# Supplementary material for: In the absence of mitochondrial fusion unequal segregation of mitochondria drives mtDNA loss
Source: EMBO Rep. 2026 May 14;27(12):3359–93. doi: 10.1038/s44319-026-00794-5 (PMC13303861; doi:10.1038/s44319-026-00794-5)
Supplement: Supplementary file 3 — Dataset EV1 [file 44319_2026_794_MOESM3_ESM.xlsx]

## Sheet: Legend
Protein Quant Report
Column	Description
sample.PG.Quantity	Quantitative intensities for each sample
SGD_Submito localization	Protein annotation for mitochondrial subcompartments based on the SGD database
GOBP name	Protein annotation for biological processes based on the GO database
GOCC name	Protein annotation for cellular compartments based on the GO database
sample.PG.NrOfPrecursorsIdentified	Number of identified precursors of proteins for each sample
sample.PG.Cscore (Run-Wise)	Cscore of proteins for each sample
PG.CV	Coefficient of variation per protein group
PG.ProteinGroups	Protein ID per protein group
PG.Genes	Gene name per protein group
PG.ProteinDescriptions	Protein name per protein group
ENSG	ENSG identifiers per protein group

## Sheet: Protein Quant Report
Replicate1_control.PG.Quantity	Replicate1_0h_after_depletion.raw.PG.Quantity	Replicate1_3h_after_depletion.PG.Quantity	Replicate1_6h_after_depletion.PG.Quantity	Replicate1_9h_after_depletion.PG.Quantity	Replicate1_12h_after_depletion.PG.Quantity	Replicate1_15h_after_depletion.PG.Quantity	Replicate1_18h_after_depletion.PG.Quantity	Replicate1_21h_after_depletion.PG.Quantity	Replicate1_∆fzo1.PG.Quantity	Replicate2_control.PG.Quantity	Replicate2_0h_after_depletion.raw.PG.Quantity	Replicate2_3h_after_depletion.PG.Quantity	Replicate2_6h_after_depletion.PG.Quantity	Replicate2_9h_after_depletion.PG.Quantity	Replicate2_12h_after_depletion.PG.Quantity	Replicate2_15h_after_depletion.PG.Quantity	Replicate2_18h_after_depletion.PG.Quantity	Replicate2_21h_after_depletion.PG.Quantity	Replicate2_∆fzo1.PG.Quantity	Replicate3_control.PG.Quantity	Replicate3_0h_after_depletion.raw.PG.Quantity	Replicate3_3h_after_depletion.PG.Quantity	Replicate3_6h_after_depletion.PG.Quantity	Replicate3_9h_after_depletion.PG.Quantity	Replicate3_12h_after_depletion.PG.Quantity	Replicate3_15h_after_depletion.PG.Quantity	Replicate3_18h_after_depletion.PG.Quantity	Replicate3_21h_after_depletion.PG.Quantity	Replicate3_∆fzo1.PG.Quantity	SGD_Submito localization	GOBP name	GOCC name	Replicate1_control.PG.NrOfPrecursorsIdentified	Replicate1_0h_after_depletion.raw.PG.NrOfPrecursorsIdentified	Replicate1_3h_after_depletion.PG.NrOfPrecursorsIdentified	Replicate1_6h_after_depletion.PG.NrOfPrecursorsIdentified	Replicate1_9h_after_depletion.PG.NrOfPrecursorsIdentified	Replicate1_12h_after_depletion.PG.NrOfPrecursorsIdentified	Replicate1_15h_after_depletion.PG.NrOfPrecursorsIdentified	Replicate1_18h_after_depletion.PG.NrOfPrecursorsIdentified	Replicate1_21h_after_depletion.PG.NrOfPrecursorsIdentified	Replicate1_∆fzo1.PG.NrOfPrecursorsIdentified	Replicate2_control.PG.NrOfPrecursorsIdentified	Replicate2_0h_after_depletion.raw.PG.NrOfPrecursorsIdentified	Replicate2_3h_after_depletion.PG.NrOfPrecursorsIdentified	Replicate2_6h_after_depletion.PG.NrOfPrecursorsIdentified	Replicate2_9h_after_depletion.PG.NrOfPrecursorsIdentified	Replicate2_12h_after_depletion.PG.NrOfPrecursorsIdentified	Replicate2_15h_after_depletion.PG.NrOfPrecursorsIdentified
118468	65191.8	22036.5	54825	66626	22872.5	16256.2	25066.1	12096.5	18405.9	131906	214912	163291	58185.9	44148.8	87972.9	73850.5	57530.6	37151.4	59224.5	168834	134579	106578	73632	91016.5	66462.7	77681.1	58614.3	53247.1	40551.7			cell part;integral to membrane;intrinsic to membrane;membrane part	2	1	1	2	2	1	1	1	1	1	3	3	3	3	2	2	3
43842.3	37564.4	41850.6	46149.8	48787.4	44954.8	51378.9	25299.1	38949.5	14894.8	61170	57983.1	58466	51531.6	46308.2	44359	41793.1	38104.6	30874.8	35690.8	55071	47416.2	55799.2	47394.5	50620.3	48864.6	42629.6	36928.6	37849.1	32569.9		biological regulation;cell projection assembly;cell projection organization;cell surface receptor linked signaling pathway;cellular component assembly;cellular component assembly at cellular level;cellular component organization;cellular component organization at cellular level;cellular component organization or biogenesis;cellular component organization or biogenesis at cellular level;cellular p…	cell part;integral to membrane;integral to plasma membrane;intrinsic to membrane;intrinsic to plasma membrane;membrane part;plasma membrane part	4	3	3	3	3	2	2	3	2	3	4	6	4	4	3	5	6
3341.92	NaN	NaN	NaN	4640.89	NaN	NaN	NaN	NaN	3205.42	4559.7	5618.46	4754.26	1744.1	1782.91	4190.67	3362.89	6348.5	2158.46	6484.09	5274.11	3739.57	4590.09	NaN	3324.82	5584.89	5423.2	2397.25	5048.71	5626.53		adenine nucleotide transport;ADP transport;ATP transport;cellular process;establishment of localization;establishment of localization in cell;intracellular transport;mitochondrial transport;nitrogen compound transport;nucleobase-containing compound transport;nucleotide transport;purine nucleotide transport;purine ribonucleotide transport;purine-containing compound transmembrane transport;transmem…	cell part;cytoplasmic part;integral to membrane;intracellular organelle part;intracellular part;intrinsic to membrane;membrane;membrane part;mitochondrial inner membrane;mitochondrial membrane;mitochondrial part;organelle inner membrane;organelle membrane;organelle part	1	0	0	0	2	0	0	0	0	1	2	2	2	1	1	2	3
35094.3	37012.4	46032.6	40283.8	43781.5	45255.5	48194.3	46799.7	52359.1	55257.9	40903.8	37823.9	41774.7	44156.4	43156.8	46933.8	47245.1	50335.7	47989.2	44309	37357.4	38597.8	42785.8	39279.4	43256.2	41346	42994.4	45191.1	40727.2	45113.3		biological regulation;cellular macromolecule metabolic process;cellular metabolic process;cellular nitrogen compound metabolic process;cellular process;macromolecule metabolic process;metabolic process;mRNA capping;mRNA metabolic process;mRNA processing;nitrogen compound metabolic process;nucleic acid metabolic process;nucleobase-containing compound metabolic process;positive regulation of biolog…	cell part;intracellular organelle part;intracellular part;macromolecular complex;methyltransferase complex;mRNA cap methyltransferase complex;nuclear part;organelle part;protein complex	13	13	12	14	13	12	12	13	11	11	16	17	17	16	17	17	17
7152.77	10092.9	9086.76	5931.06	5888.95	7039.76	6991.69	6595.02	6586.69	7279.76	6728.71	5836.53	5861.27	5805.94	6853.14	4782.98	4043.3	4894.18	4154.1	3339.06	5669.64	6426.95	3448.65	5073.77	5132.36	4045.08	3549.72	3795.94	3297.54	3535.68		aging;biological regulation;biosynthetic process;cell aging;cell cycle process;cellular biosynthetic process;cellular component organization;cellular component organization at cellular level;cellular component organization or biogenesis;cellular component organization or biogenesis at cellular level;cellular localization;cellular macromolecule biosynthetic process;cellular macromolecule localizat…	cell part;chromatin;chromosomal part;heterochromatin;intracellular non-membrane-bounded organelle;intracellular organelle;intracellular organelle part;intracellular part;non-membrane-bounded organelle;nuclear part;nucleolus;organelle;organelle part;rDNA heterochromatin	2	2	1	1	1	1	1	1	1	1	2	2	1	1	2	2	1
4818899	4.83339e+06	2.70892e+06	4.47716e+06	4.27309e+06	3351884	2949041	3.30504e+06	2578924	3.45892e+06	5387994	5940419	6227041	5536252	5.00404e+06	6211614	5.69308e+06	5.15449e+06	4.75591e+06	4.27555e+06	5.65222e+06	5.37031e+06	6.01596e+06	5601142	5955252	5640799	4.84295e+06	4.25443e+06	6.16622e+06	3952122		biosynthetic process;cellular biosynthetic process;cellular macromolecule biosynthetic process;cellular macromolecule metabolic process;cellular metabolic process;cellular nitrogen compound metabolic process;cellular process;cellular protein metabolic process;cytoplasmic translation;macromolecule biosynthetic process;macromolecule metabolic process;maturation of SSU-rRNA;maturation of SSU-rRNA fr…	cell part;cytosolic small ribosomal subunit;intracellular non-membrane-bounded organelle;intracellular organelle;intracellular organelle part;intracellular part;macromolecular complex;non-membrane-bounded organelle;nuclear part;nucleolus;organelle;organelle part;preribosome;ribonucleoprotein complex;small ribosomal subunit;small-subunit processome	27	24	24	23	29	24	23	25	21	22	28	30	30	32	34	35	31
1024.66	2968.38	3962.47	3279.76	2188.66	3416.07	2556.52	2958.46	780.242	NaN	1675.72	1263.64	1108.66	2356.06	3433.91	9521.6	5906.88	3122.99	8010.94	4291.57	1435.61	872.231	2161.87	1102.45	4885.13	6803.35	5240.35	4171.32	7275.34	4498.08		biosynthetic process;cellular biosynthetic process;cellular macromolecule biosynthetic process;cellular macromolecule metabolic process;cellular metabolic process;cellular nitrogen compound metabolic process;cellular process;DNA biosynthetic process;DNA integration;DNA metabolic process;DNA recombination;DNA replication;macromolecule biosynthetic process;macromolecule metabolic process;metabolic …	cell part;cytoplasm;intracellular membrane-bounded organelle;intracellular organelle;intracellular organelle part;intracellular part;membrane-bounded organelle;nuclear part;nucleus;organelle;organelle part;retrotransposon nucleocapsid	2	1	1	1	2	3	3	2	2	0	2	2	2	3	3	2	2
8648.4	12331.5	15431.8	9646.92	10180.2	21309.6	21096.9	16049.2	23621.3	10462.1	7628.05	8182.83	7232.44	7665.38	8082.89	8882.95	9491.62	8801.7	8364.7	7796.18	7881.02	6520.57	7220.54	7644.7	7924.01	8921	8242.71	8512.93	8069.02	8371.46		anatomical structure homeostasis;biological regulation;biosynthetic process;cellular biosynthetic process;cellular component organization;cellular component organization at cellular level;cellular component organization or biogenesis;cellular component organization or biogenesis at cellular level;cellular macromolecule metabolic process;cellular metabolic process;cellular nitrogen compound metabo…	cell part;intracellular organelle part;intracellular part;macromolecular complex;nuclear part;nucleoplasm part;nucleoplasmic THO complex;organelle part;protein complex;THO complex;THO complex part of transcription export complex;transcription elongation factor complex	9	5	5	7	8	5	4	6	5	6	8	9	10	6	8	10	10
82907.3	46017.8	27372.4	61173.8	80117.5	72498.5	32508.3	50063.8	88236	40750.8	78425.2	94454	104222	82389.2	74938.3	105066	112004	109905	96162.1	95840.3	85445	89242.2	91989.1	83651.6	89089.9	96350.8	92683.4	83830.7	117465	75866.5		catabolic process;cellular catabolic process;cellular macromolecule catabolic process;cellular macromolecule metabolic process;cellular metabolic process;cellular process;macromolecule catabolic process;macromolecule metabolic process;metabolic process;modification-dependent macromolecule catabolic process;modification-dependent protein catabolic process;primary metabolic process;protein metaboli…	cell part;cytoplasmic part;cytosolic part;cytosolic proteasome complex;intracellular membrane-bounded organelle;intracellular organelle;intracellular part;macromolecular complex;membrane-bounded organelle;nucleus;organelle;proteasome complex;proteasome regulatory particle, lid subcomplex;proteasome storage granule;protein complex	6	6	5	6	6	4	5	6	4	7	10	8	9	7	8	10	10
NaN	NaN	NaN	NaN	NaN	NaN	NaN	NaN	NaN	NaN	NaN	NaN	NaN	NaN	NaN	NaN	NaN	NaN	NaN	NaN	NaN	505.993	602.596	770.101	NaN	NaN	NaN	NaN	NaN	2537.82			cell part;cytoplasm;intracellular membrane-bounded organelle;intracellular organelle;intracellular part;membrane-bounded organelle;nucleus;organelle	0	0	0	0	0	0	0	0	0	0	0	0	0	0	0	0	0
12577.4	36024.8	29580.4	28660.1	36937.4	28793.4	27349.2	22800.2	34441.3	47789.5	15465.5	13030.1	11065.3	9332.66	11918.3	12812	11451.3	12017.1	14501.8	17443	19195.6	16485.2	9299.85	10861.4	13820.5	12537.2	11295.9	11978.7	11184.2	12850.2			cell part;cytoplasmic part;Golgi apparatus;intracellular membrane-bounded organelle;intracellular organelle;intracellular part;membrane-bounded organelle;organelle	4	2	1	2	2	1	2	1	1	1	4	5	4	4	3	3	5
4948861	5.14415e+06	3.6402e+06	4680825	5305309	4.66931e+06	4.26987e+06	3.99423e+06	3.18499e+06	3182988	5.75356e+06	5496979	6.3226e+06	6.96342e+06	6.96569e+06	7010791	5.50358e+06	5807584	5994879	3.86458e+06	4.14401e+06	4.45183e+06	6179906	5.51614e+06	7.02357e+06	6288540	3.94982e+06	4.09601e+06	5.15147e+06	4.03957e+06		biosynthetic process;cellular biosynthetic process;cellular macromolecule biosynthetic process;cellular macromolecule metabolic process;cellular metabolic process;cellular process;cellular protein metabolic process;cytoplasmic translation;macromolecule biosynthetic process;macromolecule metabolic process;metabolic process;primary metabolic process;protein metabolic process;translation	cell part;cytosolic large ribosomal subunit;intracellular organelle part;intracellular part;large ribosomal subunit;macromolecular complex;organelle part;ribonucleoprotein complex	15	11	12	12	15	12	10	12	10	10	18	17	18	21	21	21	19
184542	234037	253646	201473	261311	263653	283790	208551	274308	186827	253517	325052	374718	421050	394527	516204	439916	393651	349792	242179	192147	260036	330286	269118	478762	451107	364900	325652	522557	278428		biological regulation;biosynthetic process;cellular biosynthetic process;cellular macromolecule biosynthetic process;cellular macromolecule metabolic process;cellular metabolic process;cellular nitrogen compound metabolic process;cellular process;macromolecule biosynthetic process;macromolecule metabolic process;metabolic process;nitrogen compound metabolic process;nucleic acid metabolic process;…	cell part;cytoplasm;intracellular membrane-bounded organelle;intracellular organelle;intracellular part;membrane-bounded organelle;nucleus;organelle	14	11	10	11	13	15	10	12	9	7	16	16	19	19	20	20	19
3508.53	2688.8	NaN	204.824	1248.01	1607.59	NaN	1480.88	812.745	NaN	6605.77	8922.1	7591.49	3129.98	1634.96	5865	5566.9	7304.09	5827.28	4987.09	5455.37	4447.36	7536.48	4047.11	5319.94	3876.38	3465.03	3956.31	3526.3	5429.74		actin cytoskeleton organization;actin filament bundle assembly;actin filament organization;actin filament-based process;cellular component assembly;cellular component assembly at cellular level;cellular component organization;cellular component organization at cellular level;cellular component organization or biogenesis;cellular component organization or biogenesis at cellular level;cellular proc…	cell part;cellular bud neck;cellular bud tip;cytoplasm;intracellular part;site of polarized growth	1	1	0	1	1	1	0	1	1	0	2	2	2	2	2	2	2
53676.8	52694	47828.8	54735.5	58049.7	50678.5	72402.5	97055	131411	112017	52129.3	57066.6	44170.5	52144.8	66309.1	65907.4	78917.9	111473	132396	94059.8	47655.9	56517.6	50357.3	47967.1	54505.1	61051.2	76614.8	77707.6	120195	100302			cell part;cytoplasm;intracellular membrane-bounded organelle;intracellular organelle;intracellular part;membrane-bounded organelle;nucleus;organelle	3	3	3	3	3	3	3	3	2	3	3	3	3	3	3	3	3
NaN	NaN	NaN	NaN	NaN	NaN	NaN	NaN	NaN	NaN	NaN	NaN	0.627223	1	NaN	1.96852	2.21239	NaN	NaN	NaN	NaN	NaN	NaN	NaN	NaN	NaN	NaN	NaN	NaN	NaN	IMS	cellular component assembly;cellular component assembly at cellular level;cellular component organization;cellular component organization at cellular level;cellular component organization or biogenesis;cellular component organization or biogenesis at cellular level;cellular macromolecular complex assembly;cellular macromolecular complex subunit organization;cellular process;cellular protein compl…	cell part;cytoplasmic part;intracellular membrane-bounded organelle;intracellular organelle;intracellular organelle part;intracellular part;membrane-bounded organelle;membrane-enclosed lumen;mitochondrial intermembrane space;mitochondrial part;nucleus;organelle;organelle envelope lumen;organelle part	0	0	0	0	0	0	0	0	0	0	0	0	1	1	0	1	1
506584	575377	516845	584397	555111	566410	706433	837939	1092199	1.49627e+06	514176	499669	490684	557790	529054	544201	584822	701195	804951	1.03819e+06	498582	494317	520228	578938	556262	593358	602770	708933	716199	1.05791e+06		cellular component organization;cellular component organization at cellular level;cellular component organization or biogenesis;cellular component organization or biogenesis at cellular level;cellular membrane organization;cellular process;establishment of localization;establishment of localization in cell;establishment of protein localization;establishment of protein localization in mitochondrio…	cell part;cytoplasmic part;intracellular organelle part;intracellular part;macromolecular complex;membrane part;membrane-enclosed lumen;mitochondrial inner membrane protein insertion complex;mitochondrial intermembrane space;mitochondrial intermembrane space protein transporter complex;mitochondrial membrane part;mitochondrial part;organelle envelope lumen;organelle part;protein complex	10	10	11	11	10	11	11	11	12	11	10	10	10	10	10	10	10
8878.96	7575.12	NaN	6050.86	9865.03	13272.1	10355.5	16210.4	19121.6	NaN	12930.9	8536.92	17841.2	12018.9	11608.8	14680.7	17286.2	10498.3	10219.3	16456.2	13335.8	10845	24394.5	13831.8	16047.2	12903.2	15316.5	12214.7	12660.7	18453		biosynthetic process;cellular biosynthetic process;cellular component organization;cellular component organization at cellular level;cellular component organization or biogenesis;cellular component organization or biogenesis at cellular level;cellular macromolecule biosynthetic process;cellular macromolecule metabolic process;cellular metabolic process;cellular process;cellular protein metabolic …	cell part;cytoplasmic part;intracellular organelle part;intracellular part;macromolecular complex;mitochondrial part;mitochondrial small ribosomal subunit;organellar small ribosomal subunit;organelle part;ribonucleoprotein complex;small ribosomal subunit	2	1	0	2	2	1	1	2	2	0	2	3	3	3	3	3	2
183861	195814	343995	189813	169349	220092	244509	221770	323749	285185	155497	124217	129227	100108	137182	154331	155898	149993	176785	150949	122511	116754	126902	90309.7	115162	135340	143549	147364	128821	158233		biological regulation;biosynthetic process;catabolic process;cellular biosynthetic process;cellular catabolic process;cellular component assembly;cellular component assembly at cellular level;cellular component organization;cellular component organization at cellular level;cellular component organization or biogenesis;cellular component organization or biogenesis at cellular level;cellular macrom…	cell part;cytoplasmic part;cytosol;cytosolic part;cytosolic proteasome complex;intracellular membrane-bounded organelle;intracellular organelle;intracellular part;macromolecular complex;membrane-bounded organelle;nucleus;organelle;proteasome complex;proteasome regulatory particle, lid subcomplex;proteasome storage granule;protein complex	2	3	3	3	1	3	3	2	3	3	2	2	2	2	1	2	2
59866.5	47151.1	29736.4	19112.2	40037.4	21224	40487.2	29704.3	42984.4	46933.2	41271.5	42551.2	47091.9	68018.5	66964.3	87686.8	50158.8	56967.5	103290	41743.8	23860.9	37730.1	102585	52638.5	221394	43888.4	27063.6	40887.8	117799	64051	IMS	cellular metabolic process;cellular process;electron transport chain;generation of precursor metabolites and energy;metabolic process;mitochondrial electron transport, cytochrome c to oxygen;mitochondrial electron transport, ubiquinol to cytochrome c;oxidation-reduction process;respiratory electron transport chain	cell part;cytoplasmic part;intracellular organelle part;intracellular part;membrane part;membrane-enclosed lumen;mitochondrial intermembrane space;mitochondrial part;organelle envelope lumen;organelle part;respiratory chain	6	5	5	5	8	5	4	6	4	6	8	9	8	9	10	10	10
1821.52	NaN	1377.63	NaN	1770.92	2237.69	1448.53	1555.01	3830.79	1237.12	3257.79	NaN	3835.73	3106.98	2567.31	6469.84	4882.61	7582.62	7934.85	9617.97	3238.83	2165.76	1811.96	2898.3	2781.62	5220.92	7285.37	6547.98	9348.54	7447.12	IMS	cellular metabolic process;cellular process;electron transport chain;generation of precursor metabolites and energy;metabolic process;mitochondrial electron transport, cytochrome c to oxygen;mitochondrial electron transport, ubiquinol to cytochrome c;oxidation-reduction process;respiratory electron transport chain	cell part;cytoplasmic part;intracellular organelle part;intracellular part;membrane part;membrane-enclosed lumen;mitochondrial intermembrane space;mitochondrial part;organelle envelope lumen;organelle part;respiratory chain	2	0	1	0	1	1	1	1	1	1	1	0	1	1	1	2	2
353988	489448	557311	259641	133267	124338	93242	71773.5	76822.6	36633.8	369698	353353	291798	176587	107264	63677.5	49410.6	23937.2	29251.7	10756.1	363492	359666	279646	195343	109626	58167.4	65131.6	47912.2	30539.2	11845		aerobic respiration;cellular component assembly;cellular component assembly at cellular level;cellular component biogenesis;cellular component organization;cellular component organization at cellular level;cellular component organization or biogenesis;cellular component organization or biogenesis at cellular level;cellular macromolecular complex assembly;cellular macromolecular complex subunit or…	cell part;cytoplasmic part;intracellular organelle part;intracellular part;macromolecular complex;membrane part;mitochondrial membrane part;mitochondrial part;mitochondrial respiratory chain complex III;organelle part;protein complex;respiratory chain complex III	10	7	7	6	7	4	4	5	6	4	10	11	10	11	9	10	6
325.115	NaN	NaN	954.463	802.513	NaN	NaN	599.798	NaN	1524.72	1370.72	1615.67	1226.21	1765.44	NaN	2433.29	2123.5	1998.83	2038.01	2274.21	NaN	1202.81	2114.02	797.89	2072.21	1925.87	1144.91	1633.95	3064.09	1801.06	IMS	carboxylic acid metabolic process;cellular ketone metabolic process;cellular metabolic process;cellular process;lactate metabolic process;metabolic process;monocarboxylic acid metabolic process;organic acid metabolic process;oxoacid metabolic process;small molecule metabolic process	cell part;cytoplasmic part;cytosol;intracellular membrane-bounded organelle;intracellular organelle;intracellular organelle part;intracellular part;membrane;membrane part;membrane-bounded organelle;membrane-enclosed lumen;mitochondrial inner membrane;mitochondrial intermembrane space;mitochondrial membrane;mitochondrial part;mitochondrion;organelle;organelle envelope lumen;organelle inner membran…	1	0	0	1	1	0	0	1	0	1	2	1	2	1	0	2	1
15150514	15347815	15978080	16209550	22446058	26128402	25579498	25943650	29027460	25560208	16070553	15981940	15735151	19658438	23208384	26805986	26628166	28742312	32365438	24730678	14631178	15503090	16425197	17906366	26828960	24149640	22715850	25313176	30362760	24846756		alcohol biosynthetic process;alcohol metabolic process;amine catabolic process;amine metabolic process;amino acid catabolic process to alcohol via Ehrlich pathway;amino acid catabolic process via Ehrlich pathway;biosynthetic process;carboxylic acid catabolic process;carboxylic acid metabolic process;catabolic process;cellular amine metabolic process;cellular amino acid catabolic process;cellular …	cell part;cytoplasm;intracellular part	37	37	32	37	41	40	40	44	37	40	39	41	37	42	46	40	40
16475.2	53790.6	67403.1	52840.4	13267.1	NaN	32177.6	25821.5	36481.4	56632.6	32610.7	33688.2	8973.36	NaN	41451.4	10108.8	11051.3	20802.1	14031	25603	15309.8	38176.9	9847.81	38977.9	38858.6	11686.1	9947.12	16641.9	18025.3	33397.6		alcohol biosynthetic process;alcohol metabolic process;amine catabolic process;amine metabolic process;amino acid catabolic process to alcohol via Ehrlich pathway;amino acid catabolic process via Ehrlich pathway;biosynthetic process;carboxylic acid catabolic process;carboxylic acid metabolic process;catabolic process;cellular amine metabolic process;cellular amino acid catabolic process;cellular …	cell part;cytoplasm;intracellular part	1	1	1	1	1	0	1	1	1	1	1	1	1	0	1	1	1
37555.5	40680.9	13683	13377.3	40493.9	7596.98	13935.1	15541.2	199341	24257.3	95828.8	38724.8	170892	214071	187544	44808.9	62954.9	91917.6	74819.8	42145	168911	155134	100513	171642	134989	77669.4	148508	129319	154651	322984		alcohol biosynthetic process;alcohol catabolic process;alcohol metabolic process;apoptosis;biosynthetic process;carbohydrate biosynthetic process;carbohydrate catabolic process;carbohydrate metabolic process;catabolic process;cell death;cellular biosynthetic process;cellular carbohydrate biosynthetic process;cellular carbohydrate catabolic process;cellular carbohydrate metabolic process;cellular …	cell part;cell wall;cytoplasm;cytoplasmic part;external encapsulating structure;fungal-type cell wall;intracellular membrane-bounded organelle;intracellular organelle;intracellular part;lipid particle;membrane-bounded organelle;mitochondrion;organelle	3	2	3	3	3	3	3	3	3	3	3	3	3	3	3	3	3
7117646	7.36425e+06	5760750	4.89359e+06	9379707	9300248	8.1264e+06	8750914	7.79594e+06	7233585	9942532	9170093	9043684	10949755	12714191	24623406	17808236	17338468	25560168	13069087	6072859	7.53304e+06	10253340	8677496	21853554	17145422	12568982	14614507	33189228	13949424		alcohol biosynthetic process;alcohol catabolic process;alcohol metabolic process;apoptosis;biosynthetic process;carbohydrate biosynthetic process;carbohydrate catabolic process;carbohydrate metabolic process;catabolic process;cell death;cellular biosynthetic process;cellular carbohydrate biosynthetic process;cellular carbohydrate catabolic process;cellular carbohydrate metabolic process;cellular …	cell part;cell wall;cytoplasm;cytoplasmic part;external encapsulating structure;fungal-type cell wall;intracellular membrane-bounded organelle;intracellular organelle;intracellular part;lipid particle;membrane-bounded organelle;mitochondrion;organelle	32	30	25	31	37	32	33	35	28	29	34	35	36	33	36	40	39
20272728	22447056	24988660	18679740	26383038	34058744	44469420	42781308	39711008	55329076	18442940	23797366	22656628	24181018	28970264	44892064	48476592	52137644	65583520	46335800	20066896	24548048	25774260	26039288	44005172	42244204	37312532	48775968	61487364	46230868		alcohol biosynthetic process;alcohol catabolic process;alcohol metabolic process;biosynthetic process;carbohydrate biosynthetic process;carbohydrate catabolic process;carbohydrate metabolic process;catabolic process;cellular biosynthetic process;cellular carbohydrate biosynthetic process;cellular carbohydrate catabolic process;cellular carbohydrate metabolic process;cellular metabolic process;cel…	cell part;cell wall;cytoplasm;cytoplasmic part;external encapsulating structure;fungal-type cell wall;intracellular membrane-bounded organelle;intracellular organelle;intracellular part;lipid particle;membrane-bounded organelle;mitochondrion;organelle	29	28	24	29	29	30	30	31	29	31	40	33	34	36	37	44	43
9713.23	5050.28	NaN	NaN	NaN	NaN	NaN	NaN	NaN	NaN	7562.42	8788.94	7858.94	2214.42	NaN	NaN	NaN	NaN	NaN	NaN	5853.41	6268.27	4830.03	NaN	1406.99	NaN	NaN	NaN	NaN	NaN		aerobic respiration;cellular metabolic process;cellular process;cellular respiration;electron transport chain;energy derivation by oxidation of organic compounds;generation of precursor metabolites and energy;metabolic process;mitochondrial electron transport, cytochrome c to oxygen;oxidation-reduction process;respiratory electron transport chain	cell part;cytoplasmic part;integral to membrane;intracellular organelle part;intracellular part;intrinsic to membrane;macromolecular complex;membrane part;mitochondrial membrane part;mitochondrial part;mitochondrial respiratory chain complex IV;organelle part;protein complex;respiratory chain complex IV	1	1	0	0	0	0	0	0	0	0	1	1	1	1	0	0	0
32607.6	28443.1	26681.4	9196.31	6210.08	NaN	NaN	NaN	NaN	NaN	35646.9	44259.8	32691.4	10139.2	4572.62	4495.64	2329.33	718.909	NaN	NaN	32548.4	34917.6	32207.4	13697	8850.34	4295.16	1436.71	1532.36	NaN	NaN		aerobic respiration;cellular metabolic process;cellular process;cellular respiration;electron transport chain;energy derivation by oxidation of organic compounds;generation of precursor metabolites and energy;metabolic process;mitochondrial electron transport, cytochrome c to oxygen;oxidation-reduction process;respiratory electron transport chain	cell part;cytoplasmic part;integral to membrane;intracellular organelle part;intracellular part;intrinsic to membrane;macromolecular complex;membrane part;mitochondrial membrane part;mitochondrial part;mitochondrial respiratory chain complex IV;organelle part;protein complex;respiratory chain complex IV	9	4	2	3	3	1	0	0	0	0	9	9	9	8	3	5	2
9642.2	7617.75	983.48	2758.72	2927.28	NaN	NaN	NaN	NaN	NaN	22754.9	30994.9	24791.2	8424.51	5511.1	9029.47	7219.5	6194.14	4398.98	3730.13	22667.4	22691.6	21187.5	11281	9463.66	8116.64	5266.44	3841.86	4946.22	2593.53		cellular metabolic process;cellular process;electron transport chain;generation of precursor metabolites and energy;metabolic process;mitochondrial electron transport, cytochrome c to oxygen;oxidation-reduction process;respiratory electron transport chain	cell part;cytoplasmic part;intracellular organelle part;intracellular part;macromolecular complex;membrane;membrane part;membrane-enclosed lumen;mitochondrial inner membrane;mitochondrial intermembrane space;mitochondrial membrane;mitochondrial membrane part;mitochondrial part;mitochondrial respiratory chain complex IV;organelle envelope lumen;organelle inner membrane;organelle membrane;organelle…	4	3	1	4	2	0	0	0	0	0	4	5	5	4	5	4	4
24684.7	19048.4	22153.8	11516.8	7127.07	7346.19	1916.49	12266.6	NaN	19190.8	45875.3	39201.9	31843.5	18951.5	16589.2	14960.4	14326.2	12329.6	9997.71	7341.6	18263.2	18274	16177.6	12817.9	12769.8	12420.9	8594.63	6484.98	9201.7	2516.57		cellular metabolic process;cellular process;electron transport chain;generation of precursor metabolites and energy;metabolic process;mitochondrial electron transport, cytochrome c to oxygen;oxidation-reduction process;respiratory electron transport chain	cell part;cytoplasmic part;intracellular organelle part;intracellular part;macromolecular complex;membrane part;mitochondrial membrane part;mitochondrial part;mitochondrial respiratory chain complex IV;organelle part;protein complex;respiratory chain complex IV	1	1	1	1	1	1	1	2	0	1	2	2	2	2	2	2	2
154064	121279	92384.8	87619.2	85802.9	51525.5	50817.1	47710.1	49309.1	55576.6	231698	250813	200366	138152	112328	99020.5	87188.5	76715.4	67074.2	58784	222771	202018	190537	148970	131653	109315	95530.3	88859.2	85869.7	61587.1		cellular metabolic process;cellular process;electron transport chain;generation of precursor metabolites and energy;metabolic process;mitochondrial electron transport, cytochrome c to oxygen;oxidation-reduction process;respiratory electron transport chain	cell part;cytoplasmic part;intracellular organelle part;intracellular part;macromolecular complex;membrane part;mitochondrial membrane part;mitochondrial part;mitochondrial respiratory chain complex IV;organelle part;protein complex;respiratory chain complex IV	7	7	7	8	8	6	7	7	6	7	8	9	9	9	8	11	10
153867	215311	233215	162064	118105	165335	150320	134558	195976	165430	138794	123416	103592	99624.9	113358	101745	91436.5	81497.7	88227.2	95912.6	148388	141586	101611	107968	99389.2	100549	96566.2	96576.7	85266.5	80677.6	IMS	catabolic process;cellular catabolic process;cellular metabolic process;cellular process;cellular response to chemical stimulus;cellular response to hydrogen peroxide;cellular response to oxidative stress;cellular response to reactive oxygen species;cellular response to stimulus;cellular response to stress;hydrogen peroxide catabolic process;hydrogen peroxide metabolic process;metabolic process;r…	cell part;cytoplasmic part;intracellular organelle lumen;intracellular organelle part;intracellular part;membrane-enclosed lumen;mitochondrial intermembrane space;mitochondrial matrix;mitochondrial part;organelle envelope lumen;organelle lumen;organelle part	9	8	7	8	10	9	7	8	7	8	12	12	13	11	11	13	12
4.8491e+06	4.99094e+06	7.03649e+06	4788287	5111099	6552299	7.71171e+06	5.72834e+06	7.33801e+06	2.969e+06	4.62671e+06	4683444	5083260	5.44052e+06	6.02267e+06	8.11679e+06	7970139	8235095	7.43432e+06	4994672	5.04773e+06	4.8989e+06	6.15715e+06	5.08179e+06	6401242	8061034	6902686	5556826	8634677	6160719	IMS	age-dependent response to oxidative stress;age-dependent response to oxidative stress involved in chronological cell aging;age-dependent response to reactive oxygen species;age-dependent response to reactive oxygen species involved in chronological cell aging;biological regulation;cation homeostasis;cell wall organization;cell wall organization or biogenesis;cellular age-dependent response to rea…	cell part;cytoplasmic part;cytosol;intracellular membrane-bounded organelle;intracellular organelle;intracellular organelle part;intracellular part;membrane-bounded organelle;membrane-enclosed lumen;mitochondrial intermembrane space;mitochondrial part;nucleus;organelle;organelle envelope lumen;organelle part	13	11	9	12	11	10	9	10	9	9	17	15	15	16	18	20	20
57557.3	72509	96044.5	67493	61243.6	81077	78538.9	68102.6	90828.4	61951.5	66040.7	64375.9	60179.3	57091.8	57658.5	59076.6	60391.8	66614.5	67734.2	53164.2	56244.3	59426.8	58495	57893.1	55624.4	55982.6	52388.6	57328.9	60425	50701.9	Matrix	age-dependent response to oxidative stress;age-dependent response to oxidative stress involved in chronological cell aging;age-dependent response to reactive oxygen species;age-dependent response to reactive oxygen species involved in chronological cell aging;aging;cell aging;cellular age-dependent response to reactive oxygen species;cellular metabolic process;cellular process;cellular response t…	cell part;cytoplasmic part;intracellular membrane-bounded organelle;intracellular organelle;intracellular organelle lumen;intracellular organelle part;intracellular part;membrane-bounded organelle;membrane-enclosed lumen;mitochondrial matrix;mitochondrial part;mitochondrion;organelle;organelle lumen;organelle part	5	4	5	4	4	4	5	5	4	4	7	7	6	6	6	6	6
212142	276813	288248	263574	234316	390452	373314	299039	454087	307236	287724	285352	293670	278909	274486	339687	353609	338156	311566	297459	313172	277588	274469	270471	295904	332125	313026	296944	357471	287991		amine biosynthetic process;amine metabolic process;biosynthetic process;carboxylic acid biosynthetic process;carboxylic acid metabolic process;cellular amine metabolic process;cellular amino acid biosynthetic process;cellular amino acid metabolic process;cellular biosynthetic process;cellular ketone metabolic process;cellular metabolic process;cellular nitrogen compound biosynthetic process;cellu…	cell part;cytoplasm;intracellular part	15	14	13	13	15	12	12	13	12	14	19	19	19	19	20	22	22
177059	203282	184316	186918	163402	207032	213638	248449	297086	415660	175878	175237	162374	156252	158943	167785	184403	194648	210787	226305	191938	185700	158226	165832	156220	172389	184584	201139	213768	225888		biological regulation;catabolic process;cell cycle phase;cell cycle process;cell division;cellular catabolic process;cellular component assembly;cellular component assembly at cellular level;cellular component organization;cellular component organization at cellular level;cellular component organization or biogenesis;cellular component organization or biogenesis at cellular level;cellular macromo…	cell part;cellular bud neck;cyclin-dependent protein kinase holoenzyme complex;cytoplasm;cytoplasmic part;endoplasmic reticulum;intracellular membrane-bounded organelle;intracellular organelle;intracellular part;macromolecular complex;membrane-bounded organelle;nucleus;organelle;protein complex;site of polarized growth	16	14	11	12	14	14	15	16	14	15	17	15	16	17	16	16	15
17078188	15595670	13496120	14360972	19037914	16541896	17806918	17124550	17318784	16992056	20549896	21918804	22149244	22697728	23785840	32358706	28809876	31208620	33316432	24854198	19468020	18865294	23835622	21515322	30321490	27078056	24379974	25161178	34042652	26147398		alcohol catabolic process;alcohol metabolic process;carbohydrate catabolic process;carbohydrate metabolic process;carboxylic acid metabolic process;catabolic process;cellular carbohydrate catabolic process;cellular carbohydrate metabolic process;cellular ketone metabolic process;cellular metabolic process;cellular process;generation of precursor metabolites and energy;glucose catabolic process;gl…	cell part;cytoplasm;intracellular part	56	53	49	51	58	53	50	56	48	53	71	69	68	72	73	74	75
12851990	16730741	17603648	15573617	17184870	21133270	24846724	24796724	28326436	25734520	13013171	13811898	13610146	16217398	19337440	21978262	22715342	23900968	26783130	21137692	13335350	13692030	14333463	15460880	20818500	19841544	20266884	23835974	30876524	21542974		alcohol biosynthetic process;alcohol catabolic process;alcohol metabolic process;biosynthetic process;carbohydrate biosynthetic process;carbohydrate catabolic process;carbohydrate metabolic process;catabolic process;cellular biosynthetic process;cellular carbohydrate biosynthetic process;cellular carbohydrate catabolic process;cellular carbohydrate metabolic process;cellular metabolic process;cel…	cell part;cytoplasmic part;intracellular membrane-bounded organelle;intracellular organelle;intracellular part;membrane-bounded organelle;mitochondrion;organelle	55	53	46	52	57	54	53	54	48	51	60	60	61	63	64	69	66
NaN	4932.94	2925.09	918.612	7229.77	7369.12	6118.27	8144.22	1460	10804.3	12135.5	16965.1	12957.3	8465.62	12736.2	18336.2	17828.6	19155.7	13302.8	16167.7	8875.23	12683.3	15120.5	11110.6	14469.2	17732.3	17409.3	13676.6	21956.4	14474.5		2'-deoxyribonucleotide biosynthetic process;2'-deoxyribonucleotide metabolic process;biosynthetic process;cellular biosynthetic process;cellular metabolic process;cellular nitrogen compound biosynthetic process;cellular nitrogen compound metabolic process;cellular process;deoxyribonucleoside diphosphate biosynthetic process;deoxyribonucleoside diphosphate metabolic process;deoxyribonucleoside tri…	cell part;cytoplasm;intracellular membrane-bounded organelle;intracellular organelle;intracellular part;membrane-bounded organelle;nucleus;organelle	0	1	1	1	1	1	1	1	1	1	3	3	3	3	2	3	3
32473.7	41751.4	47910.4	40693.6	36446.8	54115.1	52376.8	44360	57756.5	57803.5	38560.9	40422.4	39390.8	43223.6	44091.5	42869.4	45784.1	47566.4	44370.7	43470.1	39530.7	39181.2	39160.7	39434.9	39250.4	42789.4	43597.5	46044.8	45775.5	46105.7		carbohydrate catabolic process;carbohydrate metabolic process;catabolic process;cellular carbohydrate catabolic process;cellular carbohydrate metabolic process;cellular macromolecule metabolic process;cellular metabolic process;cellular polysaccharide catabolic process;cellular polysaccharide metabolic process;cellular process;disaccharide catabolic process;disaccharide metabolic process;fructan …	cell part;cytoplasm;extracellular region;intracellular part	9	8	8	8	10	8	8	9	9	8	11	10	10	9	9	11	12
17777.9	14522.1	30213.6	16961.3	23197.5	22936.1	29849.9	23468.3	29541.6	21102.7	17702.1	22400.7	24811.1	19470.5	18481.5	29148.3	31911.3	33198.3	32660.4	30602.4	23746.3	20568.1	27044.5	23174.8	19729.7	32160.2	26240.2	26274	25705.8	29225.2		biosynthetic process;catabolic process;cellular biosynthetic process;cellular catabolic process;cellular macromolecule catabolic process;cellular macromolecule metabolic process;cellular metabolic process;cellular process;cellular protein catabolic process;cellular protein metabolic process;macromolecule catabolic process;macromolecule metabolic process;metabolic process;peptide biosynthetic proc…	cell part;cytoplasmic part;fungal-type vacuole;intracellular membrane-bounded organelle;intracellular organelle;intracellular part;lytic vacuole;membrane-bounded organelle;organelle;storage vacuole;vacuole	3	3	2	3	3	2	2	3	2	4	6	6	5	4	4	7	7
106168	116220	160766	117140	127462	161230	170245	145670	174420	126449	128261	157736	126105	136622	146520	175699	163094	151986	155328	141564	134569	123839	119361	129891	160337	162372	152450	147097	171913	155923		amide biosynthetic process;amine catabolic process;amine metabolic process;arginine catabolic process;arginine catabolic process to ornithine;arginine metabolic process;biological regulation;biosynthetic process;carboxylic acid catabolic process;carboxylic acid metabolic process;catabolic process;cellular amide metabolic process;cellular amine metabolic process;cellular amino acid catabolic proce…	cell part;cytoplasmic part;cytosol;intracellular part	12	10	10	13	13	13	12	12	11	12	17	16	16	16	16	17	16
740598	700717	679631	847631	1.05574e+06	1.07559e+06	1.08634e+06	1.35172e+06	1.14525e+06	1.14583e+06	735754	829646	872305	971302	1.06252e+06	1419343	1.45343e+06	1436495	1.4102e+06	1.23858e+06	780270	824277	895133	908076	1.23994e+06	1309683	1.25504e+06	1340510	1.8585e+06	1.46183e+06		amine biosynthetic process;amine metabolic process;biosynthetic process;carboxylic acid biosynthetic process;carboxylic acid metabolic process;cellular amine metabolic process;cellular amino acid biosynthetic process;cellular amino acid metabolic process;cellular biosynthetic process;cellular ketone metabolic process;cellular metabolic process;cellular nitrogen compound biosynthetic process;cellu…		34	27	24	29	32	28	30	29	27	28	41	39	41	44	47	55	54
1481255	1.23724e+06	1.00099e+06	1.17857e+06	1.3175e+06	992296	1.2033e+06	1.20674e+06	1.07255e+06	1.25024e+06	1.43427e+06	1.60501e+06	1.56942e+06	1567439	1.66057e+06	1.63478e+06	1.66696e+06	1.69809e+06	1.71034e+06	1.40519e+06	1.54001e+06	1.53955e+06	1.59382e+06	1.65383e+06	1.72679e+06	1.8738e+06	1.54653e+06	1.48164e+06	1.51856e+06	1.53681e+06		cellular metabolic process;cellular process;metabolic process;phosphate-containing compound metabolic process;phosphorus metabolic process	cell part;cytoplasm;intracellular part	26	24	22	24	28	23	21	24	22	21	27	28	30	31	29	33	30
1.4378e+06	1.31297e+06	1.54758e+06	1.11433e+06	1.16029e+06	977484	828202	782634	1.10187e+06	718459	1.52096e+06	1.61605e+06	1.63865e+06	1.4229e+06	1.25332e+06	1.02943e+06	932645	1.0163e+06	867836	750679	1335564	1356662	1.48466e+06	1.234e+06	1294376	1.05189e+06	941582	888133	946905	754886		ATP biosynthetic process;ATP hydrolysis coupled proton transport;ATP metabolic process;ATP synthesis coupled proton transport;biosynthetic process;cation transport;cellular biosynthetic process;cellular metabolic process;cellular nitrogen compound biosynthetic process;cellular nitrogen compound metabolic process;cellular process;energy coupled proton transport, against electrochemical gradient;en…	cell part;cytoplasmic part;cytosol;intracellular organelle part;intracellular part;macromolecular complex;membrane;membrane part;membrane-enclosed lumen;mitochondrial inner membrane;mitochondrial intermembrane space;mitochondrial membrane;mitochondrial membrane part;mitochondrial part;mitochondrial proton-transporting ATP synthase, catalytic core;organelle envelope lumen;organelle inner membrane;…	36	29	25	31	31	27	27	30	25	27	39	36	41	39	37	40	40
147963	172285	89494.5	107124	98965.9	76142.6	85802.1	126312	120026	310793	165640	169334	166490	134161	126759	132252	146008	160274	171755	256190	172940	174506	156135	129713	121802	135814	140838	144059	167885	268140		acetyl-CoA catabolic process;acetyl-CoA metabolic process;amine biosynthetic process;amine metabolic process;biosynthetic process;carbohydrate metabolic process;carboxylic acid biosynthetic process;carboxylic acid metabolic process;catabolic process;cellular amine metabolic process;cellular amino acid biosynthetic process;cellular amino acid metabolic process;cellular biosynthetic process;cellula…	cell part;cytoplasmic part;cytosol;intracellular membrane-bounded organelle;intracellular organelle;intracellular organelle lumen;intracellular organelle part;intracellular part;membrane-bounded organelle;membrane-enclosed lumen;mitochondrial intermembrane space;mitochondrial matrix;mitochondrial part;mitochondrion;organelle;organelle envelope lumen;organelle lumen;organelle part	19	18	17	18	19	18	20	21	21	21	23	22	24	24	21	24	26
300411	301122	292194	355490	376465	330506	388255	411775	405290	308612	324431	361146	343403	385551	390234	422727	412026	429868	412216	383935	343347	335816	363089	364455	371342	432300	424043	411652	406406	422242		amine biosynthetic process;amine metabolic process;aromatic amino acid family biosynthetic process;aromatic amino acid family metabolic process;aromatic compound biosynthetic process;biosynthetic process;carboxylic acid biosynthetic process;carboxylic acid metabolic process;cellular amine metabolic process;cellular amino acid biosynthetic process;cellular amino acid metabolic process;cellular aro…	anthranilate synthase complex;cell part;cytoplasmic part;intracellular part;macromolecular complex;protein complex	16	14	13	14	16	16	14	14	14	14	20	21	22	19	18	24	24
42510.7	59184.7	65992.1	48578.3	42699.4	54313.6	64504.7	72388.6	92265.1	154567	30338.1	32790.2	25731.6	30928	30030.7	28183.4	35463	44245.5	47864.4	62053.7	39543	39471.8	24949.4	35940	28257.3	28558.7	40330.7	46891	47086.7	60831.9		amine biosynthetic process;amine metabolic process;aromatic amino acid family biosynthetic process;aromatic amino acid family metabolic process;aromatic compound biosynthetic process;biosynthetic process;carboxylic acid biosynthetic process;carboxylic acid metabolic process;cellular amine metabolic process;cellular amino acid biosynthetic process;cellular amino acid metabolic process;cellular aro…		5	5	3	5	5	4	5	4	5	4	5	5	4	3	4	4	4
14129724	12858543	11865328	11685518	16836278	22649558	27594220	30521064	27910522	31031272	9921928	9900000	10381541	14547790	17379636	23743172	28300860	31625404	39713920	23656570	7946095	10173570	11353720	11953702	21585232	18841636	18395032	24179976	39415168	24404934		alcohol biosynthetic process;alcohol catabolic process;alcohol metabolic process;biological regulation;biosynthetic process;carbohydrate biosynthetic process;carbohydrate catabolic process;carbohydrate metabolic process;catabolic process;cellular biosynthetic process;cellular carbohydrate biosynthetic process;cellular carbohydrate catabolic process;cellular carbohydrate metabolic process;cellular…	cell part;cytoplasmic part;cytosolic part;fungal-type vacuole;intracellular membrane-bounded organelle;intracellular organelle;intracellular part;lytic vacuole;macromolecular complex;membrane-bounded organelle;mitochondrion;organelle;phosphopyruvate hydratase complex;protein complex;storage vacuole;vacuole	33	33	30	34	36	31	33	32	33	31	36	39	39	39	39	42	40
12297140	13962341	16401914	14256783	14730155	19181856	18660540	16480274	21638412	17384856	10886734	12716229	10648690	12776428	14977351	15772915	15779731	17451956	18328482	11716382	9776962	11506153	12956058	12893545	18696338	15763240	12017269	15176822	15131969	11544201		alcohol biosynthetic process;alcohol catabolic process;alcohol metabolic process;biological regulation;biosynthetic process;carbohydrate biosynthetic process;carbohydrate catabolic process;carbohydrate metabolic process;catabolic process;cellular biosynthetic process;cellular carbohydrate biosynthetic process;cellular carbohydrate catabolic process;cellular carbohydrate metabolic process;cellular…	cell part;cytoplasmic part;cytosolic part;fungal-type vacuole;internal side of plasma membrane;intracellular membrane-bounded organelle;intracellular organelle;intracellular part;lytic vacuole;macromolecular complex;membrane part;membrane-bounded organelle;mitochondrion;organelle;phosphopyruvate hydratase complex;plasma membrane part;protein complex;storage vacuole;vacuole	36	33	30	33	34	33	32	34	30	30	43	44	44	45	47	48	48
152341	147778	112248	115949	133156	90284.6	75631.8	72802	78729.2	50385.3	173072	192113	192702	160162	135067	173644	140259	115749	93011.8	77740.1	203090	196447	210371	165981	194194	189487	148457	112871	112065	86956.4		amine biosynthetic process;amine catabolic process;amine metabolic process;aspartate family amino acid catabolic process;aspartate family amino acid metabolic process;biosynthetic process;branched chain family amino acid biosynthetic process;branched chain family amino acid metabolic process;carboxylic acid biosynthetic process;carboxylic acid catabolic process;carboxylic acid metabolic process;c…	cell part;cytoplasmic part;intracellular membrane-bounded organelle;intracellular organelle;intracellular part;membrane-bounded organelle;mitochondrion;organelle	32	28	24	27	31	26	24	27	20	21	40	37	39	38	41	44	39
432092	473016	532670	505040	477890	541999	606492	601164	638545	587722	436370	467073	453175	477625	494554	517939	538206	560186	536705	498378	474466	447711	448272	457050	481127	530926	515768	537263	516483	518894		amine biosynthetic process;amine metabolic process;aromatic amino acid family biosynthetic process;aromatic amino acid family metabolic process;aromatic compound biosynthetic process;biosynthetic process;carboxylic acid biosynthetic process;carboxylic acid metabolic process;cellular amine metabolic process;cellular amino acid biosynthetic process;cellular amino acid metabolic process;cellular aro…		38	33	30	32	39	33	33	35	30	31	43	43	44	47	45	47	47
284574	312126	366537	305539	330614	388169	458154	406077	513724	380595	302581	297663	287099	336792	341021	334583	346353	360389	374539	314418	274412	276477	276863	298341	334900	332890	328491	340691	373996	304347		amine biosynthetic process;amine metabolic process;aromatic amino acid family biosynthetic process;aromatic amino acid family metabolic process;aromatic compound biosynthetic process;biosynthetic process;carboxylic acid biosynthetic process;carboxylic acid metabolic process;cellular amine metabolic process;cellular amino acid biosynthetic process;cellular amino acid metabolic process;cellular aro…	anthranilate synthase complex;cell part;cytoplasmic part;intracellular part;macromolecular complex;protein complex	22	22	20	22	24	24	20	21	20	21	27	25	27	28	26	34	34
8841117	7.56922e+06	4702469	7279526	9350606	7897879	8.0238e+06	9394517	8258990	9337413	9947827	9730281	8694777	9081097	10722493	13117798	12538661	12908545	12750567	11625172	9383712	8811025	9285501	9060935	11704542	11724486	12378890	11474203	15914861	11085613		alcohol biosynthetic process;alcohol catabolic process;alcohol metabolic process;biosynthetic process;carbohydrate biosynthetic process;carbohydrate catabolic process;carbohydrate metabolic process;catabolic process;cellular biosynthetic process;cellular carbohydrate biosynthetic process;cellular carbohydrate catabolic process;cellular carbohydrate metabolic process;cellular metabolic process;cel…	cell part;cytoplasmic part;intracellular membrane-bounded organelle;intracellular organelle;intracellular part;membrane-bounded organelle;mitochondrion;organelle	15	13	10	12	15	12	12	15	10	12	17	17	21	21	20	20	20
4.32904e+06	3841033	3211529	3.7859e+06	6.62057e+06	4784096	5853814	6046386	4.62226e+06	4.02481e+06	4476238	5.21154e+06	5253749	5.80704e+06	6754191	11337639	8451143	10433499	14944394	6553109	3.04683e+06	3449315	5990801	4.33164e+06	14518333	10140199	6460218	8.10643e+06	25386816	8206929	MOM	alcohol biosynthetic process;alcohol catabolic process;alcohol metabolic process;biosynthetic process;carbohydrate biosynthetic process;carbohydrate catabolic process;carbohydrate metabolic process;catabolic process;cellular biosynthetic process;cellular carbohydrate biosynthetic process;cellular carbohydrate catabolic process;cellular carbohydrate metabolic process;cellular metabolic process;cel…	cell part;cytoplasmic part;cytosol;intracellular membrane-bounded organelle;intracellular organelle;intracellular organelle part;intracellular part;membrane-bounded organelle;membrane-enclosed lumen;mitochondrial intermembrane space;mitochondrial part;mitochondrion;organelle;organelle envelope lumen;organelle part	23	24	18	20	25	26	23	26	22	22	31	29	29	30	31	36	34
345379	316385	474884	324017	336069	327895	323433	285319	367357	291792	380256	407981	449182	404459	389482	457021	447958	425633	385755	347057	431803	416105	464856	388563	442140	468420	421025	344270	378361	424432		amine metabolic process;amino acid activation;carboxylic acid metabolic process;cellular amine metabolic process;cellular amino acid metabolic process;cellular ketone metabolic process;cellular macromolecule metabolic process;cellular metabolic process;cellular nitrogen compound metabolic process;cellular process;macromolecule metabolic process;metabolic process;methionyl-tRNA aminoacylation;ncRN…	cell part;cytoplasm;cytoplasmic part;intracellular part;macromolecular complex;methionyl glutamyl tRNA synthetase complex;protein complex	33	30	22	31	33	28	25	30	22	28	43	44	44	46	46	48	48
8552.47	7021.86	8555.94	6752.08	7445.44	21785.8	26618.4	19291.1	47945.1	37961.1	9237.39	4157.72	4992.63	5029.08	4572.21	6111.87	11084.9	13698.2	16582.2	12423.8	3920.41	3210.18	4641.45	5019.37	4590.59	7372.51	9395.28	11505.7	12856.2	12914.5		biological regulation;catabolic process;cellular catabolic process;cellular macromolecule catabolic process;cellular macromolecule metabolic process;cellular metabolic process;cellular process;cellular protein catabolic process;cellular protein metabolic process;macromolecule catabolic process;macromolecule metabolic process;metabolic process;negative regulation of catalytic activity;negative reg…		2	2	2	1	3	2	3	3	3	3	2	3	3	2	3	3	3
210480	171978	56108.7	98965.3	80149.4	37339.4	28033.7	29170.7	20239.4	18199.3	127028	120557	110818	86118.6	56750.1	51495.5	37931	29789.7	26746.3	8395.67	117823	131968	138237	99698.7	70984.1	56533.3	43144	32958.8	28072.5	12712.3		biological regulation;negative regulation of ATPase activity;negative regulation of biological process;negative regulation of catalytic activity;negative regulation of cellular metabolic process;negative regulation of cellular process;negative regulation of hydrolase activity;negative regulation of metabolic process;negative regulation of molecular function;negative regulation of nitrogen compoun…	cell part;cytoplasmic part;intracellular membrane-bounded organelle;intracellular organelle;intracellular part;membrane-bounded organelle;mitochondrion;organelle	2	2	2	2	2	2	2	2	1	1	3	3	3	3	2	3	3
69630.8	73682.3	115743	82717.3	68953.5	108100	65392.9	56481.4	86048	44066.5	66027	73023.1	68880.9	78913.7	76537.5	79358.4	58920.7	61943.8	53604.3	38812.9	59488.6	68950.7	73029.5	62829.5	83397.9	81349.8	60837.1	47264.6	51967.3	41772.7		activation of adenylate cyclase activity;activation of adenylate cyclase activity by G-protein signaling pathway;aging;biological regulation;cAMP-mediated signaling;cell aging;cell surface receptor linked signaling pathway;cellular process;cellular response to stimulus;cyclic-nucleotide-mediated signaling;developmental process;G-protein coupled receptor protein signaling pathway;G-protein signali…	cell part;membrane;plasma membrane	9	6	4	7	9	3	6	7	6	6	10	8	11	9	8	13	11
52118.3	50529.8	65212.4	56644.4	61259.4	79017.3	84611.7	84949.4	108214	52449.7	57625.7	56253.2	56290.9	55830.4	66650	64966.4	80674.7	75851.2	93604.4	72179.4	46624.5	48620.2	55668.5	53715.4	55835	62061.9	72985.8	72833.1	70183.1	78806.4		activation of adenylate cyclase activity;aging;anatomical structure development;anatomical structure formation involved in morphogenesis;ascospore formation;biological regulation;carbon catabolite activation of transcription;carbon catabolite regulation of transcription;cell aging;cell communication;cell development;cell differentiation;cellular developmental process;cellular process;cellular pro…	cell part;cytoplasmic part;endoplasmic reticulum membrane;endoplasmic reticulum part;intracellular membrane-bounded organelle;intracellular organelle;intracellular organelle part;intracellular part;membrane;membrane part;membrane-bounded organelle;mitochondrion;nucleus;organelle;organelle membrane;organelle part;plasma membrane	14	11	12	11	14	13	11	13	11	12	17	20	17	19	19	20	22
264628	292350	417878	313868	268675	384942	385940	458089	622212	516706	298624	278303	285759	251401	257244	339677	373992	354806	314670	419291	295270	289291	221072	277480	276944	296744	358230	394955	564207	425407		autophagy;biological regulation;catabolic process;cell communication;cellular catabolic process;cellular component assembly;cellular component disassembly;cellular component disassembly at cellular level;cellular component organization;cellular component organization at cellular level;cellular component organization or biogenesis;cellular component organization or biogenesis at cellular level;cel…	cell part;cytoplasmic part;cytoplasmic vesicle;endoplasmic reticulum membrane;endoplasmic reticulum part;Golgi apparatus part;Golgi membrane;Golgi stack;intracellular organelle;intracellular organelle part;intracellular part;membrane;membrane part;organelle;organelle membrane;organelle part;pre-autophagosomal structure;pre-autophagosomal structure membrane;trans-Golgi network;vesicle	13	9	8	10	10	8	9	11	8	11	18	15	18	18	17	18	21
3.45735e+06	3757216	3.20737e+06	3.31815e+06	2.801e+06	1959028	2.31058e+06	2.89351e+06	1871712	4993464	2.76115e+06	2.81602e+06	3105438	3.25405e+06	2800383	2.79288e+06	2325796	2.98491e+06	3.02594e+06	3.23135e+06	3.0974e+06	2.9502e+06	2.09906e+06	3005887	2.71276e+06	2914782	2.6422e+06	2487818	3.57096e+06	2.7673e+06		cellular component organization;cellular component organization at cellular level;cellular component organization or biogenesis;cellular component organization or biogenesis at cellular level;cellular process;chromatin assembly or disassembly;chromatin organization;chromosome organization;organelle organization	cell part;chromosomal part;intracellular organelle part;intracellular part;macromolecular complex;nuclear chromosome part;nuclear nucleosome;nuclear part;nucleosome;organelle part;protein complex;protein-DNA complex;replication fork protection complex	14	12	8	8	12	13	11	11	9	10	15	13	14	13	17	15	14
1.06426e+06	764062	1.18896e+06	877431	618158	561949	639481	533942	630475	625191	660946	773712	1.04049e+06	632139	550406	963999	862831	866050	714772	846041	885943	846844	1.11486e+06	718678	1.00893e+06	906353	774367	633538	1.11289e+06	735445		anatomical structure formation involved in morphogenesis;cell differentiation;cellular component assembly;cellular component assembly at cellular level;cellular component organization;cellular component organization at cellular level;cellular component organization or biogenesis;cellular component organization or biogenesis at cellular level;cellular developmental process;cellular macromolecular …	cell part;chromosomal part;intracellular organelle part;intracellular part;macromolecular complex;nuclear chromosome part;nuclear nucleosome;nuclear part;nucleosome;organelle part;protein complex;protein-DNA complex;replication fork protection complex	8	7	5	6	8	8	8	7	6	7	13	11	10	9	8	12	12
42365	47002.3	22902.1	16491.8	7127.67	NaN	NaN	NaN	NaN	NaN	32104.5	31831.2	32010.9	13582.4	6375.77	4617.8	1997.38	11323.9	NaN	NaN	25791.7	26969	21189.6	9525.05	5464.24	3813.33	5394.18	1879.72	NaN	NaN		biosynthetic process;cellular biosynthetic process;cellular component organization;cellular component organization at cellular level;cellular component organization or biogenesis;cellular component organization or biogenesis at cellular level;cellular macromolecule biosynthetic process;cellular macromolecule metabolic process;cellular metabolic process;cellular process;cellular protein metabolic …	cell part;cytoplasmic part;intracellular organelle part;intracellular part;macromolecular complex;mitochondrial part;mitochondrial small ribosomal subunit;organellar small ribosomal subunit;organelle part;ribonucleoprotein complex;small ribosomal subunit	7	5	6	3	2	0	0	0	0	0	8	8	7	5	3	2	3
385312	249822	252941	279606	407856	153873	163872	177945	154728	122869	394413	633790	640687	567174	526262	873339	646838	739551	649687	383117	573181	452338	850546	455720	769682	745960	546024	359417	658067	479774		biological regulation;biosynthetic process;cellular biosynthetic process;cellular macromolecule biosynthetic process;cellular macromolecule metabolic process;cellular metabolic process;cellular process;cellular protein metabolic process;cytoplasmic translation;macromolecule biosynthetic process;macromolecule metabolic process;metabolic process;positive regulation of catalytic activity;positive re…	cell part;cytosolic large ribosomal subunit;intracellular organelle part;intracellular part;large ribosomal subunit;macromolecular complex;organelle part;ribonucleoprotein complex	13	11	9	12	11	11	11	10	9	8	14	14	14	13	14	13	13
1.07045e+06	1.35773e+06	920246	1080641	892339	1.1867e+06	639687	735173	861259	680546	998063	1.07311e+06	1.14711e+06	916762	800009	1.08564e+06	853634	850381	725845	642176	1.06018e+06	998398	1.35067e+06	988434	1.14826e+06	1.02198e+06	782380	596733	780376	653914		biosynthetic process;cellular biosynthetic process;cellular macromolecule biosynthetic process;cellular macromolecule metabolic process;cellular metabolic process;cellular process;cellular protein metabolic process;cytoplasmic translation;macromolecule biosynthetic process;macromolecule metabolic process;metabolic process;primary metabolic process;protein metabolic process;response to antibiotic;…	cell part;cytosolic large ribosomal subunit;intracellular membrane-bounded organelle;intracellular organelle;intracellular organelle part;intracellular part;large ribosomal subunit;macromolecular complex;membrane-bounded organelle;nucleus;organelle;organelle part;ribonucleoprotein complex	11	10	10	10	12	10	10	10	9	8	15	14	14	14	14	14	14
3.39741e+06	2.91705e+06	1.5616e+06	2315465	3.13618e+06	1.60074e+06	1.30668e+06	1.33376e+06	1.04881e+06	1.18574e+06	2.48808e+06	2.78859e+06	2.77339e+06	3027225	2.92941e+06	2977528	2.21881e+06	2256924	2.20087e+06	1862237	2.42075e+06	2.40588e+06	2.7907e+06	2.7217e+06	3.68314e+06	2.66463e+06	2.07429e+06	1.8036e+06	2.11545e+06	1.70395e+06		biosynthetic process;cellular biosynthetic process;cellular component assembly;cellular component assembly at cellular level;cellular component organization;cellular component organization at cellular level;cellular component organization or biogenesis;cellular component organization or biogenesis at cellular level;cellular macromolecular complex assembly;cellular macromolecular complex subunit o…	cell part;cytosolic small ribosomal subunit;intracellular organelle part;intracellular part;macromolecular complex;organelle part;ribonucleoprotein complex;small ribosomal subunit	18	13	9	13	16	13	10	15	8	8	18	20	21	18	18	21	22
249103	218532	189982	201706	225479	225026	246600	245965	257939	271357	215608	226184	221851	177072	183741	234801	244917	244134	266445	245219	205914	233622	212823	209251	223455	239711	224062	269180	256376	282851		cell cycle process;cellular component assembly;cellular component assembly at cellular level;cellular component movement;cellular component organization;cellular component organization at cellular level;cellular component organization or biogenesis;cellular component organization or biogenesis at cellular level;cellular macromolecular complex assembly;cellular macromolecular complex subunit organ…	cell part;cytoplasmic microtubule;cytoplasmic part;cytoskeletal part;intracellular organelle part;intracellular part;kinetochore microtubule;macromolecular complex;microtubule;microtubule organizing center;nuclear microtubule;nuclear part;organelle part;protein complex;spindle microtubule;spindle pole body;tubulin complex	22	20	18	20	20	19	19	20	20	21	22	23	23	23	22	23	25
426633	1.19295e+06	1.23658e+06	1.07341e+06	759959	1.23111e+06	1.56556e+06	1.29376e+06	1871710	1.20071e+06	441593	772560	718057	849414	815618	995869	945681	943308	1.0189e+06	668173	489439	688247	805380	827524	875498	891348	999935	866680	965199	689802		biological regulation;box C/D snoRNP assembly;cellular component assembly;cellular component assembly at cellular level;cellular component organization;cellular component organization at cellular level;cellular component organization or biogenesis;cellular component organization or biogenesis at cellular level;cellular macromolecular complex assembly;cellular macromolecular complex subunit organi…	cell part;cytoplasm;intracellular part	7	6	5	6	7	5	5	6	5	5	8	8	9	6	10	9	9
425741	478960	490783	462877	421444	500486	507512	504610	561164	668309	409514	430225	486038	492008	485685	508801	490746	590617	602190	537419	452430	453661	515691	473419	513438	483604	437122	479275	668273	544350		biosynthetic process;cellular biosynthetic process;cellular component organization;cellular component organization at cellular level;cellular component organization or biogenesis;cellular component organization or biogenesis at cellular level;cellular macromolecule biosynthetic process;cellular macromolecule metabolic process;cellular metabolic process;cellular process;cellular protein metabolic …	cell part;cytoplasmic part;intracellular membrane-bounded organelle;intracellular organelle;intracellular part;membrane-bounded organelle;mitochondrion;organelle	17	14	11	13	17	12	14	14	14	13	21	21	21	20	21	26	23
17193714	13588376	13699563	10887560	12796522	10014892	8317680	8644362	8797858	12258616	16692514	15950312	18733556	17437192	17505632	20163508	16489540	17092722	16605874	17906476	18035396	20543836	24853158	17743500	24408720	18412578	14080046	11730378	19662708	16669576		biosynthetic process;cellular biosynthetic process;cellular macromolecule biosynthetic process;cellular macromolecule metabolic process;cellular metabolic process;cellular process;establishment of localization;establishment of localization in cell;establishment of RNA localization;intracellular transport;macromolecule biosynthetic process;macromolecule metabolic process;metabolic process;nuclear …	cell part;cytoplasm;cytoplasmic part;cytoskeleton;eukaryotic translation elongation factor 1 complex;fungal-type vacuole membrane;intracellular membrane-bounded organelle;intracellular non-membrane-bounded organelle;intracellular organelle;intracellular organelle part;intracellular part;macromolecular complex;membrane;membrane-bounded organelle;mitochondrion;non-membrane-bounded organelle;organel…	49	45	39	45	49	45	42	46	34	35	63	62	63	58	62	71	63
11949	11831.3	7877.13	9224.19	9985.56	4880.97	6514.44	6949.88	4827	8231.67	11039	13948.8	15154.6	9529.53	9811.65	12650	11539.5	11792.3	10384.5	11792	14638.9	15448.9	15221.6	10908.2	10921.7	12892.5	12687.4	9599.36	9731.25	11924		2-micrometer plasmid partitioning;cellular localization;cellular macromolecule localization;cellular process;cellular protein localization;localization;macromolecule localization;plasmid maintenance;plasmid partitioning;protein localization	cell part;intracellular membrane-bounded organelle;intracellular organelle;intracellular part;membrane-bounded organelle;nucleus;organelle	7	4	3	4	5	3	3	4	1	3	7	7	7	7	6	7	7
31880.7	51147.9	38123.3	37165.9	24797.3	29986	28025.9	29274.3	26554.2	29857.3	25124	26061.4	25253.9	16915.3	13288.5	14684.6	14241.1	13135.9	11698.6	13072.1	26424.7	23928.2	23316.4	20685.8	21533.6	19177.9	17753.6	15596.1	16760.5	10505.4		2-micrometer plasmid partitioning;biological regulation;cellular process;plasmid maintenance;plasmid partitioning;posttranscriptional regulation of gene expression;protein stabilization;regulation of biological process;regulation of biological quality;regulation of gene expression;regulation of macromolecule metabolic process;regulation of metabolic process;regulation of protein stability	cell part;intracellular membrane-bounded organelle;intracellular organelle;intracellular part;membrane-bounded organelle;nucleus;organelle	5	3	3	3	4	3	2	3	3	4	5	5	6	6	5	5	7
13135.3	12578.1	15384.6	11983.1	11137.7	11192.9	12213.5	11983.5	15985.3	10352.7	11718.3	13328.5	13897.8	15368.2	12558.2	11760.2	9593.23	11562.8	11206.8	12564.3	12786.8	13717.6	10913.2	13374.3	12696.2	12308.2	12570.6	11099.4	12939.4	10998.7		cellular macromolecule metabolic process;cellular metabolic process;cellular nitrogen compound metabolic process;cellular process;Group I intron splicing;macromolecule metabolic process;metabolic process;mRNA metabolic process;mRNA processing;nitrogen compound metabolic process;nucleic acid metabolic process;nucleobase-containing compound metabolic process;primary metabolic process;RNA metabolic …	cell part;cytoplasmic part;intracellular membrane-bounded organelle;intracellular organelle;intracellular part;membrane-bounded organelle;mitochondrion;organelle	4	4	4	4	4	4	4	4	3	5	6	6	8	6	8	9	9
2851.03	2316.43	2431.57	2574.16	2426.6	2597.39	3741.32	2415.75	3713.21	NaN	NaN	NaN	NaN	NaN	NaN	NaN	NaN	NaN	NaN	NaN	NaN	NaN	NaN	NaN	NaN	NaN	NaN	NaN	NaN	NaN		cellular macromolecule metabolic process;cellular metabolic process;cellular nitrogen compound metabolic process;cellular process;DNA metabolic process;DNA recombination;intron homing;macromolecule metabolic process;metabolic process;nitrogen compound metabolic process;nucleic acid metabolic process;nucleobase-containing compound metabolic process;primary metabolic process	cell part;cytoplasmic part;intracellular membrane-bounded organelle;intracellular organelle;intracellular part;membrane-bounded organelle;mitochondrion;organelle	1	1	1	1	1	1	1	1	1	0	0	0	0	0	0	0	0
687154	724446	650701	789553	891035	1.02343e+06	1.13288e+06	1.01373e+06	999858	281114	644613	659493	596582	778164	963322	1003863	987104	951688	930127	239318	641741	665838	649941	710899	972597	833157	811880	735535	1.06553e+06	227379		biosynthetic process;cellular aromatic compound metabolic process;cellular biosynthetic process;cellular metabolic process;cellular nitrogen compound biosynthetic process;cellular nitrogen compound metabolic process;cellular process;'de novo' pyrimidine base biosynthetic process;'de novo' UMP biosynthetic process;heterocycle biosynthetic process;heterocycle metabolic process;metabolic process;nit…	cell part;cytoplasmic part;cytosol;intracellular part	16	13	13	14	15	14	14	13	13	14	24	22	23	23	24	25	24
1.36463e+06	1.50013e+06	1.84471e+06	1.64953e+06	1.96535e+06	2.28306e+06	2.58333e+06	2.52256e+06	3066833	2.44612e+06	1.59015e+06	1.78016e+06	1.67341e+06	1952481	2.1606e+06	2.18331e+06	2.2002e+06	2.53347e+06	2.5579e+06	1.9247e+06	1494976	1.49496e+06	1.70939e+06	1783094	1.98951e+06	1.93206e+06	2.1866e+06	2.19646e+06	2605444	1.99448e+06		amine biosynthetic process;amine metabolic process;arginine biosynthetic process;arginine metabolic process;biosynthetic process;carboxylic acid biosynthetic process;carboxylic acid metabolic process;cellular amine metabolic process;cellular amino acid biosynthetic process;cellular amino acid metabolic process;cellular biosynthetic process;cellular ketone metabolic process;cellular metabolic proc…	carbamoyl-phosphate synthase complex;cell part;cytoplasmic part;intracellular part;macromolecular complex;protein complex	59	45	42	48	55	45	45	47	43	45	62	69	68	68	62	74	71
48643.1	39596.9	37666.7	25405.8	24171	21950.9	18286.7	15350.7	12317.1	2966.63	49216.9	56779.6	56216.7	45222.3	32851	27574.8	17970.9	14841.5	10472.3	5246.27	44949	52457.3	58838.2	45572.9	42702.5	30606	23453.7	14146.1	10157.3	9356.01		aerobic respiration;cellular component assembly;cellular component assembly at cellular level;cellular component biogenesis;cellular component organization;cellular component organization at cellular level;cellular component organization or biogenesis;cellular component organization or biogenesis at cellular level;cellular macromolecular complex assembly;cellular macromolecular complex subunit or…	cell part;cytoplasmic part;intracellular membrane-bounded organelle;intracellular organelle;intracellular organelle part;intracellular part;macromolecular complex;membrane;membrane part;membrane-bounded organelle;membrane-enclosed lumen;mitochondrial inner membrane;mitochondrial intermembrane space;mitochondrial membrane;mitochondrial membrane part;mitochondrial part;mitochondrial respiratory cha…	5	5	4	5	5	4	2	4	2	2	7	8	8	7	6	7	6
45834.4	34142.9	20252.2	19506.6	17306.1	2242.79	4270.72	4164.47	NaN	NaN	90570.6	100775	77604	38817.5	22239.1	22823.1	13138.7	8259.13	4863.89	923.091	96406.3	93955.9	64310.7	51979.3	28279.9	24245.1	18238.1	13364	4828.68	1825.69		cellular metabolic process;cellular process;electron transport chain;generation of precursor metabolites and energy;metabolic process;mitochondrial electron transport, cytochrome c to oxygen;oxidation-reduction process;respiratory electron transport chain	cell part;cytoplasmic part;intracellular organelle part;intracellular part;macromolecular complex;membrane part;mitochondrial membrane part;mitochondrial part;mitochondrial respiratory chain complex IV;organelle part;protein complex;respiratory chain complex IV	1	1	1	1	1	1	1	1	0	0	1	1	1	1	1	1	1
196405	189514	181842	182591	190058	185278	203594	237564	259017	305799	186612	201342	202304	173541	164280	220241	233882	244537	234341	246730	200969	209946	202225	210151	204432	215038	229105	226786	227000	269884		amine metabolic process;biosynthetic process;carboxylic acid metabolic process;cellular amine metabolic process;cellular amino acid metabolic process;cellular aromatic compound metabolic process;cellular biosynthetic process;cellular ketone metabolic process;cellular metabolic process;cellular nitrogen compound biosynthetic process;cellular nitrogen compound metabolic process;cellular process;'de…		17	15	14	16	16	14	16	17	16	16	17	16	19	17	18	20	19
129903	135346	116165	135027	121744	115209	132920	136179	139724	159944	132651	132475	130406	124609	117075	127585	128917	137896	136091	133968	133756	127596	128846	122828	136224	129905	126917	134117	146233	136726		biosynthetic process;cellular biosynthetic process;cellular macromolecule biosynthetic process;cellular macromolecule metabolic process;cellular metabolic process;cellular nitrogen compound metabolic process;cellular process;cellular response to stimulus;cellular response to stress;DNA biosynthetic process;DNA metabolic process;DNA repair;macromolecule biosynthetic process;macromolecule metabolic…	cell part;DNA-directed RNA polymerase complex;DNA-directed RNA polymerase II, core complex;intracellular membrane-bounded organelle;intracellular organelle;intracellular organelle part;intracellular part;macromolecular complex;membrane-bounded organelle;nuclear DNA-directed RNA polymerase complex;nuclear part;nucleoplasm part;nucleus;organelle;organelle part;protein complex;RNA polymerase complex	40	36	30	37	42	33	32	38	33	41	50	51	51	50	54	57	58
41959.8	42124.7	39319.1	38824.2	35490.3	33236.7	27603.7	27625.2	23753.5	24872.4	39260.7	41329.1	44205.1	41769.3	36844.6	35622.6	31919	27990.8	26442.2	30337	41660.1	44111.4	45147.2	41769.3	40924.1	37466.3	34442.1	27703.8	28825.9	29094.1		biosynthetic process;cellular biosynthetic process;cellular macromolecule biosynthetic process;cellular macromolecule metabolic process;cellular metabolic process;cellular nitrogen compound metabolic process;cellular process;macromolecule biosynthetic process;macromolecule metabolic process;metabolic process;nitrogen compound metabolic process;nucleic acid metabolic process;nucleobase-containing …	cell part;DNA-directed RNA polymerase complex;DNA-directed RNA polymerase III complex;intracellular organelle part;intracellular part;macromolecular complex;nuclear DNA-directed RNA polymerase complex;nuclear part;nucleoplasm;nucleoplasm part;organelle part;protein complex;RNA polymerase complex	26	25	19	27	26	17	19	17	16	18	30	32	30	26	26	31	31
505546	428225	409996	375644	474740	451265	556971	632161	595768	697907	492640	495309	505794	519492	513045	652665	686777	680102	745211	765658	567296	485234	504099	521651	603370	619879	572349	636354	798083	712397		amine biosynthetic process;amine metabolic process;arginine biosynthetic process;arginine biosynthetic process via ornithine;arginine metabolic process;biosynthetic process;carboxylic acid biosynthetic process;carboxylic acid metabolic process;cellular amine metabolic process;cellular amino acid biosynthetic process;cellular amino acid metabolic process;cellular biosynthetic process;cellular keto…	cell part;cytoplasmic part;cytosol;intracellular part	20	15	14	17	18	16	15	17	15	17	23	24	24	23	26	28	26
2.38298e+06	2.21095e+06	1.64194e+06	2.00282e+06	2.60002e+06	1.98873e+06	2.12312e+06	1.79997e+06	1.71166e+06	1.3892e+06	2.71091e+06	2.83493e+06	2900839	2.75201e+06	2.64797e+06	2.92375e+06	2.63019e+06	2691847	2.60127e+06	1.99596e+06	2.14399e+06	2.32539e+06	2.69873e+06	2.28731e+06	3063508	2.78862e+06	2.28287e+06	2.32589e+06	2.59736e+06	2.11259e+06		biological regulation;cellular macromolecule metabolic process;cellular metabolic process;cellular nitrogen compound metabolic process;cellular process;establishment of localization;establishment of RNA localization;macromolecule metabolic process;metabolic process;mRNA metabolic process;mRNA processing;mRNA transport;negative regulation of catalytic activity;negative regulation of molecular func…	cell part;cytoplasm;cytoplasmic part;intracellular membrane-bounded organelle;intracellular non-membrane-bounded organelle;intracellular organelle;intracellular part;macromolecular complex;membrane-bounded organelle;non-membrane-bounded organelle;nucleus;organelle;ribonucleoprotein complex;ribosome;RNA granule;stress granule	50	40	39	44	48	43	39	43	39	41	61	61	60	58	59	66	64
34038.2	41205.1	46474.8	35784.2	37144.5	57192.7	56535.5	49861.4	61493.9	40236.5	41254	42880.2	38621	40237.1	40945.8	46086	50022.9	48168.6	48835.2	47233.5	37279.8	39871	39427.1	36792.3	38550.6	47023.5	45903.5	46611.1	45948.2	41350.1		adenine biosynthetic process;adenine metabolic process;biosynthetic process;cellular aromatic compound metabolic process;cellular biosynthetic process;cellular metabolic process;cellular nitrogen compound biosynthetic process;cellular nitrogen compound metabolic process;cellular process;'de novo' IMP biosynthetic process;heterocycle biosynthetic process;heterocycle metabolic process;IMP biosynthe…		4	3	4	4	4	3	4	3	3	3	5	5	5	4	4	5	5
33849.3	39800.4	65751	50515	43335.7	62251.8	60724.2	61564.8	45226	97875.9	33151.7	50465	40078.4	67621.8	60549.5	59099.7	67854.3	63314.1	82006.8	78119.1	37534.9	45268.4	48724.2	51224.1	89007.2	66842.8	63611.7	60866.7	37570	66161.3		amine biosynthetic process;amine metabolic process;biosynthetic process;branched chain family amino acid biosynthetic process;branched chain family amino acid metabolic process;carbohydrate metabolic process;carboxylic acid biosynthetic process;carboxylic acid metabolic process;cellular aldehyde metabolic process;cellular amine metabolic process;cellular amino acid biosynthetic process;cellular a…	cell part;cytoplasmic part;cytosol;intracellular part	9	7	5	7	7	9	9	9	7	14	10	9	9	9	9	10	11
320324	349085	218857	223479	282212	174049	205119	214879	153351	122188	223328	214811	247840	387891	444365	386985	325887	326795	315932	121360	165302	151487	296320	207723	454411	323576	178519	177632	419520	99506.1		biosynthetic process;cellular biosynthetic process;cellular macromolecule biosynthetic process;cellular macromolecule metabolic process;cellular metabolic process;cellular process;cellular protein metabolic process;cytoplasmic translation;macromolecule biosynthetic process;macromolecule metabolic process;metabolic process;primary metabolic process;protein metabolic process;translation	cell part;cytosolic large ribosomal subunit;intracellular organelle part;intracellular part;large ribosomal subunit;macromolecular complex;organelle part;ribonucleoprotein complex	8	6	6	7	9	7	6	6	5	4	9	9	9	10	10	10	9
3.94933e+06	4.99426e+06	3.80588e+06	4398305	3958880	4610775	2.97466e+06	3.34739e+06	3.35057e+06	4.0271e+06	4.15646e+06	3.93707e+06	4.13337e+06	4407468	4282107	5672841	3.65587e+06	3.25814e+06	3713150	3.06982e+06	3.2768e+06	3.73694e+06	4.52328e+06	3.96753e+06	5130185	4.7144e+06	3.23287e+06	3.18431e+06	4.54788e+06	2910583		biosynthetic process;cellular biosynthetic process;cellular component assembly;cellular component assembly at cellular level;cellular component organization;cellular component organization at cellular level;cellular component organization or biogenesis;cellular component organization or biogenesis at cellular level;cellular macromolecular complex assembly;cellular macromolecular complex subunit o…	cell part;cytosolic large ribosomal subunit;intracellular organelle part;intracellular part;large ribosomal subunit;macromolecular complex;organelle part;ribonucleoprotein complex	16	13	13	13	15	14	14	11	9	10	17	18	18	18	18	18	18
4478.36	4592.06	4643.59	3392.38	8456.17	10282.6	15327.3	10583.3	25906.6	5221.54	5995.62	6847.38	5949.38	10077.8	10535.5	14082.2	8561.09	9367.71	10662.6	3248.89	2354.02	3594.83	5540.73	3548.83	12110.4	7107.6	4255.23	5245.79	13776.1	2187.48		biosynthetic process;cellular biosynthetic process;cellular macromolecule biosynthetic process;cellular macromolecule metabolic process;cellular metabolic process;cellular process;cellular protein metabolic process;cytoplasmic translation;macromolecule biosynthetic process;macromolecule metabolic process;metabolic process;primary metabolic process;protein metabolic process;translation	cell part;cytosolic large ribosomal subunit;intracellular organelle part;intracellular part;large ribosomal subunit;macromolecular complex;organelle part;ribonucleoprotein complex	2	1	1	3	2	1	1	2	1	1	3	3	3	5	5	4	3
22967.4	11809.9	6711.47	9197.77	NaN	NaN	2668.95	1752.03	NaN	3770.84	14359.3	18775.2	30375	11635.7	13843.3	10723.3	17000.9	5847.56	12499.4	3983.78	13882.3	26026.9	10453.3	26341.7	18379.3	24128.9	12602.7	17422.4	18331.1	35916.8	MIM	adenine nucleotide transport;ADP transport;aerobic respiration;ATP transport;biosynthetic process;cellular biosynthetic process;cellular metabolic process;cellular nitrogen compound biosynthetic process;cellular nitrogen compound metabolic process;cellular process;cellular respiration;cofactor biosynthetic process;cofactor metabolic process;cofactor transport;energy derivation by oxidation of org…	cell part;cytoplasmic part;cytosol;integral to membrane;intracellular organelle part;intracellular part;intrinsic to membrane;membrane;membrane part;membrane-enclosed lumen;mitochondrial inner membrane;mitochondrial intermembrane space;mitochondrial membrane;mitochondrial part;organelle envelope lumen;organelle inner membrane;organelle membrane;organelle part	1	1	1	1	0	0	1	1	0	1	1	1	1	1	1	1	1
17171.6	21234.9	18496.3	14594.2	11728.3	12454.9	12021	12714.9	19454.1	19090.8	15123.3	13079.1	11947.7	11636.1	13018	10570.2	13141.5	13807.1	11904.4	12851.3	16791	15564.8	14152.5	12606.7	11217.3	10017.1	12482.3	12072.9	11765.5	11030.8		biological regulation;biosynthetic process;cell cycle process;cellular biosynthetic process;cellular component organization;cellular component organization at cellular level;cellular component organization or biogenesis;cellular component organization or biogenesis at cellular level;cellular macromolecule metabolic process;cellular metabolic process;cellular nitrogen compound metabolic process;ce…	cell part;chromosomal part;intracellular membrane-bounded organelle;intracellular non-membrane-bounded organelle;intracellular organelle;intracellular organelle part;intracellular part;macromolecular complex;membrane-bounded organelle;non-membrane-bounded organelle;nuclear chromosome part;nuclear part;nucleolus;nucleoplasm;nucleus;organelle;organelle part;protein complex;replication fork protecti…	10	6	6	10	8	7	8	8	5	5	10	10	11	10	9	11	11
854744	665722	547139	615349	692655	493080	429638	462133	347184	613766	874644	864304	820235	676614	602338	744696	649252	580128	578659	772576	920506	835087	796749	743514	846670	787805	673077	626510	766813	748757		amine metabolic process;amino acid activation;biosynthetic process;carboxylic acid metabolic process;cellular amine metabolic process;cellular amino acid metabolic process;cellular biosynthetic process;cellular ketone metabolic process;cellular macromolecule biosynthetic process;cellular macromolecule metabolic process;cellular metabolic process;cellular nitrogen compound metabolic process;cellul…	cell part;cytoplasm;intracellular part	36	32	31	32	35	31	28	30	23	30	46	46	44	47	49	55	51
673288	606678	366783	420729	423118	258671	241677	297153	262271	480830	576832	634169	746410	523576	442483	573067	501983	536395	487168	810933	918060	824304	835593	697878	601378	664154	603610	432303	476421	820547		amine metabolic process;amino acid activation;aspartyl-tRNA aminoacylation;carboxylic acid metabolic process;cellular amine metabolic process;cellular amino acid metabolic process;cellular ketone metabolic process;cellular macromolecule metabolic process;cellular metabolic process;cellular nitrogen compound metabolic process;cellular process;macromolecule metabolic process;metabolic process;ncRNA…	cell part;cytoplasm;intracellular membrane-bounded organelle;intracellular organelle;intracellular part;membrane-bounded organelle;nucleus;organelle	32	24	19	24	29	17	19	22	16	21	37	37	36	35	36	42	42
12174.5	15135.5	15065.2	9219.93	7797.54	9051.93	2978.91	8948.27	10298.9	13620.3	6267.5	7324.49	8077.69	5500.83	7748.06	7301.32	6224.88	6519.59	4572.27	9803.24	10808.8	10622.1	9851.99	7812.82	7013.82	7419.31	7819.56	4842.9	4507.32	9500.83		amine metabolic process;amino acid activation;carboxylic acid metabolic process;cellular amine metabolic process;cellular amino acid metabolic process;cellular ketone metabolic process;cellular macromolecule metabolic process;cellular metabolic process;cellular nitrogen compound metabolic process;cellular process;macromolecule metabolic process;metabolic process;mitochondrial RNA metabolic proces…	cell part;cytoplasmic part;intracellular membrane-bounded organelle;intracellular organelle;intracellular organelle lumen;intracellular organelle part;intracellular part;membrane-bounded organelle;membrane-enclosed lumen;mitochondrial matrix;mitochondrial part;mitochondrion;organelle;organelle lumen;organelle part	3	1	2	2	1	1	1	1	2	1	3	4	4	5	2	5	4
74871.8	63567.4	69071.2	83240.9	88875.4	104768	138363	203047	137988	221274	50868.4	47022.6	78465.2	98062.8	112226	153082	184910	233420	280060	159297	77522.6	95574.7	114185	105244	110317	162327	221549	218777	246787	150341		alcohol catabolic process;alcohol metabolic process;carbohydrate catabolic process;carbohydrate metabolic process;carbohydrate phosphorylation;carbohydrate transport;catabolic process;cellular carbohydrate catabolic process;cellular carbohydrate metabolic process;cellular metabolic process;cellular process;establishment of localization;fructose import;fructose metabolic process;fructose transport…	cell part;cytoplasm;cytoplasmic part;intracellular membrane-bounded organelle;intracellular organelle;intracellular part;membrane-bounded organelle;mitochondrion;organelle	12	11	9	11	11	10	11	11	12	10	11	11	15	13	12	17	16
3.56262e+06	3.61776e+06	3.70357e+06	3.96267e+06	4278252	4.49156e+06	4.99458e+06	5253436	5.76584e+06	4984059	3.25148e+06	3.00648e+06	3.01824e+06	3.5136e+06	3845718	3950294	3.99141e+06	4337130	4.73437e+06	4060690	3409871	3462485	3.29201e+06	3.39604e+06	4.00636e+06	4152025	3.95167e+06	4.33622e+06	4126859	4267300		aging;alcohol catabolic process;alcohol metabolic process;biological regulation;carbohydrate catabolic process;carbohydrate metabolic process;carbohydrate phosphorylation;carbohydrate transport;carbon catabolite regulation of transcription;catabolic process;cell aging;cell communication;cellular carbohydrate catabolic process;cellular carbohydrate metabolic process;cellular metabolic process;cell…	cell part;cytoplasmic part;cytosol;intracellular membrane-bounded organelle;intracellular organelle;intracellular part;membrane-bounded organelle;mitochondrion;nucleus;organelle	37	36	30	36	37	33	34	36	33	32	41	44	44	43	44	46	49
13608.8	19427.3	13383	13989.4	12788.1	14160	8869.49	10827.9	9538.79	13068.5	11632.9	10374.1	10515.7	9322.78	8201.37	6705.98	5158.62	5393.89	5029.86	8884.23	13356.8	15307.7	10027.8	9865.9	9769.59	9052.17	8458.81	8385.48	6671.5	7941.72		base-excision repair;biosynthetic process;cell cycle;cell division;cellular biosynthetic process;cellular component organization;cellular component organization at cellular level;cellular component organization or biogenesis;cellular component organization or biogenesis at cellular level;cellular macromolecule biosynthetic process;cellular macromolecule metabolic process;cellular metabolic proces…	cell part;chromosomal part;cytoplasmic part;intracellular membrane-bounded organelle;intracellular organelle;intracellular organelle part;intracellular part;membrane-bounded organelle;mitochondrion;nucleus;organelle;organelle part;replication fork	9	5	6	6	5	4	5	3	3	6	8	5	7	6	6	7	7
9942.83	12296.9	19107.6	14097.5	9559.33	13244.4	14225.9	10997.4	17003.3	24649.4	8689.63	7851.15	7472.69	8561.95	8441.86	7214.41	7664.14	8536.86	6893.64	10898.9	9761.9	9552.94	6243.6	8172.1	8153.5	7664.53	9085.19	7857.81	6914.74	10714.2		aging;biological regulation;cell aging;cell cycle phase;cell cycle process;cell division;cellular component organization;cellular component organization at cellular level;cellular component organization or biogenesis;cellular component organization or biogenesis at cellular level;cellular process;cellular response to stimulus;developmental process;intracellular signal transduction;mitosis;nuclear…	cell part;cytoplasm;cytoplasmic part;cytosol;endoplasmic reticulum membrane;endoplasmic reticulum part;integral to membrane;intracellular membrane-bounded organelle;intracellular organelle;intracellular organelle part;intracellular part;intrinsic to membrane;membrane;membrane part;membrane-bounded organelle;nucleus;organelle;organelle membrane;organelle part;plasma membrane	7	5	3	4	4	3	3	5	3	2	7	7	7	7	7	8	9
1.78535e+06	1.7232e+06	1312272	1.50874e+06	1.46877e+06	1.33457e+06	1.54657e+06	1726602	1541642	1.81734e+06	2139943	2081556	2.01734e+06	2000788	1.81265e+06	1.93824e+06	1.94663e+06	2.16199e+06	2.37904e+06	2019431	1.78763e+06	1.80635e+06	1.79507e+06	1.84788e+06	1.74321e+06	1.71786e+06	1.71885e+06	1.88535e+06	2.02715e+06	1.87176e+06	MOM	apoptosis;biological regulation;cell death;cell redox homeostasis;cellular component organization;cellular component organization at cellular level;cellular component organization or biogenesis;cellular component organization or biogenesis at cellular level;cellular homeostasis;cellular process;death;DNA transport;establishment of localization;homeostatic process;ion transport;mitochondrion organ…	cell part;cytoplasmic part;integral to membrane;integral to mitochondrial membrane;integral to mitochondrial outer membrane;integral to organelle membrane;intracellular membrane-bounded organelle;intracellular organelle;intracellular organelle part;intracellular part;intrinsic to membrane;intrinsic to mitochondrial outer membrane;intrinsic to organelle membrane;macromolecular complex;membrane;mem…	22	22	22	21	22	22	22	22	21	21	22	23	22	23	23	23	23
1.277e+06	1.30401e+06	903458	1.07796e+06	1.1051e+06	1.22681e+06	941634	879920	1080099	1.51616e+06	1.20485e+06	1.09092e+06	1156662	1.26617e+06	1.10812e+06	1.08535e+06	948699	929567	1.03742e+06	943398	971239	997956	1.09039e+06	1.17857e+06	1.29896e+06	1.02475e+06	991904	943417	1.197e+06	1.13291e+06		biological regulation;cellular component organization;cellular component organization at cellular level;cellular component organization or biogenesis;cellular component organization or biogenesis at cellular level;cellular macromolecule metabolic process;cellular metabolic process;cellular nitrogen compound metabolic process;cellular process;cellular response to stimulus;cellular response to stre…	cell part;chromosomal part;intracellular organelle part;intracellular part;macromolecular complex;nuclear chromosome part;nuclear nucleosome;nuclear part;nucleosome;organelle part;protein complex;protein-DNA complex;replication fork protection complex	4	4	3	4	4	4	4	3	4	3	5	5	5	6	6	8	9
2.6452e+06	2743181	2.61809e+06	2.37177e+06	2699934	2.3199e+06	2.67609e+06	2.56296e+06	3365355	3.58519e+06	2523651	2991189	2.81784e+06	2.67618e+06	2570081	3165862	3.0261e+06	3205708	3.34024e+06	2936771	2809836	2.66267e+06	2.72473e+06	2.72685e+06	3.32072e+06	3.16344e+06	2.81546e+06	2.88211e+06	3597784	3.07856e+06		ATP biosynthetic process;ATP metabolic process;biological regulation;biosynthetic process;cation homeostasis;cation transport;cellular biosynthetic process;cellular metabolic process;cellular nitrogen compound biosynthetic process;cellular nitrogen compound metabolic process;cellular process;chemical homeostasis;establishment of localization;heterocycle biosynthetic process;heterocycle metabolic …	cell part;integral to membrane;intrinsic to membrane;membrane;membrane part;membrane raft;plasma membrane	43	34	28	41	41	41	34	40	32	37	52	56	60	58	54	63	62
2684.66	1883.16	4462.91	1357.66	3173.22	2451.42	2221.93	NaN	2770.88	6294.07	2602.05	3632.35	3735.62	3662.84	4772.69	5396.24	4516.93	3881.42	4327.92	6437.19	3095.94	3259.96	4120.72	2870.22	3889.24	4937.92	5654.87	3434.93	5209.59	5607.28		cellular macromolecule metabolic process;cellular metabolic process;cellular nitrogen compound metabolic process;cellular process;cellular protein metabolic process;cellular response to stimulus;cellular response to stress;DNA metabolic process;DNA repair;macromolecule metabolic process;macromolecule modification;metabolic process;nitrogen compound metabolic process;nucleic acid metabolic process…	cell part;cytoplasmic part;intracellular membrane-bounded organelle;intracellular organelle;intracellular part;membrane-bounded organelle;mitochondrion;nucleus;organelle	1	1	1	1	1	1	1	0	1	1	1	1	1	1	1	1	1
3447.48	4349.84	4742.61	3809.42	1066.03	2411.21	2985.71	4046.08	3640.93	2974.36	NaN	4035.35	3306.33	1803.74	2966.3	NaN	NaN	NaN	NaN	NaN	NaN	3317.87	2629.82	NaN	NaN	NaN	NaN	2065.61	NaN	NaN		amine metabolic process;arginine metabolic process;biological regulation;carboxylic acid metabolic process;cellular amine metabolic process;cellular amino acid metabolic process;cellular ketone metabolic process;cellular metabolic process;cellular nitrogen compound metabolic process;cellular process;glutamine family amino acid metabolic process;metabolic process;nitrogen compound metabolic proces…	cell part;cytoplasm;intracellular membrane-bounded organelle;intracellular organelle;intracellular part;membrane-bounded organelle;nucleus;organelle	1	1	1	1	1	1	1	1	1	1	0	1	1	1	2	0	0
509844	430636	642355	632122	799155	675412	1.03993e+06	1.07396e+06	1.21891e+06	1.1636e+06	458291	455880	541475	708841	747339	897258	1.02818e+06	1146477	1.21462e+06	1.07484e+06	569229	617796	768852	634300	819372	973874	876631	942162	1.47161e+06	1.2502e+06		amine biosynthetic process;amine metabolic process;arginine biosynthetic process;arginine metabolic process;biosynthetic process;carboxylic acid biosynthetic process;carboxylic acid metabolic process;cellular amine metabolic process;cellular amino acid biosynthetic process;cellular amino acid metabolic process;cellular biosynthetic process;cellular ketone metabolic process;cellular metabolic proc…	cell part;cytoplasmic part;cytosol;intracellular part	15	17	17	18	21	20	20	19	17	18	22	19	21	23	20	24	24
6.88441e+06	7.22445e+06	6527769	7061653	7881243	7.41962e+06	6.99737e+06	6.5049e+06	6327772	5.265e+06	6.64385e+06	6020270	6224975	7340240	7.35899e+06	5.83634e+06	5.33891e+06	4997203	5.67342e+06	4.00107e+06	5585421	6.0029e+06	5.96333e+06	6.21e+06	6958625	5.55351e+06	4.922e+06	5.56098e+06	4.82038e+06	4219952		biosynthetic process;cellular biosynthetic process;cellular component assembly;cellular component assembly at cellular level;cellular component organization;cellular component organization at cellular level;cellular component organization or biogenesis;cellular component organization or biogenesis at cellular level;cellular macromolecular complex assembly;cellular macromolecular complex subunit o…	cell part;cytoplasm;cytosolic large ribosomal subunit;intracellular organelle part;intracellular part;large ribosomal subunit;macromolecular complex;organelle part;ribonucleoprotein complex	22	24	25	24	26	26	24	24	23	21	28	24	25	29	29	27	27
2.04263e+06	1.67184e+06	2.66064e+06	1.85331e+06	1.40256e+06	1.926e+06	2250906	1.75147e+06	2.64861e+06	1.55126e+06	1.24375e+06	1.1958e+06	1.18789e+06	1.26983e+06	1.02108e+06	1.1527e+06	969016	1.08852e+06	961674	909658	1.23635e+06	925737	1.16494e+06	1.37852e+06	996514	1.30128e+06	1.1028e+06	1.26456e+06	737560	832987		biological regulation;biosynthetic process;cellular biosynthetic process;cellular macromolecule biosynthetic process;cellular macromolecule metabolic process;cellular metabolic process;cellular process;cellular protein metabolic process;cytoplasmic translation;macromolecule biosynthetic process;macromolecule metabolic process;metabolic process;positive regulation of catalytic activity;positive re…	cell part;cytosolic large ribosomal subunit;intracellular organelle part;intracellular part;large ribosomal subunit;macromolecular complex;organelle part;ribonucleoprotein complex	5	5	5	4	5	4	4	5	5	4	4	5	5	5	5	4	5
5441301	4556581	5473664	4.74513e+06	5493804	4.96858e+06	4971321	3.6779e+06	4006680	4.09644e+06	4099194	4.26151e+06	4.16891e+06	5002767	5.15544e+06	6.09858e+06	4.00973e+06	4303657	4989489	2.87314e+06	3536659	4.76083e+06	5.55224e+06	5.54142e+06	8357747	5597942	3.55147e+06	4365988	4994222	4.16342e+06		biological regulation;biosynthetic process;cellular biosynthetic process;cellular macromolecule biosynthetic process;cellular macromolecule metabolic process;cellular metabolic process;cellular process;cellular protein metabolic process;cytoplasmic translation;macromolecule biosynthetic process;macromolecule metabolic process;metabolic process;positive regulation of catalytic activity;positive re…	cell part;cytosolic large ribosomal subunit;intracellular organelle part;intracellular part;large ribosomal subunit;macromolecular complex;organelle part;ribonucleoprotein complex	10	10	9	10	9	9	8	9	9	9	10	10	9	9	10	10	8
96266.9	117098	81907	94574.6	154897	147046	199683	141749	150298	161662	126836	134195	138718	160521	152515	185145	195484	213927	212640	162566	111242	110683	147194	124634	161919	158445	159526	156606	257143	193366		biosynthetic process;cellular aromatic compound metabolic process;cellular biosynthetic process;cellular metabolic process;cellular nitrogen compound biosynthetic process;cellular nitrogen compound metabolic process;cellular process;cofactor biosynthetic process;cofactor metabolic process;heme biosynthetic process;heme metabolic process;heterocycle biosynthetic process;heterocycle metabolic proce…		7	8	7	7	9	7	6	9	7	9	14	12	17	11	13	18	19
76565.9	88273.1	108808	72632.6	79759.3	93995.6	90847.5	78876.7	80038.5	74904.2	60987.5	75732	72228.4	72320.7	75324.9	72223.3	65304.8	64818.8	61572.4	76540.7	80907.2	88305.8	72259.9	77268.9	71989.1	70754	72087.5	65378.5	64147.7	68927.3		alcohol metabolic process;amine metabolic process;biosynthetic process;cellular amine metabolic process;cellular biogenic amine metabolic process;cellular biosynthetic process;cellular lipid metabolic process;cellular metabolic process;cellular nitrogen compound metabolic process;cellular process;ethanolamine-containing compound metabolic process;glycerolipid biosynthetic process;glycerolipid met…	cell part;integral to membrane;intrinsic to membrane;membrane part	24	23	19	22	23	17	16	19	17	21	28	29	29	27	28	32	31
4688.12	NaN	NaN	NaN	NaN	NaN	NaN	NaN	NaN	NaN	5084	19575.1	18690.6	505.569	204.334	18186.7	17353	21310.2	7064.3	34275.9	29759.6	17955.1	16400.8	4069.6	6813.26	18585	16054.9	5401.7	5956.27	30838		alcohol metabolic process;amine metabolic process;biosynthetic process;cellular amine metabolic process;cellular biogenic amine metabolic process;cellular biosynthetic process;cellular lipid metabolic process;cellular metabolic process;cellular nitrogen compound metabolic process;cellular process;ethanolamine-containing compound metabolic process;glycerolipid biosynthetic process;glycerolipid met…	cell part;cytoplasmic part;endoplasmic reticulum membrane;endoplasmic reticulum part;integral to membrane;intracellular organelle part;intracellular part;intrinsic to membrane;membrane;membrane part;organelle membrane;organelle part	2	0	0	0	0	0	0	0	0	0	2	2	2	1	1	2	2
115834	97976.8	91311.2	80102.6	62593.3	44062.9	47544.8	46836	45797.6	67311.2	82696.5	86019.6	93158.8	75192.5	78646.7	71056.5	65830.9	66409.9	60529.2	93618.4	120325	106334	103536	93346.6	80654	74686.6	77615.8	55363.9	58344.4	77627.4		catabolic process;cellular catabolic process;cellular component disassembly;cellular component disassembly at cellular level;cellular component organization;cellular component organization at cellular level;cellular component organization or biogenesis;cellular component organization or biogenesis at cellular level;cellular macromolecular complex disassembly;cellular macromolecular complex subuni…	cell part;cytoplasmic part;cytosol;intracellular non-membrane-bounded organelle;intracellular organelle;intracellular part;macromolecular complex;non-membrane-bounded organelle;organelle;protein complex;ribonucleoprotein complex;RNA granule;stress granule;translation release factor complex	24	22	21	24	24	17	18	17	16	17	24	24	24	24	24	25	24
210386	265194	308266	224997	155634	171401	113774	101984	96428.1	65311.6	241030	233568	222278	188643	154352	107479	94687.2	69798.8	71981.4	53856.3	224506	212604	194277	185565	143284	121051	88570.7	91984.7	75319.4	54741.5		ATP biosynthetic process;ATP metabolic process;ATP synthesis coupled proton transport;biosynthetic process;cation transport;cellular biosynthetic process;cellular component assembly;cellular component organization;cellular component organization or biogenesis;cellular metabolic process;cellular nitrogen compound biosynthetic process;cellular nitrogen compound metabolic process;cellular process;en…	cell part;cytoplasmic part;intracellular organelle part;intracellular part;macromolecular complex;membrane part;mitochondrial membrane part;mitochondrial part;mitochondrial proton-transporting ATP synthase, stator stalk;organelle part;protein complex;proton-transporting ATP synthase, stator stalk	11	11	10	11	11	9	10	9	8	9	13	12	13	12	12	13	13
2.58038e+06	2398574	2.42363e+06	2.03647e+06	2.068e+06	2.33704e+06	2.07374e+06	1901123	2175936	2453293	2.2341e+06	2.63993e+06	2.20598e+06	2.23099e+06	2.28667e+06	2.70264e+06	2415626	2.30201e+06	2.24824e+06	2.26043e+06	2.3872e+06	2.43374e+06	2.30937e+06	2.00402e+06	2.44098e+06	2.45124e+06	2.00193e+06	1.83884e+06	2.57897e+06	2.43869e+06		amine biosynthetic process;amine metabolic process;aspartate family amino acid biosynthetic process;aspartate family amino acid metabolic process;biosynthetic process;carboxylic acid biosynthetic process;carboxylic acid metabolic process;cellular amine metabolic process;cellular amino acid biosynthetic process;cellular amino acid metabolic process;cellular biosynthetic process;cellular ketone met…		55	48	39	46	52	46	44	44	43	40	63	65	63	58	63	67	67
5722898	7.56339e+06	3.53497e+06	5.97113e+06	5495864	3.26607e+06	2436601	2.57147e+06	1.17167e+06	2.53485e+06	2.22526e+06	3.81623e+06	3.945e+06	3989126	4.44467e+06	2.96176e+06	2.26843e+06	2.43867e+06	1.50465e+06	2.31045e+06	3.86878e+06	4.18063e+06	4314684	4.01067e+06	974903	2.94128e+06	2950650	1.19464e+06	1.79424e+06	1.76121e+06		biosynthetic process;cellular biosynthetic process;cellular component biogenesis;cellular component biogenesis at cellular level;cellular component organization or biogenesis;cellular component organization or biogenesis at cellular level;cellular macromolecule biosynthetic process;cellular macromolecule metabolic process;cellular metabolic process;cellular nitrogen compound metabolic process;cel…	cell part;cytoplasm;cytosolic large ribosomal subunit;intracellular organelle part;intracellular part;large ribosomal subunit;macromolecular complex;organelle part;ribonucleoprotein complex	1	2	2	2	2	2	2	2	2	1	2	1	1	2	3	1	1
689907	999958	1.27157e+06	861761	672045	882733	745236	567327	861603	469057	387040	340143	327206	397000	441125	339788	252897	245857	251045	128668	480246	417039	470372	443906	341386	287382	249808	245315	183510	98374.4		biosynthetic process;cellular biosynthetic process;cellular macromolecule biosynthetic process;cellular macromolecule metabolic process;cellular metabolic process;cellular process;cellular protein metabolic process;cytoplasmic translation;macromolecule biosynthetic process;macromolecule metabolic process;metabolic process;primary metabolic process;protein metabolic process;translation	cell part;cytosolic large ribosomal subunit;intracellular organelle part;intracellular part;large ribosomal subunit;macromolecular complex;organelle part;ribonucleoprotein complex	3	3	3	3	3	3	3	3	3	3	3	3	3	3	3	4	3
2.20543e+06	2.1776e+06	3.5576e+06	2.25276e+06	2.23917e+06	2.75424e+06	2.31239e+06	1588514	1.88869e+06	1.58034e+06	1.80798e+06	2.17756e+06	2.6271e+06	2.7374e+06	2709752	2.49782e+06	1.7593e+06	1.60654e+06	1.445e+06	1346034	1.72462e+06	1.91656e+06	2.23201e+06	1.91381e+06	2.44782e+06	1.6808e+06	1.68978e+06	1385146	2.19772e+06	1.09238e+06		biosynthetic process;cellular biosynthetic process;cellular component assembly;cellular component assembly at cellular level;cellular component organization;cellular component organization at cellular level;cellular component organization or biogenesis;cellular component organization or biogenesis at cellular level;cellular macromolecular complex assembly;cellular macromolecular complex subunit o…	cell part;cytosolic large ribosomal subunit;intracellular organelle part;intracellular part;large ribosomal subunit;macromolecular complex;organelle part;ribonucleoprotein complex	8	5	4	7	8	4	4	6	5	4	12	11	9	9	9	11	10
60232.2	51366.4	45763.3	29910.8	106356	55822.6	39055.5	42360.1	18428.7	11046.9	17009	61918.8	68639.9	75122.3	94788.3	165654	66694.3	59216.8	145385	35189.7	11490.9	23810.3	102033	47029	333014	97335.9	52059.8	72670.9	347771	79625.8		biosynthetic process;cellular biosynthetic process;cellular macromolecule biosynthetic process;cellular macromolecule metabolic process;cellular metabolic process;cellular process;cellular protein metabolic process;cytoplasmic translation;macromolecule biosynthetic process;macromolecule metabolic process;metabolic process;primary metabolic process;protein metabolic process;translation	cell part;cytosolic large ribosomal subunit;intracellular organelle part;intracellular part;large ribosomal subunit;macromolecular complex;organelle part;ribonucleoprotein complex	2	2	1	2	2	2	2	2	1	1	2	2	2	2	2	2	2
2.80955e+06	2.3187e+06	2.01785e+06	2.01646e+06	2.7672e+06	1.9463e+06	1.24658e+06	1439921	1.123e+06	1.05787e+06	3218119	4.33229e+06	4927211	4267502	3.88505e+06	5543901	4460945	4367180	3.55968e+06	3.48733e+06	3790245	3.71998e+06	5.09622e+06	3697539	5.44269e+06	5322615	3.9174e+06	2998085	5.70846e+06	3080214		biosynthetic process;cellular biosynthetic process;cellular macromolecule biosynthetic process;cellular macromolecule metabolic process;cellular metabolic process;cellular process;cellular protein metabolic process;cytoplasmic translation;macromolecule biosynthetic process;macromolecule metabolic process;metabolic process;primary metabolic process;protein metabolic process;translation	cell part;cytosolic large ribosomal subunit;intracellular organelle part;intracellular part;large ribosomal subunit;macromolecular complex;organelle part;ribonucleoprotein complex	17	15	11	11	16	13	12	10	8	9	20	16	16	18	18	20	18
3518169	3139797	2889545	2.65802e+06	3.92365e+06	2.13481e+06	1.8836e+06	2.36141e+06	1.80289e+06	2.23169e+06	2.9306e+06	3.59503e+06	3.57296e+06	4500722	4432180	4373782	3.36344e+06	2.92117e+06	3.18881e+06	2.21245e+06	3206539	2955157	3.40606e+06	2735786	4240581	3.10783e+06	2696844	2.67509e+06	3.2112e+06	1.74151e+06		biosynthetic process;cellular biosynthetic process;cellular macromolecule biosynthetic process;cellular macromolecule metabolic process;cellular metabolic process;cellular process;cellular protein metabolic process;cytoplasmic translation;macromolecule biosynthetic process;macromolecule metabolic process;metabolic process;primary metabolic process;protein metabolic process;translation	cell part;cytosolic large ribosomal subunit;intracellular organelle part;intracellular part;large ribosomal subunit;macromolecular complex;organelle part;ribonucleoprotein complex	11	12	11	12	12	12	12	10	8	7	13	12	13	14	14	14	14
165077	234330	326612	231366	227512	284005	286236	244344	245824	237680	190552	173905	187711	200716	202024	187299	180737	191541	181541	120918	187548	180261	121092	186792	180092	170512	114985	153502	113830	128468		biosynthetic process;cellular biosynthetic process;cellular macromolecule biosynthetic process;cellular macromolecule metabolic process;cellular metabolic process;cellular process;cellular protein metabolic process;cytoplasmic translation;macromolecule biosynthetic process;macromolecule metabolic process;metabolic process;primary metabolic process;protein metabolic process;translation	cell part;cytosolic large ribosomal subunit;intracellular organelle part;intracellular part;large ribosomal subunit;macromolecular complex;organelle part;ribonucleoprotein complex	3	3	3	4	4	4	3	3	4	3	6	6	7	7	7	7	7
7318025	6293964	3880825	5.58767e+06	8316789	5071066	4.04323e+06	4.81381e+06	2.50611e+06	3.66713e+06	8719402	8570268	9507617	11270132	10495663	14310093	9061335	9294722	11591571	6377856	5987318	6.67753e+06	10340647	8321149	14539094	9972394	7628575	7.06733e+06	17530804	5897828		biosynthetic process;cellular biosynthetic process;cellular macromolecule biosynthetic process;cellular macromolecule metabolic process;cellular metabolic process;cellular process;cellular protein metabolic process;cytoplasmic translation;macromolecule biosynthetic process;macromolecule metabolic process;metabolic process;primary metabolic process;protein metabolic process;translation	cell part;cytosolic large ribosomal subunit;intracellular organelle part;intracellular part;large ribosomal subunit;macromolecular complex;organelle part;ribonucleoprotein complex	15	14	13	15	15	14	14	14	11	10	18	19	18	19	20	19	19
280169	315227	412000	301795	324394	252382	255209	165951	183487	245723	212767	290134	267912	338204	323009	184020	174248	166984	161702	160553	272484	318089	322032	268831	308965	239260	197622	164337	117331	170541		biosynthetic process;cellular biosynthetic process;cellular macromolecule biosynthetic process;cellular macromolecule metabolic process;cellular metabolic process;cellular process;cellular protein metabolic process;cytoplasmic translation;macromolecule biosynthetic process;macromolecule metabolic process;metabolic process;primary metabolic process;protein metabolic process;translation	cell part;cytosolic large ribosomal subunit;intracellular organelle part;intracellular part;large ribosomal subunit;macromolecular complex;organelle part;ribonucleoprotein complex	4	4	4	3	4	4	4	5	4	3	5	4	4	5	5	5	4
1.89065e+06	1.32735e+06	862842	1.23042e+06	1.43744e+06	724057	585695	729299	573480	876956	1.99094e+06	2.10398e+06	2.03093e+06	1.70657e+06	1.54761e+06	2.04042e+06	1.68885e+06	1.6603e+06	1595678	1374870	1.94751e+06	1.91373e+06	2.21518e+06	1.72541e+06	2.38362e+06	1.93554e+06	1.62206e+06	1.34334e+06	1.64273e+06	1.28705e+06		biosynthetic process;cellular biosynthetic process;cellular localization;cellular macromolecule biosynthetic process;cellular macromolecule metabolic process;cellular metabolic process;cellular nitrogen compound metabolic process;cellular process;cellular protein metabolic process;cytoplasmic translation;DNA metabolic process;establishment of localization;establishment of localization in cell;est…	cell part;cytosolic small ribosomal subunit;intracellular organelle part;intracellular part;macromolecular complex;organelle part;preribosome;preribosome, small subunit precursor;ribonucleoprotein complex;small ribosomal subunit	32	28	25	28	31	25	25	24	24	22	37	39	39	39	39	41	40
17315.7	13688.6	19700.3	17585.2	16720.5	10872.4	9531.54	9170.79	7575.48	5641.26	25612.1	31905.6	39477.6	48973.1	55294.5	84034.2	58279.4	49998.8	47465.4	34797.3	32191.3	28271.3	55538.6	33199.2	41841.7	37057.6	38117.4	23846.4	41070.6	19147.4		biological regulation;biosynthetic process;cellular biosynthetic process;cellular macromolecule biosynthetic process;cellular macromolecule metabolic process;cellular metabolic process;cellular nitrogen compound metabolic process;cellular process;cellular protein metabolic process;macromolecule biosynthetic process;macromolecule metabolic process;maturation of SSU-rRNA;maturation of SSU-rRNA from…	cell part;cytosolic small ribosomal subunit;intracellular non-membrane-bounded organelle;intracellular organelle;intracellular organelle part;intracellular part;macromolecular complex;non-membrane-bounded organelle;nuclear part;nucleolus;organelle;organelle part;preribosome;ribonucleoprotein complex;small ribosomal subunit;small-subunit processome	2	2	2	2	2	2	2	2	2	1	2	2	2	2	2	2	2
4.37863e+06	3.50271e+06	2.24281e+06	3.40394e+06	3.3e+06	2.05845e+06	1.42177e+06	1.62384e+06	1.58257e+06	1.44357e+06	3.78378e+06	3933590	4695220	3.83985e+06	3638294	3.85039e+06	2.63754e+06	2.69147e+06	2.16861e+06	1.99696e+06	4.0091e+06	3.71866e+06	4417681	3.7642e+06	3.90416e+06	3.10857e+06	2.94249e+06	2127388	2.56258e+06	1.47888e+06		biosynthetic process;cellular biosynthetic process;cellular macromolecule biosynthetic process;cellular macromolecule metabolic process;cellular metabolic process;cellular nitrogen compound metabolic process;cellular process;cellular protein metabolic process;cytoplasmic translation;macromolecule biosynthetic process;macromolecule metabolic process;maturation of SSU-rRNA;maturation of SSU-rRNA fr…	cell part;cytosolic small ribosomal subunit;intracellular organelle part;intracellular part;macromolecular complex;organelle part;ribonucleoprotein complex;small ribosomal subunit	14	15	14	14	14	11	12	14	10	12	15	17	16	16	17	18	17
2.19616e+06	2.59366e+06	2098148	2.0341e+06	2.1409e+06	2109836	2.24075e+06	1.83866e+06	1.25599e+06	1.99854e+06	2194052	2.07895e+06	2.21925e+06	2600133	2514136	4256016	2486777	2.45232e+06	4.18847e+06	1.99102e+06	1.27005e+06	2208823	2611195	1.97407e+06	4853731	2419163	1.91693e+06	2.18795e+06	5.49939e+06	1.81338e+06		biosynthetic process;cellular biosynthetic process;cellular component assembly;cellular component assembly at cellular level;cellular component biogenesis;cellular component biogenesis at cellular level;cellular component organization;cellular component organization at cellular level;cellular component organization or biogenesis;cellular component organization or biogenesis at cellular level;cell…	cell part;cytosolic small ribosomal subunit;intracellular membrane-bounded organelle;intracellular organelle;intracellular organelle part;intracellular part;macromolecular complex;membrane-bounded organelle;nucleus;organelle;organelle part;ribonucleoprotein complex;small ribosomal subunit	11	10	8	8	12	8	8	11	7	9	16	15	13	16	15	16	16
11244.6	7782.54	3433.64	8009.91	9397.91	3906.63	5865.67	5802.96	2733.3	4803.68	11604.5	13023.4	13140.5	7706.57	7998.57	11645.2	10054.2	9956.04	9544.01	12322.9	12005.2	11546.6	9565.58	10470.4	9584.62	11925.8	11644.6	8831.26	10325.1	11552.8		biological regulation;cellular component organization;cellular component organization at cellular level;cellular component organization or biogenesis;cellular component organization or biogenesis at cellular level;cellular macromolecule metabolic process;cellular metabolic process;cellular process;cellular protein metabolic process;cellular response to stimulus;intracellular protein kinase cascad…	cAMP-dependent protein kinase complex;cell part;cytoplasm;intracellular membrane-bounded organelle;intracellular organelle;intracellular part;macromolecular complex;membrane-bounded organelle;nucleus;organelle;protein complex	4	4	3	3	4	3	2	3	2	3	5	5	4	5	4	5	5
7702.35	3086.43	9864.85	11048.9	5521.67	7852.35	9466.94	9598.16	10410.7	4242.04	13426.6	20750.4	24172.3	10869.6	6795.56	21784.8	24770	26135.8	18177.6	29431.3	24572.4	24192.9	26745.8	20025.9	13623	28052.3	27422.3	14326.9	14257.9	42239.2		biological regulation;biosynthetic process;catabolic process;cellular biosynthetic process;cellular catabolic process;cellular macromolecule catabolic process;cellular macromolecule metabolic process;cellular metabolic process;cellular nitrogen compound metabolic process;cellular process;cellular process involved in reproduction;cellular protein metabolic process;cellular response to chemical sti…	CCR4-NOT core complex;cell part;cytoplasm;intracellular membrane-bounded organelle;intracellular organelle;intracellular organelle part;intracellular part;macromolecular complex;membrane-bounded organelle;nuclear part;nucleoplasm part;nucleus;organelle;organelle part;protein complex	4	3	1	1	4	1	1	1	1	3	6	6	6	6	5	6	6
157087	162161	170752	164563	169170	162816	212399	213199	215689	190501	139193	141306	131160	145529	157550	149774	156742	163286	177076	150839	133586	138111	140666	142336	151852	150899	156799	171028	166297	154283		biological regulation;cell cycle process;cell division;cellular component assembly;cellular component assembly at cellular level;cellular component organization;cellular component organization at cellular level;cellular component organization or biogenesis;cellular component organization or biogenesis at cellular level;cellular process;cellular response to stimulus;intracellular protein kinase ca…	cell part;cytoplasm;intracellular part	16	18	16	18	17	18	17	17	16	17	19	20	19	21	18	23	22
24059.8	14068.1	25954.8	14962.9	15618.4	10246.4	17283.3	13844.2	12330	16276.4	23854.8	24429.4	24573.2	22090.8	19029	22208.5	22666.2	22676	19924.7	27631.6	28246	25466.5	26671.2	23386.2	20327.5	21825.4	22860	15275	23329.7	21501.1		biological regulation;biosynthetic process;catabolic process;cellular biosynthetic process;cellular catabolic process;cellular macromolecule biosynthetic process;cellular macromolecule catabolic process;cellular macromolecule metabolic process;cellular metabolic process;cellular nitrogen compound metabolic process;cellular process;cellular protein metabolic process;macromolecule biosynthetic proc…	CCR4-NOT core complex;cell part;cytoplasm;intracellular membrane-bounded organelle;intracellular organelle;intracellular organelle part;intracellular part;macromolecular complex;membrane-bounded organelle;nuclear part;nucleoplasm part;nucleus;organelle;organelle part;protein complex	14	12	7	12	15	10	7	10	7	9	16	16	15	15	14	15	15
154768	164541	115647	119156	98783.9	94344.9	91596.4	87976.3	90455.5	126871	132493	128548	128267	107147	98063.9	89427.4	89429.7	90702.1	85701.8	112538	184460	155837	140755	136235	110646	105763	99910.3	85911.9	96937.2	97452.2		biological regulation;cellular component assembly;cellular component assembly at cellular level;cellular component organization;cellular component organization at cellular level;cellular component organization or biogenesis;cellular component organization or biogenesis at cellular level;cellular macromolecular complex assembly;cellular macromolecular complex subunit organization;cellular process;…	cell part;cytoplasm;cytoplasmic part;eukaryotic 43S preinitiation complex;eukaryotic 48S preinitiation complex;eukaryotic translation initiation factor 3 complex;intracellular non-membrane-bounded organelle;intracellular organelle;intracellular part;macromolecular complex;multi-eIF complex;non-membrane-bounded organelle;organelle;protein complex;ribonucleoprotein complex;RNA granule;stress granul…	37	35	31	35	35	29	23	28	28	32	41	38	41	40	40	42	40
855401	971125	951100	831308	702088	747587	564899	514121	599066	660894	751472	744210	779101	710471	629102	582414	484701	424234	395835	606686	820342	800815	809222	742044	708776	681562	597616	511689	524752	600500		biological regulation;cell cycle process;cell surface receptor linked signaling pathway;cellular component organization;cellular component organization at cellular level;cellular component organization or biogenesis;cellular component organization or biogenesis at cellular level;cellular localization;cellular macromolecule localization;cellular process;cellular process involved in reproduction;ce…	cell part;cytoplasm;cytoplasmic part;endoplasmic reticulum;endoplasmic reticulum membrane;endoplasmic reticulum part;intracellular membrane-bounded organelle;intracellular organelle;intracellular organelle part;intracellular part;macromolecular complex;membrane;membrane part;membrane-bounded organelle;nuclear membrane;nuclear outer membrane-endoplasmic reticulum membrane network;nuclear part;orga…	62	48	51	51	59	54	47	49	46	49	73	74	73	71	69	79	74
978249	861511	1.16067e+06	1.04225e+06	1.13979e+06	1378015	1.06975e+06	936790	1.21041e+06	1.01801e+06	1.067e+06	930558	1.03243e+06	1.24304e+06	1.33777e+06	1.50317e+06	1.34353e+06	1.26447e+06	1.32155e+06	1.18854e+06	917153	926052	1.08709e+06	992812	1.46584e+06	1.26558e+06	1.12746e+06	1.06274e+06	1.56438e+06	1.21035e+06		amine biosynthetic process;amine metabolic process;aspartate family amino acid biosynthetic process;aspartate family amino acid metabolic process;biosynthetic process;carboxylic acid biosynthetic process;carboxylic acid metabolic process;cellular amine metabolic process;cellular amino acid biosynthetic process;cellular amino acid metabolic process;cellular biosynthetic process;cellular ketone met…	cell part;cytoplasm;intracellular part	19	14	15	15	17	16	17	17	14	15	21	20	22	22	23	23	23
2352.47	NaN	NaN	NaN	NaN	NaN	3809.74	11464.9	14493	3.4101	NaN	3517.16	NaN	NaN	NaN	2115.62	1689.58	5240.13	8442.92	2783.89	NaN	487.351	NaN	NaN	1191.64	4796.32	4532.09	4572.66	4530.31	3546.35		catabolic process;cellular catabolic process;cellular metabolic process;cellular process;cellular response to abiotic stimulus;cellular response to chemical stimulus;cellular response to hydrogen peroxide;cellular response to osmotic stress;cellular response to oxidative stress;cellular response to reactive oxygen species;cellular response to salt stress;cellular response to stimulus;cellular res…	cell part;cytoplasm;intracellular part	1	0	0	0	0	0	1	3	1	1	0	2	0	0	0	3	3
1.12962e+06	858682	1.02581e+06	1.21864e+06	1.85227e+06	979322	1.03998e+06	969190	848304	715829	1.76652e+06	1.97002e+06	2.31594e+06	2549547	2.36685e+06	3.27822e+06	2518850	2.56726e+06	2.58913e+06	1.6823e+06	1.83153e+06	1.84212e+06	2.85432e+06	2.43523e+06	3942720	2916018	2.21285e+06	2.01666e+06	3.03441e+06	1708914		amine biosynthetic process;amine metabolic process;biosynthetic process;branched chain family amino acid biosynthetic process;branched chain family amino acid metabolic process;carboxylic acid biosynthetic process;carboxylic acid metabolic process;cellular amine metabolic process;cellular amino acid biosynthetic process;cellular amino acid metabolic process;cellular biosynthetic process;cellular …	cell part;cytoplasmic part;intracellular membrane-bounded organelle;intracellular non-membrane-bounded organelle;intracellular organelle;intracellular organelle part;intracellular part;membrane-bounded organelle;mitochondrial nucleoid;mitochondrial part;mitochondrion;non-membrane-bounded organelle;nucleoid;organelle;organelle part	31	23	21	25	28	25	26	26	18	23	38	40	38	40	40	45	42
19633282	17825554	12221784	14014300	21693410	17057616	14771998	17253208	22100962	18556082	26059110	23551716	28811508	27727550	28143248	36659412	34733608	37729716	38884208	32169326	23673880	26850804	31424144	25269996	40044132	33026210	27502100	26277370	38703140	35591972		alcohol biosynthetic process;alcohol catabolic process;alcohol metabolic process;amine catabolic process;amine metabolic process;amino acid catabolic process to alcohol via Ehrlich pathway;amino acid catabolic process via Ehrlich pathway;aromatic amino acid family catabolic process;aromatic amino acid family catabolic process to alcohol via Ehrlich pathway;aromatic amino acid family metabolic pro…	cell part;cytoplasmic part;cytosol;intracellular membrane-bounded organelle;intracellular organelle;intracellular part;membrane-bounded organelle;nucleus;organelle	67	63	56	64	66	62	61	65	50	56	71	67	73	75	74	76	72
7155.05	6876.8	9145.85	9152.89	8084.06	11381.7	9396.28	10418.6	13751.4	11943.2	10878.2	7529.57	7602.96	4944.53	11102.3	12221.5	13029.6	13592.6	9808.88	12439.3	8666.87	6678.11	9831.19	9573.78	10453.1	14427.6	10194.2	5688.2	12744.6	13444.4		biosynthetic process;cellular aromatic compound metabolic process;cellular biosynthetic process;cellular metabolic process;cellular nitrogen compound biosynthetic process;cellular nitrogen compound metabolic process;cellular process;cofactor biosynthetic process;cofactor metabolic process;heme biosynthetic process;heme metabolic process;heterocycle biosynthetic process;heterocycle metabolic proce…		4	3	3	3	4	3	3	2	4	3	3	3	4	3	4	4	3
17710.9	19458.7	11276.4	15124.2	16556.9	8865.52	17617	28171.2	26417.6	60455.4	18676.8	22650.3	31301.8	18809.7	21423.8	35191.1	31474.7	42058.7	45009.4	65257.1	25682.9	27877.8	28947.2	26737.1	31642.2	29178.2	30216.8	29047.1	32153.7	78684.7	IMS	cellular component assembly;cellular component assembly at cellular level;cellular component organization;cellular component organization at cellular level;cellular component organization or biogenesis;cellular component organization or biogenesis at cellular level;cellular macromolecular complex assembly;cellular macromolecular complex subunit organization;cellular macromolecule metabolic proces…	cell part;cytoplasmic part;intracellular organelle part;intracellular part;membrane;membrane-enclosed lumen;mitochondrial inner membrane;mitochondrial intermembrane space;mitochondrial membrane;mitochondrial part;organelle envelope lumen;organelle inner membrane;organelle membrane;organelle part	3	3	3	3	3	3	3	4	3	4	5	4	4	4	5	5	6
29506.1	25008.1	33380.7	33474.8	32606.1	44870.4	41052.5	35487.8	55222.1	37940.1	45597.1	35102.9	32587.1	35973.5	32963.5	37205.1	38251.9	42519.2	39773.8	31836.1	25791	27318.6	27232.2	31314.9	29200.6	36086.9	28489.6	29122.1	42155.9	8755.99	MOM	biosynthetic process;cellular biosynthetic process;cellular lipid metabolic process;cellular metabolic process;cellular process;glycerolipid biosynthetic process;glycerolipid metabolic process;glycerophospholipid biosynthetic process;glycerophospholipid metabolic process;lipid biosynthetic process;lipid metabolic process;metabolic process;organophosphate metabolic process;phosphatidylinositol bio…	cell part;cytoplasmic part;endoplasmic reticulum membrane;endoplasmic reticulum part;Golgi apparatus;integral to membrane;intracellular membrane-bounded organelle;intracellular organelle;intracellular organelle part;intracellular part;intrinsic to membrane;membrane;membrane part;membrane-bounded organelle;mitochondrial membrane;mitochondrial outer membrane;mitochondrial part;organelle;organelle m…	3	1	2	2	3	2	1	2	1	1	2	2	3	3	3	2	2
398463	519863	362390	421513	363470	482653	564814	566398	666263	706779	447812	479380	447036	483703	460937	468561	512581	543346	559828	511135	379583	384957	432962	408186	486235	459989	460357	458063	645274	477250		amine biosynthetic process;amine metabolic process;biosynthetic process;branched chain family amino acid biosynthetic process;branched chain family amino acid metabolic process;carboxylic acid biosynthetic process;carboxylic acid metabolic process;cellular amine metabolic process;cellular amino acid biosynthetic process;cellular amino acid metabolic process;cellular biosynthetic process;cellular …	cell part;cytoplasm;cytoplasmic part;intracellular membrane-bounded organelle;intracellular organelle;intracellular part;membrane-bounded organelle;mitochondrion;organelle	19	15	15	16	18	14	14	15	14	16	27	31	30	29	24	32	33
34936.8	48585.9	45442.5	40070.8	34935.4	45883.3	48522	51773	64394.8	53034.8	28329.7	27620.4	25227.6	25031.6	29545.6	23652.3	24736.9	26901.3	24545.4	32476	31979.6	29458	24274.4	25749.2	23929.2	26095.4	27543	26610.7	24160.8	27930.7		biological regulation;biosynthetic process;cell cycle;cell division;cellular biosynthetic process;cellular macromolecule biosynthetic process;cellular macromolecule metabolic process;cellular metabolic process;cellular nitrogen compound metabolic process;cellular process;cellular protein metabolic process;macromolecule biosynthetic process;macromolecule metabolic process;macromolecule modificatio…	cell part;cytoplasmic part;cytosol;holo TFIIH complex;intracellular membrane-bounded organelle;intracellular organelle;intracellular organelle part;intracellular part;macromolecular complex;membrane-bounded organelle;nuclear part;nucleoplasm part;nucleus;organelle;organelle part;protein complex;TFIIK complex;transcription factor complex	4	3	3	3	3	3	3	3	3	3	5	5	5	3	3	5	5
5538.37	2155.61	5783.26	5165.39	3680.1	3360.7	6427.11	5355.18	NaN	6263.57	4926.17	4551.24	3986.84	3687.47	3905.09	3112.11	3064.55	3139.09	3435.26	4344.79	4722.48	5228.54	3552.58	4092.01	2589.72	3226.73	4098.9	3531.19	3131.89	3291.54		biological regulation;biosynthetic process;cell cycle phase;cell cycle process;cell division;cellular biosynthetic process;cellular component organization;cellular component organization at cellular level;cellular component organization or biogenesis;cellular component organization or biogenesis at cellular level;cellular macromolecule biosynthetic process;cellular macromolecule metabolic process…	cell part;chromosomal part;chromosome, centromeric region;Dbf4-dependent protein kinase complex;intracellular membrane-bounded organelle;intracellular organelle;intracellular organelle part;intracellular part;macromolecular complex;membrane-bounded organelle;nucleus;organelle;organelle part;protein complex	3	2	1	2	2	1	1	1	0	1	3	3	3	3	3	3	3
12705.6	10327.1	12424.1	12057.7	10897.6	12354.8	22643.8	37405	28674.2	51071.9	11514.9	9496.79	9096.46	11553.9	13696.3	18413.7	21996.1	30140.2	37165.4	34254.8	9318.24	10058.3	10929.8	9927.5	10810.3	16591.8	24363	33212.1	32357.9	37127.4		biological regulation;cell cycle;cell division;cellular macromolecule metabolic process;cellular metabolic process;cellular process;cellular protein metabolic process;cellular response to stimulus;intracellular protein kinase cascade;intracellular signal transduction;macromolecule metabolic process;macromolecule modification;metabolic process;phosphate-containing compound metabolic process;phosph…	cAMP-dependent protein kinase complex;cell part;cytoplasm;intracellular membrane-bounded organelle;intracellular organelle;intracellular part;macromolecular complex;membrane-bounded organelle;nucleus;organelle;protein complex	3	3	1	3	3	3	3	3	3	3	3	3	3	3	3	3	3
47333.7	61174.5	47569.9	42325.5	41598.1	54420.3	87339.6	92921.2	74272	143621	45348.7	37714.6	34047	38359.3	34036.4	45505	61593.4	62575.2	69784.1	75672.3	37424.5	36488	35784.2	33464.7	36043.7	42556.7	59933.1	60654.3	64353.5	72060		biological regulation;cellular macromolecule metabolic process;cellular metabolic process;cellular process;cellular protein metabolic process;cellular response to stimulus;filamentous growth;filamentous growth of a population of unicellular organisms;growth;growth of unicellular organism as a thread of attached cells;intracellular protein kinase cascade;intracellular signal transduction;invasive …	cAMP-dependent protein kinase complex;cell part;cytoplasmic part;cytosol;intracellular membrane-bounded organelle;intracellular organelle;intracellular part;macromolecular complex;membrane-bounded organelle;nucleus;organelle;protein complex	8	8	5	8	7	7	6	9	9	9	7	8	6	7	6	9	8
4.86112e+06	6330622	5.90871e+06	4.75901e+06	5.44937e+06	3.15488e+06	4124450	3.77592e+06	3.98519e+06	3.38303e+06	4.13638e+06	4.03399e+06	3.98171e+06	5.191e+06	4965312	9437838	5.90885e+06	5.65929e+06	7.36646e+06	2.94514e+06	3.34813e+06	3272946	5.97002e+06	4.13165e+06	12207513	7590763	4779879	4543514	13285061	3.04999e+06		biosynthetic process;cellular biosynthetic process;cellular component assembly;cellular component assembly at cellular level;cellular component organization;cellular component organization at cellular level;cellular component organization or biogenesis;cellular component organization or biogenesis at cellular level;cellular macromolecular complex assembly;cellular macromolecular complex subunit o…	cell part;cytosolic small ribosomal subunit;intracellular non-membrane-bounded organelle;intracellular organelle;intracellular organelle part;intracellular part;macromolecular complex;non-membrane-bounded organelle;nuclear part;nucleolus;organelle;organelle part;preribosome;ribonucleoprotein complex;small ribosomal subunit;small-subunit processome	13	9	11	11	12	12	11	9	8	7	17	18	17	17	19	19	20
76847.3	92875.5	52829.4	73661.5	68550.8	61290.7	80439.1	86336.7	65427.9	94974.5	93371.9	107486	89077	85064	82334.9	139651	113941	179429	118053	132519	85658.4	82233.7	114319	79542.8	141764	88996.3	98363	98695.1	162005	77709.7		amine biosynthetic process;amine metabolic process;biosynthetic process;carboxylic acid biosynthetic process;carboxylic acid metabolic process;cellular amine metabolic process;cellular amino acid biosynthetic process;cellular amino acid metabolic process;cellular biosynthetic process;cellular ketone metabolic process;cellular metabolic process;cellular nitrogen compound biosynthetic process;cellu…		9	5	4	5	8	6	5	7	6	6	9	9	10	10	12	12	12
434645	352531	347329	350811	379405	340593	282465	222003	190229	217854	534078	621484	644558	504136	425068	592423	479307	437012	354885	408078	571512	599583	725204	556748	697121	651759	485750	397751	459894	405410		cellular component disassembly;cellular component disassembly at cellular level;cellular component organization;cellular component organization at cellular level;cellular component organization or biogenesis;cellular component organization or biogenesis at cellular level;cellular macromolecular complex disassembly;cellular macromolecular complex subunit organization;cellular process;macromolecula…	cell part;cytoplasm;intracellular membrane-bounded organelle;intracellular organelle;intracellular part;membrane-bounded organelle;nucleus;organelle	47	41	27	39	45	36	30	35	26	34	52	57	57	57	51	59	58
9737.75	8047.39	9155.2	9926.76	9485.86	5845.77	7038.67	5202.6	5254.6	8221.58	9702.7	8513.7	9834.93	6840.43	6620.1	2943.7	7430.21	6273.04	5548.6	7494.63	7744.84	9175.16	10262.6	7777.53	6011.99	7233.45	7171.09	4578.52	5436.36	5754.34		aging;biological regulation;biosynthetic process;cell aging;cellular biosynthetic process;cellular component organization;cellular component organization at cellular level;cellular component organization or biogenesis;cellular component organization or biogenesis at cellular level;cellular macromolecule biosynthetic process;cellular macromolecule metabolic process;cellular metabolic process;cellu…	cell part;chromatin;chromatin remodeling complex;chromatin silencing complex;chromosomal part;chromosome, telomeric region;heterochromatin;intracellular non-membrane-bounded organelle;intracellular organelle;intracellular organelle part;intracellular part;macromolecular complex;non-membrane-bounded organelle;nuclear chromatin;nuclear chromosome part;nuclear chromosome, telomeric region;nuclear he…	4	3	2	2	3	1	2	3	2	2	5	5	4	4	5	5	5
1453.07	NaN	NaN	NaN	1130.21	1836.3	NaN	622.284	602.743	1154.5	1217.77	1810.77	1197.47	NaN	1215.81	1474.19	1007.12	2171.16	1956.43	2717.88	604.7	635.272	791.633	1252.78	478.801	992.82	1068.22	949.186	836.381	1227.87		biological regulation;biosynthetic process;catabolic process;cellular biosynthetic process;cellular catabolic process;cellular component assembly;cellular component assembly at cellular level;cellular component organization;cellular component organization at cellular level;cellular component organization or biogenesis;cellular component organization or biogenesis at cellular level;cellular macrom…	cell part;chromatin;chromatin remodeling complex;chromatin silencing complex;chromosomal part;chromosome, telomeric region;heterochromatin;intracellular non-membrane-bounded organelle;intracellular organelle;intracellular organelle part;intracellular part;macromolecular complex;non-membrane-bounded organelle;nuclear chromatin;nuclear chromosome part;nuclear chromosome, telomeric region;nuclear he…	1	1	0	0	2	1	0	2	1	1	1	3	1	0	2	2	2
NaN	NaN	NaN	NaN	NaN	NaN	NaN	NaN	NaN	NaN	NaN	6463.04	5019.09	NaN	NaN	2760.81	4058.69	4555.99	1419.58	7371.6	3926.92	4091.99	10131.2	2035.63	3305.25	5357.91	3769.65	1733.19	3575.39	7970.17		biological regulation;catabolic process;cell cycle phase;cell cycle process;cell division;cellular catabolic process;cellular component assembly;cellular component assembly at cellular level;cellular component organization;cellular component organization at cellular level;cellular component organization or biogenesis;cellular component organization or biogenesis at cellular level;cellular macromo…	cell part;cytoplasmic part;cytoskeletal part;half bridge of spindle pole body;intracellular organelle part;intracellular part;macromolecular complex;membrane part;microtubule organizing center part;nuclear part;nuclear pore;organelle part;pore complex;protein complex;transcription export complex 2	0	0	0	0	0	0	0	0	0	0	0	1	1	0	0	1	1
10064.2	12211.2	5994.89	7230.67	5790.3	21864.3	15971	20129.8	29420.3	43432.5	4751.02	4608.06	5407.54	5562.45	5786.77	8981.55	12715.8	16169.1	18173.8	15981.9	6089.92	6064.21	6741.35	8518.01	6045.35	9147.54	13638.1	16471.4	18849.6	20014.7		carbohydrate catabolic process;carbohydrate metabolic process;catabolic process;cellular carbohydrate catabolic process;cellular carbohydrate metabolic process;cellular glucan metabolic process;cellular macromolecule metabolic process;cellular metabolic process;cellular polysaccharide catabolic process;cellular polysaccharide metabolic process;cellular process;energy derivation by oxidation of or…	cell part;cytoplasm;intracellular part	4	3	2	3	4	3	6	8	6	7	4	6	9	7	7	10	12
36987.2	50802.7	59177	44651.5	41720.8	57083.2	56948.7	49580.1	61580.4	48862.1	29113.4	27720.4	31520.1	30810.8	32413.5	28333.8	31050.3	29519.8	26148.6	30593.1	32662.8	31756	32373.1	32483.3	33205.1	30754.4	28180.5	28945	31262.1	28550.4		2'-deoxyribonucleotide biosynthetic process;2'-deoxyribonucleotide metabolic process;biosynthetic process;cellular biosynthetic process;cellular metabolic process;cellular nitrogen compound biosynthetic process;cellular nitrogen compound metabolic process;cellular process;deoxyribonucleoside monophosphate biosynthetic process;deoxyribonucleoside monophosphate metabolic process;deoxyribonucleotide…		10	10	10	12	10	10	11	12	8	10	11	10	10	10	12	10	10
120421	79964.1	NaN	97645.7	93215.3	NaN	NaN	NaN	NaN	NaN	145525	226888	197585	88409.6	51946.6	186345	196813	244652	118299	197054	216302	168842	164518	108711	155382	185878	177266	99274.6	147774	201327		amine transport;amino acid transport;basic amino acid transport;carboxylic acid transport;cation transport;establishment of localization;histidine transport;ion transport;manganese ion transport;metal ion transport;nitrogen compound transport;organic acid transport;organic substance transport;transition metal ion transport;transport	cell part;integral to membrane;intrinsic to membrane;membrane;membrane part;plasma membrane	1	1	0	1	1	0	0	0	0	0	3	3	2	2	2	3	3
31094.4	31986.9	36193.4	31969.4	22448.4	28397.2	19847.1	29671.8	24333.6	35229.7	20309.8	23573.4	23320.2	22712.1	22837.5	21978.1	21029.2	19257.1	19715	22896.2	24161.2	23301.6	21243.7	21830.6	19873.4	20110	18872.8	18797.7	17901.1	23202.3		biological regulation;cAMP-mediated signaling;cellular process;cellular response to stimulus;cyclic-nucleotide-mediated signaling;intracellular signal transduction;metabolic process;regulation of biological process;regulation of cellular process;response to stimulus;second-messenger-mediated signaling;signal transduction		5	5	5	5	5	4	6	5	6	4	6	5	4	4	5	7	5
1264.96	1310.1	NaN	NaN	1675.16	NaN	NaN	NaN	NaN	3030.31	2993.11	3299.2	3972.08	1980.5	3327.38	3120.89	3250.96	3109.26	3244.72	5817.38	4294.53	3410.79	3624.79	2173.57	2428.72	3720	3394.81	2521.05	3168.36	5207.61		biosynthetic process;catabolic process;cell cycle process;cellular biosynthetic process;cellular catabolic process;cellular macromolecule biosynthetic process;cellular macromolecule catabolic process;cellular macromolecule metabolic process;cellular metabolic process;cellular nitrogen compound metabolic process;cellular process;cellular process involved in reproduction;cellular response to stimul…	cell part;intracellular membrane-bounded organelle;intracellular organelle;intracellular organelle part;intracellular part;macromolecular complex;membrane-bounded organelle;nuclear part;nucleotide-excision repair complex;nucleotide-excision repair factor 1 complex;nucleus;organelle;organelle part;protein complex	1	1	0	0	1	0	0	0	0	1	4	4	4	4	2	3	4
7655.19	6139.14	4315.29	8122.75	9923.25	1657.85	3916.98	10413.9	4602.66	11930.6	8412.83	10312.1	10133.1	7916.96	7358.98	9302.22	9011.6	8377.39	8848.3	8899.55	9681.18	9993.81	11375.2	9933.34	9519.77	9359.92	9458.47	9642.69	8177.07	8756.04		anatomical structure homeostasis;biological regulation;biosynthetic process;cell cycle process;cellular biosynthetic process;cellular component assembly;cellular component assembly at cellular level;cellular component organization;cellular component organization at cellular level;cellular component organization or biogenesis;cellular component organization or biogenesis at cellular level;cellular…	cell part;chromosome;intracellular membrane-bounded organelle;intracellular non-membrane-bounded organelle;intracellular organelle;intracellular organelle part;intracellular part;membrane-bounded organelle;non-membrane-bounded organelle;nuclear chromosome;nuclear part;nucleus;organelle;organelle part	5	3	2	3	4	1	1	2	3	2	5	6	7	7	6	6	6
254557	224743	223712	203010	253215	226447	217612	276236	268970	446033	186360	206415	209388	218398	205486	239214	239398	245408	275461	387775	248098	232717	236387	214484	219734	218173	230394	235702	286916	344581	MOM	actin cytoskeleton organization;actin cytoskeleton reorganization;actin filament-based process;biological regulation;budding cell bud growth;cellular component organization;cellular component organization at cellular level;cellular component organization or biogenesis;cellular component organization or biogenesis at cellular level;cellular process;cellular response to stimulus;cytoskeleton organi…	1,3-beta-D-glucan synthase complex;cell part;cell projection part;cellular bud neck;cellular bud tip;cytoplasmic part;endosomal part;endosome membrane;Golgi apparatus;incipient cellular bud site;intracellular membrane-bounded organelle;intracellular organelle;intracellular organelle part;intracellular part;macromolecular complex;mating projection tip;membrane;membrane part;membrane-bounded organe…	6	5	5	6	6	6	5	6	5	6	6	7	7	6	6	7	7
9270.83	5636.34	NaN	4469.48	7029.06	8156.36	3860.16	7211	NaN	9989.53	13512.1	13892.7	16229.1	12938.5	11807.5	16299.2	18195.9	16422.9	18971.4	19354.9	15020.9	13419.3	10178.8	12144.2	13389.1	16020.2	14913.4	12805.1	16760.2	18981.5		actin cytoskeleton organization;actin filament organization;actin filament-based process;biological regulation;cell wall organization;cell wall organization or biogenesis;cellular cell wall organization;cellular cell wall organization or biogenesis;cellular component organization;cellular component organization at cellular level;cellular component organization or biogenesis;cellular component org…	cell part;intracellular;membrane;plasma membrane	4	2	0	3	3	1	2	1	0	1	3	3	3	3	2	4	3
70297.9	100201	104135	87425	80184.8	111677	111119	108631	137930	125854	60230.5	55174.8	60684.2	63235.3	65059.1	58287.3	62455.3	65983.5	70013.5	75548.3	61318.7	61101.9	61464.9	63436.3	60245.9	65365.5	66399.2	71280	68244.9	76512.9		aging;biological adhesion;biological regulation;carbohydrate metabolic process;cell adhesion;cell aging;cell communication;cell growth;cell wall assembly;cellular component assembly;cellular component assembly at cellular level;cellular component organization;cellular component organization at cellular level;cellular component organization or biogenesis;cellular component organization or biogenes…	AMP-activated protein kinase complex;cell part;cytoplasm;cytoplasmic part;fungal-type vacuole;intracellular membrane-bounded organelle;intracellular organelle;intracellular organelle part;intracellular part;lytic vacuole;macromolecular complex;membrane;membrane-bounded organelle;membrane-enclosed lumen;nuclear envelope lumen;nuclear membrane;nuclear part;nucleus;organelle;organelle envelope lumen…	13	12	11	13	12	12	12	12	13	13	14	13	14	14	14	17	15
9744.98	13412.4	15349.5	12159.9	8001.44	11109.6	10651.5	7868.77	10531.2	10817.2	8297.15	7392.82	7551.61	6272.47	5091.82	5341.26	6329.66	5860.41	5536.14	7198.88	8902.4	9361.87	6721.56	7089.06	5808.43	5164.57	5914.93	6314.38	4032.8	6617.18		activation of MAPK activity;activation of MAPK activity involved in conjugation with cellular fusion;biological regulation;cell growth;cellular macromolecule metabolic process;cellular metabolic process;cellular process;cellular process involved in reproduction;cellular protein metabolic process;cellular response to stimulus;filamentous growth;filamentous growth of a population of unicellular org…	cell part;cell projection part;cytoplasm;intracellular part;mating projection tip;site of polarized growth	4	2	2	2	3	2	2	2	2	2	4	4	4	3	4	4	4
49580.7	55536.3	54481.9	52722	51097.9	60555.3	70935.4	64431.2	70304.2	80582.1	54703.8	57872.8	50415.4	46916.6	47176.3	51883.8	55082.9	56969.8	51712.3	63652	54998.9	48678.2	55905.8	50353.9	44098.3	52215.2	59023.7	54561.1	68249.3	63312.6		2'-deoxyribonucleotide biosynthetic process;2'-deoxyribonucleotide metabolic process;biosynthetic process;cellular biosynthetic process;cellular metabolic process;cellular nitrogen compound biosynthetic process;cellular nitrogen compound metabolic process;cellular process;deoxyribonucleoside monophosphate biosynthetic process;deoxyribonucleoside monophosphate metabolic process;deoxyribonucleoside…	cell part;intracellular organelle part;intracellular part;nuclear part;nuclear periphery;organelle part	6	5	5	6	5	6	6	7	6	6	7	8	8	8	8	8	8
21723.7	22129.6	33669.6	19222.6	15370.8	16298.7	19078.8	20546	21069.8	17100	21725.5	19503.6	18222.2	15743.3	16158.2	16250.3	16247.1	16220	14132	13460.9	24464.8	17811.6	14656.9	15637.6	15581.2	15286.8	15810.9	12466.6	13574.9	12140.3		biological regulation;cell cycle process;cellular component organization;cellular component organization at cellular level;cellular component organization or biogenesis;cellular component organization or biogenesis at cellular level;cellular macromolecule metabolic process;cellular metabolic process;cellular nitrogen compound metabolic process;cellular process;chromatin assembly or disassembly;ch…	cell part;chromosomal part;DNA replication termination region;intracellular membrane-bounded organelle;intracellular organelle;intracellular organelle part;intracellular part;membrane-bounded organelle;nuclear chromosome part;nuclear part;nucleus;organelle;organelle part;synaptonemal complex	19	13	9	14	14	9	7	12	8	12	17	20	23	19	17	21	22
441650	376372	197055	330218	439878	211028	252169	386476	230492	337892	521657	581915	507948	516326	482788	682092	664049	720793	777037	584880	506667	468450	535392	527577	599486	641615	626323	614800	651662	642492		asexual reproduction;autophagy;biosynthetic process;catabolic process;cell budding;cell cycle process;cell division;cellular biosynthetic process;cellular catabolic process;cellular component organization;cellular component organization at cellular level;cellular component organization or biogenesis;cellular component organization or biogenesis at cellular level;cellular lipid metabolic process;c…	cell part;cell projection part;cellular bud neck;cellular bud tip;central plaque of spindle pole body;cytoplasmic part;cytoskeletal part;incipient cellular bud site;intracellular organelle part;intracellular part;mating projection tip;microtubule organizing center part;organelle part;site of polarized growth	9	9	6	9	10	9	9	9	7	9	10	9	9	11	10	11	11
8418.46	9102.09	9594.06	8570.3	6600.9	6670.93	7685.6	7128.99	8393.91	9894.31	8740.72	8104.14	7861.62	7748.81	8242.83	8080.89	8255.16	8487.48	7198.62	7098.79	7731.41	7408.44	7701.32	8299.49	7991.04	7847.07	7618.71	6558.99	8666.55	7543.73		biological regulation;biosynthetic process;cellular biosynthetic process;cellular macromolecule biosynthetic process;cellular macromolecule metabolic process;cellular metabolic process;cellular nitrogen compound metabolic process;cellular process;cellular protein metabolic process;DNA conformation change;DNA duplex unwinding;DNA geometric change;DNA metabolic process;macromolecule biosynthetic pr…	carboxy-terminal domain protein kinase complex;cell part;core TFIIH complex;cytoplasmic part;cytosol;holo TFIIH complex;intracellular organelle part;intracellular part;macromolecular complex;nuclear part;nucleoplasm part;nucleotide-excision repair complex;nucleotide-excision repair factor 3 complex;organelle part;protein complex;transcription factor complex	13	6	7	9	12	9	8	11	6	8	18	17	20	19	15	17	17
8881.4	6336.95	10748	7995.82	4969.21	9851.2	7118.6	4561.13	7128.14	3596.41	5412.33	4169.83	4499.4	4183.05	6033.8	4520.39	3708.35	2844.44	2494.16	3766.09	5008.09	5555.63	5428.92	3739.92	6395.38	4595.54	4458.63	4416.46	4642.01	4626.73		biological regulation;biosynthetic process;cellular biosynthetic process;cellular component organization;cellular component organization at cellular level;cellular component organization or biogenesis;cellular component organization or biogenesis at cellular level;cellular macromolecule metabolic process;cellular metabolic process;cellular nitrogen compound metabolic process;cellular process;chro…	cell part;cytoplasmic part;cytosol;intracellular membrane-bounded organelle;intracellular organelle;intracellular part;membrane-bounded organelle;nucleus;organelle	3	3	2	3	3	3	2	3	2	1	3	3	3	3	3	3	3
10580.9	17578	5784.97	10009.6	8186.83	7887.48	4463.44	10904.2	6458.6	19443.3	9854.61	13830	11577.4	8775.18	8453.7	12295.6	8864.91	8418.01	9659.64	14161.4	17465.8	16211.7	12291.4	11578	11285	9367.4	10356.5	9810.59	11361.5	9886.03		biological regulation;biosynthetic process;cell growth;cellular biosynthetic process;cellular component organization;cellular component organization at cellular level;cellular component organization or biogenesis;cellular component organization or biogenesis at cellular level;cellular macromolecule biosynthetic process;cellular macromolecule metabolic process;cellular metabolic process;cellular n…	cell part;cytoplasmic part;cytosol;histone acetyltransferase complex;intracellular membrane-bounded organelle;intracellular organelle;intracellular organelle part;intracellular part;macromolecular complex;membrane-bounded organelle;nuclear part;nucleoplasm part;nucleus;organelle;organelle part;protein complex;SAGA complex;SAGA-type complex;SLIK (SAGA-like) complex	1	1	1	1	1	1	1	1	1	1	1	1	1	1	1	1	1
94179.7	90302.9	93551.1	77907.2	61577.9	48114.6	47777.8	37224.8	50071.6	27538.2	122892	141811	128282	96987.1	76571.1	58565.8	53177.4	48748.3	32432.2	45839.1	103011	94220.5	84908	83284.2	67233.6	50084.8	53909.1	51545.5	51300.1	46465.8		cellular metabolic process;cellular process;electron transport chain;generation of precursor metabolites and energy;metabolic process;mitochondrial electron transport, ubiquinol to cytochrome c;oxidation-reduction process;oxidative phosphorylation;phosphate-containing compound metabolic process;phosphorus metabolic process;phosphorylation;respiratory electron transport chain	cell part;cytoplasmic part;cytosol;intracellular organelle part;intracellular part;macromolecular complex;membrane;membrane part;membrane-enclosed lumen;mitochondrial inner membrane;mitochondrial intermembrane space;mitochondrial membrane;mitochondrial membrane part;mitochondrial part;mitochondrial respiratory chain;mitochondrial respiratory chain complex III;organelle envelope lumen;organelle in…	8	8	7	8	7	7	5	7	6	5	8	8	8	8	8	9	9
2.94759e+06	2.4752e+06	1.60078e+06	2.37015e+06	2.85366e+06	1.92241e+06	1.80367e+06	2.0264e+06	1.87925e+06	2.20349e+06	3.45355e+06	3561341	3672541	3.42095e+06	3.04212e+06	3599052	3.35651e+06	3.38028e+06	3388874	2660558	3.31741e+06	3.35443e+06	3726298	3.19159e+06	4.06062e+06	3.32502e+06	2.86376e+06	2.90161e+06	3.69514e+06	2.79934e+06		biosynthetic process;carboxylic acid biosynthetic process;carboxylic acid metabolic process;cellular biosynthetic process;cellular ketone metabolic process;cellular lipid metabolic process;cellular metabolic process;cellular process;fatty acid biosynthetic process;fatty acid metabolic process;lipid biosynthetic process;lipid metabolic process;long-chain fatty acid biosynthetic process;long-chain …	cell part;cytoplasmic part;cytosol;cytosolic part;fatty acid synthase complex;intracellular part;lipid particle;macromolecular complex;protein complex	116	97	84	93	116	86	90	96	80	87	127	137	139	135	135	147	147
2789561	3.5163e+06	2.65382e+06	3.03709e+06	2.71708e+06	3.12446e+06	3.75387e+06	3.68681e+06	4.04784e+06	4485386	2.7857e+06	2.71882e+06	2.26739e+06	2.38807e+06	2.56508e+06	2798173	2.82837e+06	2795103	3.14514e+06	2.86672e+06	3.0244e+06	2.73299e+06	2.47612e+06	2.83675e+06	2.82402e+06	2.93614e+06	2633989	2.6887e+06	3380444	2996784	IMS	ADP biosynthetic process;ADP metabolic process;AMP metabolic process;ATP metabolic process;biosynthetic process;cellular biosynthetic process;cellular macromolecule metabolic process;cellular metabolic process;cellular nitrogen compound biosynthetic process;cellular nitrogen compound metabolic process;cellular process;DNA metabolic process;DNA-dependent DNA replication initiation;heterocycle bios…	cell part;cytoplasm;cytoplasmic part;cytosol;intracellular organelle part;intracellular part;membrane;membrane-enclosed lumen;mitochondrial inner membrane;mitochondrial intermembrane space;mitochondrial membrane;mitochondrial part;organelle envelope lumen;organelle inner membrane;organelle membrane;organelle part	22	18	19	17	19	20	17	18	18	15	24	20	22	22	24	27	27
145677	173801	168912	174963	200342	208670	242426	276912	283911	306090	159789	156445	144008	168419	185247	207438	224678	232483	255925	232134	162439	147773	138195	152958	185513	185427	219078	243356	245039	268799		amine biosynthetic process;amine metabolic process;biosynthetic process;carboxylic acid biosynthetic process;carboxylic acid metabolic process;cellular amine metabolic process;cellular amino acid biosynthetic process;cellular amino acid metabolic process;cellular biosynthetic process;cellular ketone metabolic process;cellular metabolic process;cellular nitrogen compound biosynthetic process;cellu…		13	14	11	13	15	12	14	15	12	12	15	13	16	15	15	16	16
139002	158103	168812	146691	145108	198063	229036	208651	251175	245478	117355	126788	140673	147046	147355	171081	173506	192509	205011	186404	133679	133949	146999	154873	157757	169865	155161	173184	199189	218376	MOM	cellular component organization;cellular component organization at cellular level;cellular component organization or biogenesis;cellular component organization or biogenesis at cellular level;cellular membrane organization;cellular process;establishment of localization;establishment of localization in cell;establishment of protein localization;establishment of protein localization in mitochondrio…	cell part;cytoplasmic part;integral to membrane;integral to mitochondrial membrane;integral to mitochondrial outer membrane;integral to organelle membrane;intracellular membrane-bounded organelle;intracellular organelle;intracellular organelle part;intracellular part;intrinsic to membrane;intrinsic to mitochondrial outer membrane;intrinsic to organelle membrane;macromolecular complex;membrane;mem…	29	25	22	26	32	23	24	26	24	27	38	34	43	40	42	48	47
10808.5	12138.2	16339.2	12255.4	10990.6	16205	13340.4	15096.8	17675.5	20252.2	13358.1	10168.3	11571.6	13411.7	13076.9	14442.5	14677.9	12423.1	15302.5	16242.8	9959.4	9758.64	10685.2	9898.01	11400.2	12054	13527.2	14353.1	16636.9	13891.1		amine metabolic process;amino acid activation;carboxylic acid metabolic process;cellular amine metabolic process;cellular amino acid metabolic process;cellular ketone metabolic process;cellular macromolecule metabolic process;cellular metabolic process;cellular nitrogen compound metabolic process;cellular process;macromolecule metabolic process;metabolic process;mitochondrial RNA metabolic proces…	cell part;cytoplasmic part;intracellular membrane-bounded organelle;intracellular organelle;intracellular organelle lumen;intracellular organelle part;intracellular part;membrane-bounded organelle;membrane-enclosed lumen;mitochondrial matrix;mitochondrial part;mitochondrion;organelle;organelle lumen;organelle part	6	6	4	6	6	5	5	5	4	5	6	5	7	6	7	5	7
389686	366833	324449	379102	405130	344021	332980	426992	344133	353550	441535	478527	438792	435119	391677	502913	529576	532733	508829	429276	441034	429809	426480	420904	452947	455358	474152	473137	524352	451058		biosynthetic process;cellular aromatic compound metabolic process;cellular biosynthetic process;cellular metabolic process;cellular nitrogen compound biosynthetic process;cellular nitrogen compound metabolic process;cellular process;'de novo' IMP biosynthetic process;heterocycle biosynthetic process;heterocycle metabolic process;IMP biosynthetic process;IMP metabolic process;metabolic process;nit…	cell part;cytoplasm;intracellular part	33	30	23	30	33	27	30	27	26	32	41	41	42	42	39	44	43
373744	356715	336142	354953	402246	477692	412426	465240	532489	507060	385034	429505	433227	440539	448749	543069	559479	589414	576253	546687	395349	383010	419564	412184	484744	519143	515681	517000	616069	619926		amine biosynthetic process;amine metabolic process;aromatic compound biosynthetic process;aspartate family amino acid biosynthetic process;aspartate family amino acid metabolic process;biosynthetic process;carboxylic acid biosynthetic process;carboxylic acid metabolic process;cellular amine metabolic process;cellular amino acid biosynthetic process;cellular amino acid metabolic process;cellular a…	cell part;cytoplasm;intracellular membrane-bounded organelle;intracellular organelle;intracellular part;membrane-bounded organelle;nucleus;organelle	50	46	37	44	48	44	44	46	40	42	49	51	51	51	54	58	57
351867	411539	443321	362880	388314	506484	545422	547463	655914	895790	304333	300335	297610	308293	344754	380441	363814	384959	422111	463096	301456	308136	297663	330473	388875	374483	376643	412204	472547	457926	Matrix	alcohol biosynthetic process;alcohol metabolic process;amine catabolic process;amine metabolic process;amino acid catabolic process to alcohol via Ehrlich pathway;amino acid catabolic process via Ehrlich pathway;biosynthetic process;carboxylic acid catabolic process;carboxylic acid metabolic process;catabolic process;cellular amine metabolic process;cellular amino acid catabolic process;cellular …	cell part;cytoplasmic part;intracellular organelle lumen;intracellular organelle part;intracellular part;membrane-enclosed lumen;mitochondrial matrix;mitochondrial part;organelle lumen;organelle part	15	14	15	17	14	16	16	16	16	16	17	16	18	17	18	19	19
3464.38	NaN	2.82286	1723.78	1584.58	NaN	3315.36	1871.04	6954	11325.3	1511.83	588.016	1147.61	1458.55	1722.27	1259	2391.53	1881.09	3594.96	5442.91	1977.56	274.681	878.976	1158.91	1712.32	1110.39	1440.13	3184.4	1542.58	3286.26		biological regulation;biosynthetic process;cellular biosynthetic process;cellular component organization;cellular component organization at cellular level;cellular component organization or biogenesis;cellular component organization or biogenesis at cellular level;cellular macromolecule biosynthetic process;cellular macromolecule metabolic process;cellular metabolic process;cellular nitrogen comp…	cell part;intracellular membrane-bounded organelle;intracellular organelle;intracellular part;membrane-bounded organelle;nucleus;organelle	2	0	1	1	1	0	2	3	3	3	1	1	2	2	3	3	2
2085.46	NaN	NaN	NaN	880.373	367.39	NaN	NaN	NaN	600.245	1465.72	2957.66	2081.9	1123.14	872.799	3687.29	3835.63	4411.23	2051.56	3400.33	2389.73	2000.41	2243.89	1358.47	2420.69	3244.28	3942.95	2478.15	3142.7	3518.98		amine metabolic process;arginine metabolic process;biological regulation;biosynthetic process;carboxylic acid metabolic process;cellular amine metabolic process;cellular amino acid metabolic process;cellular biosynthetic process;cellular ketone metabolic process;cellular lipid metabolic process;cellular macromolecule biosynthetic process;cellular macromolecule metabolic process;cellular metabolic…	cell part;intracellular membrane-bounded organelle;intracellular organelle;intracellular part;membrane-bounded organelle;nucleus;organelle	1	0	0	0	3	1	0	0	0	1	3	3	3	4	2	3	3
2.88577e+06	2630335	1.2799e+06	1.92392e+06	2.11201e+06	1.06764e+06	1.11894e+06	1681300	1.17645e+06	1.75721e+06	2639113	2.92942e+06	3.05158e+06	2.57091e+06	1.95466e+06	2.27742e+06	2.01058e+06	2.09786e+06	2.03682e+06	1.76539e+06	2.56606e+06	2.79648e+06	3063626	2.48384e+06	2658775	2027575	1.85886e+06	1.77587e+06	2251217	1.6026e+06		ATP biosynthetic process;ATP hydrolysis coupled proton transport;ATP metabolic process;ATP synthesis coupled proton transport;biosynthetic process;cation transport;cellular biosynthetic process;cellular metabolic process;cellular nitrogen compound biosynthetic process;cellular nitrogen compound metabolic process;cellular process;energy coupled proton transport, against electrochemical gradient;en…	cell part;cytoplasmic part;cytosol;intracellular membrane-bounded organelle;intracellular non-membrane-bounded organelle;intracellular organelle;intracellular organelle part;intracellular part;macromolecular complex;membrane part;membrane-bounded organelle;membrane-enclosed lumen;mitochondrial intermembrane space;mitochondrial membrane part;mitochondrial nucleoid;mitochondrial part;mitochondrial …	38	31	26	27	32	27	27	29	25	24	44	40	41	43	40	42	44
39867.8	52111.6	47830.8	51104.3	41419.3	51187.5	65411.4	71004.3	93153.1	112172	34470.5	31689.7	33420.4	38011	35685.1	38139.4	41123.9	49042.4	53013.2	66976.5	32570.5	35538	31342.8	39344.9	34502.8	36125.6	42202.5	47548.7	45894.9	63691.7		biological regulation;cellular component assembly;cellular component assembly at cellular level;cellular component biogenesis;cellular component organization;cellular component organization at cellular level;cellular component organization or biogenesis;cellular component organization or biogenesis at cellular level;cellular macromolecular complex assembly;cellular macromolecular complex subunit …	cell part;cytoplasmic part;intracellular non-membrane-bounded organelle;intracellular organelle;intracellular organelle part;intracellular part;macromolecular complex;mitochondrial part;mitochondrial ribosome;non-membrane-bounded organelle;organellar ribosome;organelle;organelle part;ribonucleoprotein complex;ribosome	12	9	9	11	10	10	12	11	9	11	15	14	14	14	14	15	15
43196.5	33181.1	25891.6	21790.4	18920.2	7864.89	6493.04	7289.01	3328.96	7890.4	74085.8	100849	76308	46491.4	29591.7	28525	15325.6	12782.7	14895.2	10495.3	87243.9	74652.8	41893.7	45189.1	35134.7	28357.3	16364.6	17616.9	32182.2	10060.2		cellular metabolic process;cellular process;electron transport chain;generation of precursor metabolites and energy;metabolic process;mitochondrial electron transport, cytochrome c to oxygen;oxidation-reduction process;respiratory electron transport chain	cell part;cytoplasmic part;integral to membrane;intracellular organelle part;intracellular part;intrinsic to membrane;macromolecular complex;membrane part;mitochondrial membrane part;mitochondrial part;mitochondrial respiratory chain complex IV;organelle part;protein complex;respiratory chain complex IV	2	2	2	1	1	1	1	1	1	1	2	2	2	2	2	2	2
650315	765249	790607	686688	570091	632230	565157	511574	566034	351542	743932	837907	748279	668211	585543	489187	476087	471130	450205	402046	706690	645323	685500	564546	574156	499522	505698	449619	533798	389105		aerobic respiration;cellular metabolic process;cellular process;cellular respiration;energy derivation by oxidation of organic compounds;generation of precursor metabolites and energy;metabolic process;oxidation-reduction process	cell part;cytoplasmic part;intracellular membrane-bounded organelle;intracellular organelle;intracellular organelle part;intracellular part;macromolecular complex;membrane part;membrane-bounded organelle;mitochondrial membrane part;mitochondrial part;mitochondrial respiratory chain complex III;mitochondrion;organelle;organelle part;protein complex;respiratory chain complex III	18	17	18	17	17	17	16	15	18	16	23	23	25	25	24	25	26
327283	411180	417710	309138	257144	316641	293590	261246	405916	325311	384593	420674	362904	266912	228417	261687	254608	265703	270567	207566	335069	330213	350508	259708	321881	276885	226089	240993	310380	209175		aerobic respiration;cellular metabolic process;cellular process;cellular respiration;electron transport chain;energy derivation by oxidation of organic compounds;generation of precursor metabolites and energy;metabolic process;mitochondrial electron transport, ubiquinol to cytochrome c;oxidation-reduction process;respiratory electron transport chain	cell part;cytoplasmic part;intracellular membrane-bounded organelle;intracellular organelle;intracellular organelle part;intracellular part;macromolecular complex;membrane part;membrane-bounded organelle;mitochondrial crista;mitochondrial membrane part;mitochondrial part;mitochondrial respiratory chain complex III;mitochondrion;organelle;organelle part;protein complex;respiratory chain complex III	24	18	15	21	21	19	18	20	16	17	26	28	27	25	23	27	28
532424	615043	856035	757936	908822	1.19701e+06	1.2075e+06	1.02327e+06	1.45829e+06	901289	675259	768314	775529	831734	959284	1.14329e+06	1.20519e+06	1.34433e+06	1.4047e+06	942826	565166	622732	785250	758115	1.02358e+06	1.00539e+06	1.03204e+06	1.11982e+06	1.40447e+06	873444		amine biosynthetic process;amine catabolic process;amine metabolic process;arginine biosynthetic process;arginine metabolic process;biosynthetic process;carbamoyl phosphate biosynthetic process;carbamoyl phosphate metabolic process;carboxylic acid biosynthetic process;carboxylic acid catabolic process;carboxylic acid metabolic process;catabolic process;cellular amine metabolic process;cellular am…	carbamoyl-phosphate synthase complex;cell part;cytoplasmic part;intracellular part;macromolecular complex;protein complex	21	15	13	16	19	15	17	20	15	16	24	24	23	21	22	26	26
1.27986e+06	1.11272e+06	1.20859e+06	1.20393e+06	1373328	1135030	1.11107e+06	1.11285e+06	1078048	1.17084e+06	1.35127e+06	1.4237e+06	1.41319e+06	1.39775e+06	1.36878e+06	1.52415e+06	1.39726e+06	1.439e+06	1.40778e+06	1.25955e+06	1.40685e+06	1.33761e+06	1.48275e+06	1.40414e+06	1530380	1.47547e+06	1.31632e+06	1.30144e+06	1349442	1.35849e+06		amine catabolic process;amine metabolic process;biological regulation;biosynthetic process;carbamoyl phosphate biosynthetic process;carbamoyl phosphate metabolic process;carboxylic acid catabolic process;carboxylic acid metabolic process;catabolic process;cellular amine metabolic process;cellular amino acid catabolic process;cellular amino acid metabolic process;cellular aromatic compound metabol…	cell part;cytoplasm;integral to membrane;intracellular part;intrinsic to membrane;membrane part	127	108	91	113	126	100	99	110	95	104	132	142	141	142	137	146	144
565560	990269	957227	589974	579410	520353	918588	903848	966923	1.31937e+06	571850	557480	524913	586325	566107	712590	580052	571997	672808	365963	644370	532026	582398	594975	756845	587933	457658	473776	979136	547509		biological regulation;catabolic process;cellular catabolic process;cellular macromolecule catabolic process;cellular macromolecule metabolic process;cellular metabolic process;cellular nitrogen compound metabolic process;cellular process;macromolecule catabolic process;macromolecule metabolic process;metabolic process;mRNA catabolic process;mRNA metabolic process;nitrogen compound metabolic proce…	cell part;cytoplasm;cytoplasmic part;eukaryotic translation initiation factor 4F complex;intracellular membrane-bounded organelle;intracellular non-membrane-bounded organelle;intracellular organelle;intracellular part;macromolecular complex;membrane-bounded organelle;non-membrane-bounded organelle;nucleus;organelle;protein complex;ribonucleoprotein complex;ribosome;RNA granule;stress granule	6	4	4	3	6	5	4	4	3	4	7	7	9	10	10	13	12
30979.8	14478	16228.6	17971.5	19233.7	12578.6	25962	32927.8	27365.2	14253.8	17335	8529.02	15010.7	15837.1	15741.7	9948.42	14560.7	12861	6607.49	11908.2	11946.3	12821.2	13986.2	13870.6	8330.67	8281.05	13178	16416.3	13717.6	14031.8		biological regulation;carbon catabolite regulation of transcription;carbon catabolite regulation of transcription from RNA polymerase II promoter;carbon catabolite repression of transcription;carbon catabolite repression of transcription from RNA polymerase II promoter;cell communication;cellular component organization;cellular component organization at cellular level;cellular component organizat…	cell part;envelope;intracellular organelle part;intracellular part;nuclear envelope;nuclear part;organelle envelope;organelle part	1	2	2	3	3	1	2	2	2	3	3	4	5	4	5	5	5
1.78347e+06	1.88836e+06	1.79358e+06	1.86908e+06	1.95033e+06	1.9586e+06	2.02435e+06	1.82828e+06	1.98247e+06	1.90499e+06	1.85358e+06	2.04018e+06	1.83026e+06	2.09648e+06	2.13649e+06	1.90378e+06	1.77688e+06	1.78203e+06	1.68387e+06	1.60038e+06	1.58857e+06	1.54462e+06	1588018	1.64606e+06	1.93776e+06	1.75089e+06	1.64826e+06	1637751	1.77503e+06	1.59313e+06		amine biosynthetic process;amine metabolic process;ammonia assimilation cycle;biosynthetic process;carboxylic acid biosynthetic process;carboxylic acid metabolic process;cellular amine metabolic process;cellular amino acid biosynthetic process;cellular amino acid metabolic process;cellular biosynthetic process;cellular ketone metabolic process;cellular metabolic process;cellular nitrogen compound…	cell part;intracellular membrane-bounded organelle;intracellular organelle;intracellular part;membrane-bounded organelle;nucleus;organelle	39	38	34	34	40	37	36	38	35	36	44	47	45	44	46	48	47
222520	225795	226019	191295	172095	146526	109219	103257	101447	170917	196376	219879	245139	174843	165287	191050	153818	151015	130989	266247	305957	267892	297334	230105	202830	225435	191945	147028	167043	290803		amine metabolic process;amino acid activation;biosynthetic process;carboxylic acid metabolic process;cellular amine metabolic process;cellular amino acid metabolic process;cellular biosynthetic process;cellular component organization;cellular component organization at cellular level;cellular component organization or biogenesis;cellular component organization or biogenesis at cellular level;cellu…	cell part;cytoplasm;cytoplasmic part;intracellular membrane-bounded organelle;intracellular organelle;intracellular part;membrane-bounded organelle;mitochondrion;organelle	20	17	17	16	19	15	14	17	15	19	27	24	27	24	22	28	29
315151	370514	309393	290475	301760	341528	354561	294952	333539	245988	312699	394694	279508	329576	360788	310540	257362	235780	230060	189732	284622	253695	223893	261565	293872	297215	268882	241897	211399	195918		amine biosynthetic process;amine metabolic process;biosynthetic process;branched chain family amino acid biosynthetic process;branched chain family amino acid metabolic process;carboxylic acid biosynthetic process;carboxylic acid metabolic process;cellular amine metabolic process;cellular amino acid biosynthetic process;cellular amino acid metabolic process;cellular biosynthetic process;cellular …	3-isopropylmalate dehydratase complex;cell part;cytoplasmic part;cytosol;cytosolic part;intracellular part;macromolecular complex;protein complex	39	35	29	34	39	33	30	33	31	30	45	46	45	46	48	48	47
NaN	NaN	NaN	NaN	NaN	NaN	NaN	NaN	NaN	NaN	NaN	NaN	1461.19	391.393	358.95	720.019	360.654	935.851	695.44	1548.4	674.275	847.402	520.865	963.353	4605.8	1412.01	773.457	NaN	619.673	2292.86		cellular macromolecule metabolic process;cellular metabolic process;cellular nitrogen compound metabolic process;cellular process;Group I intron splicing;macromolecule metabolic process;metabolic process;mRNA metabolic process;mRNA processing;nitrogen compound metabolic process;nucleic acid metabolic process;nucleobase-containing compound metabolic process;primary metabolic process;RNA metabolic …	cell part;cytoplasmic part;intracellular organelle lumen;intracellular organelle part;intracellular part;membrane-enclosed lumen;mitochondrial matrix;mitochondrial part;organelle lumen;organelle part	0	0	0	0	0	0	0	0	0	0	0	0	1	1	1	1	1
60210.2	53342.4	97018.9	52900.8	53372.7	80031.2	119480	77015.5	173552	98153.3	48358.7	56470.6	60469.2	51662.7	67082.7	79928.7	99648.4	141582	138832	120890	52541.3	56704.5	65960.6	56329.1	60508.6	74796.3	98503.4	110156	112988	153647		autophagy;catabolic process;cell communication;cellular catabolic process;cellular component organization;cellular component organization or biogenesis;cellular membrane organization;cellular metabolic process;cellular process;cellular response to external stimulus;cellular response to extracellular stimulus;cellular response to nutrient levels;cellular response to starvation;cellular response to…	cell part;cytoplasmic part;fungal-type vacuole;intracellular membrane-bounded organelle;intracellular organelle;intracellular part;lytic vacuole;membrane-bounded organelle;organelle;storage vacuole;vacuole	9	7	6	9	10	8	7	11	9	11	13	13	14	14	9	17	15
10353.5	10132.5	14334.9	7356.58	8961.09	10922.6	12735.6	13446.4	10461.4	11657.9	8979.94	7915.94	8499.32	8794.75	8172.18	9110.46	8551.73	8794.09	8304.17	9045.41	9472.13	8538.05	6739.23	8104.34	8788.45	8493.49	8063.77	6059.39	7931.02	9123.31		amine biosynthetic process;amine metabolic process;biological regulation;biosynthetic process;carboxylic acid biosynthetic process;carboxylic acid metabolic process;cellular amine metabolic process;cellular amino acid biosynthetic process;cellular amino acid metabolic process;cellular aromatic compound metabolic process;cellular biosynthetic process;cellular component organization;cellular compon…	cell part;cytoplasmic part;cytosol;intracellular membrane-bounded organelle;intracellular organelle;intracellular part;membrane-bounded organelle;nucleus;organelle	3	2	2	3	4	2	2	2	2	3	4	5	4	4	4	5	4
14330.7	23477	20645	15602.6	14424.3	8964.77	16053.1	15076.1	14551.2	17356.9	9627.94	11496.7	12391.8	13200.1	11789	9387.21	7515.39	6515.29	6915.2	7389.45	12580.6	10710.4	12346.8	10938.2	11042	10500	8639.79	7038.58	6934.65	5557.89		biological regulation;biosynthetic process;cell communication;cellular biosynthetic process;cellular component organization;cellular component organization at cellular level;cellular component organization or biogenesis;cellular component organization or biogenesis at cellular level;cellular macromolecule biosynthetic process;cellular macromolecule metabolic process;cellular metabolic process;cel…	cell part;cytoplasm;intracellular membrane-bounded organelle;intracellular organelle;intracellular part;membrane-bounded organelle;nucleus;organelle	3	2	2	3	3	3	2	2	2	2	3	3	4	3	3	4	4
78397.5	97008.3	87109	77614.7	62746.5	74462.8	83921.4	67927	89019.5	73464.1	59510.1	54399.7	54359.6	51484.2	52317	43197.3	43032.8	45973.8	42076.6	54117.6	72044.3	64501.8	60021.6	57086.1	50170.1	44647.8	49044	46903.6	44546	50444		biological regulation;biosynthetic process;cellular biosynthetic process;cellular component assembly;cellular component assembly at cellular level;cellular component organization;cellular component organization at cellular level;cellular component organization or biogenesis;cellular component organization or biogenesis at cellular level;cellular macromolecular complex assembly;cellular macromolec…	cell part;intracellular membrane-bounded organelle;intracellular organelle;intracellular part;membrane-bounded organelle;nucleus;organelle	12	12	9	10	11	11	10	11	10	12	14	15	14	14	12	14	15
25100.5	27276.7	32864.5	27033.2	19072	13896.7	27626.2	23764	25294.4	23126.6	31428.1	44037.3	28101.2	17451.8	33008.6	25323.1	46885.8	50646.6	47451.5	37143.4	66375.3	50922.5	47993.4	29658.4	27111.5	45585.3	49932.3	16251.4	35753	46910.8		biological regulation;cellular component organization;cellular component organization or biogenesis;establishment of localization;establishment of localization in cell;intracellular transport;maintenance of location;maintenance of protein location;negative regulation of actin filament polymerization;negative regulation of biological process;negative regulation of cellular component organization;n…	cell part;cytoplasmic part;cytoskeleton;cytosol;extrinsic to membrane;extrinsic to plasma membrane;intracellular non-membrane-bounded organelle;intracellular organelle;intracellular part;membrane part;non-membrane-bounded organelle;organelle;plasma membrane part	4	4	4	4	4	4	4	4	4	4	5	5	6	5	5	7	6
56845.5	66887.1	93300.2	68426.9	59709.9	74763.6	86311.8	85317.1	128795	102702	68079.8	67095.1	68016.8	71528.3	70864.6	66362.9	74178.1	82420	86307.8	92364.5	63421.8	61961.8	67356.5	70000.4	67330.6	70222.1	75145.8	77122.3	84114.6	97566.8	Matrix	amine biosynthetic process;amine catabolic process;amine metabolic process;biosynthetic process;carboxylic acid biosynthetic process;carboxylic acid catabolic process;carboxylic acid metabolic process;catabolic process;cellular amine metabolic process;cellular amino acid biosynthetic process;cellular amino acid catabolic process;cellular amino acid metabolic process;cellular biosynthetic process;…	cell part;cytoplasmic part;intracellular organelle lumen;intracellular organelle part;intracellular part;membrane;membrane-enclosed lumen;mitochondrial inner membrane;mitochondrial matrix;mitochondrial membrane;mitochondrial part;organelle inner membrane;organelle lumen;organelle membrane;organelle part	17	15	14	17	17	18	16	15	15	17	21	21	23	22	22	24	24
576216	530573	410726	321094	215005	290967	250946	248916	372839	399445	208110	207449	210094	182408	170968	147810	116371	135947	123373	188282	124691	264568	140475	214948	161533	127403	140572	140408	151822	145735		biosynthetic process;cellular biosynthetic process;cellular macromolecule biosynthetic process;cellular macromolecule metabolic process;cellular metabolic process;cellular nitrogen compound metabolic process;cellular process;macromolecule biosynthetic process;macromolecule metabolic process;metabolic process;nitrogen compound metabolic process;nucleic acid metabolic process;nucleic acid phosphodi…	cell part;intracellular organelle part;intracellular part;macromolecular complex;nuclear part;nucleotide-excision repair complex;nucleotide-excision repair factor 3 complex;organelle part;protein complex	3	1	2	1	1	2	2	2	1	2	2	3	3	3	3	2	2
43181.6	37049.2	39241.2	43923.6	54713.8	49313.8	58835.1	63542.7	57190.4	67220.5	38163.9	57751.5	52940.1	42468.6	43905.5	64843.6	70142.3	77530	69664.2	72823.8	46659.8	47586.9	46689.6	36738.9	56156.1	69675.5	60629.2	60270.7	83682.9	64678.3		acetyl-CoA metabolic process;alcohol biosynthetic process;alcohol metabolic process;biosynthetic process;cellular alcohol biosynthetic process;cellular alcohol metabolic process;cellular biosynthetic process;cellular lipid metabolic process;cellular metabolic process;cellular process;coenzyme metabolic process;cofactor metabolic process;ergosterol biosynthetic process;ergosterol metabolic process…	cell part;cytoplasm;intracellular part	8	7	6	9	8	7	7	9	7	8	12	8	9	10	10	14	14
681619	922151	1.07999e+06	846047	879628	1.13463e+06	1556506	1.36583e+06	1.80228e+06	1849297	812678	894224	938889	858247	960368	1.1324e+06	1.39097e+06	1.49463e+06	1.57751e+06	1.60375e+06	780626	847946	905022	921151	926633	1.15536e+06	1.16304e+06	1.28565e+06	2.00244e+06	1.42956e+06		biological regulation;negative regulation of biological process;negative regulation of catalytic activity;negative regulation of cell communication;negative regulation of cellular process;negative regulation of kinase activity;negative regulation of molecular function;negative regulation of protein kinase activity;negative regulation of protein serine/threonine kinase activity;negative regulation…	cAMP-dependent protein kinase complex;cell part;cytoplasm;intracellular membrane-bounded organelle;intracellular organelle;intracellular part;macromolecular complex;membrane;membrane-bounded organelle;nucleus;organelle;plasma membrane;protein complex	17	14	12	14	16	15	14	16	15	15	21	21	21	20	18	26	25
22427.3	18219.7	9698.83	15780.9	19053.8	8734.55	8968.65	11348.9	5970.64	16149.6	18080	34234.7	23905	32933.3	24283.3	27497.5	15838	14354.4	15487	18034.6	22141.2	25524.9	29449.6	14848.7	39984.5	11643.7	12379.3	6914.44	18979.5	14441.5		biosynthetic process;cellular biosynthetic process;cellular component biogenesis;cellular component biogenesis at cellular level;cellular component organization or biogenesis;cellular component organization or biogenesis at cellular level;cellular macromolecule biosynthetic process;cellular macromolecule metabolic process;cellular metabolic process;cellular process;cellular protein metabolic proc…	cell part;cytosolic small ribosomal subunit;intracellular organelle part;intracellular part;macromolecular complex;organelle part;ribonucleoprotein complex;small ribosomal subunit	1	2	2	2	2	2	3	1	2	1	4	4	2	3	2	4	4
7.20227e+06	7596550	7.60826e+06	5215435	6.34526e+06	4848526	4.14913e+06	3.87816e+06	2.99099e+06	4.62559e+06	7.78914e+06	9168949	8854688	8110373	7.79488e+06	10148912	6.31541e+06	6.1418e+06	5.9325e+06	7.30146e+06	7267945	8.34831e+06	9747396	8.35921e+06	10449526	9102939	6.63905e+06	5.90932e+06	9061031	6017934		biosynthetic process;cellular biosynthetic process;cellular component biogenesis;cellular component biogenesis at cellular level;cellular component organization or biogenesis;cellular component organization or biogenesis at cellular level;cellular macromolecule biosynthetic process;cellular macromolecule metabolic process;cellular metabolic process;cellular process;cellular protein metabolic proc…	cell part;cytosolic small ribosomal subunit;intracellular organelle part;intracellular part;macromolecular complex;organelle part;ribonucleoprotein complex;small ribosomal subunit	17	12	11	14	16	14	11	12	9	10	21	21	20	21	19	26	23
1.38971e+06	1.44752e+06	1518401	1.4143e+06	1280142	1399575	1.45302e+06	1.34123e+06	1.42012e+06	1.49883e+06	1.78103e+06	1.61333e+06	1.58201e+06	1.54691e+06	1.36807e+06	1.76247e+06	1718508	1.74579e+06	1.66218e+06	1.44049e+06	1.60033e+06	1.63041e+06	1.64626e+06	1490318	1.90472e+06	1.66708e+06	1.43028e+06	1.39945e+06	2.15507e+06	1190950		alcohol biosynthetic process;alcohol metabolic process;biosynthetic process;carbohydrate biosynthetic process;carbohydrate metabolic process;cellular biosynthetic process;cellular carbohydrate biosynthetic process;cellular carbohydrate metabolic process;cellular metabolic process;cellular nitrogen compound metabolic process;cellular process;establishment of localization;establishment of localizat…	cell part;cytoplasmic part;cytosol;intracellular part	25	20	17	19	21	20	20	22	17	18	26	28	30	28	28	29	30
582916	592746	506167	568428	603823	534525	512626	512750	463926	440085	629471	662316	677694	647011	639837	683004	650497	567856	555471	490218	601036	582546	605386	602464	633851	665716	589651	543031	608510	577200		amine metabolic process;amino acid activation;carboxylic acid metabolic process;cellular amine metabolic process;cellular amino acid metabolic process;cellular ketone metabolic process;cellular macromolecule metabolic process;cellular metabolic process;cellular nitrogen compound metabolic process;cellular process;macromolecule metabolic process;metabolic process;ncRNA metabolic process;nitrogen c…	cell part;cytoplasm;intracellular part	28	29	29	28	28	30	29	30	26	31	37	38	34	39	38	44	40
115242	110836	87374.5	94402.4	89982.2	79893.3	103851	114290	132790	130809	107966	98773.6	97672.9	99054.3	94287.4	117591	110968	105816	116249	97082.5	118676	115417	103699	108907	124056	113292	112522	114138	150554	117120		amine biosynthetic process;amine metabolic process;aromatic amino acid family biosynthetic process;aromatic amino acid family metabolic process;aromatic compound biosynthetic process;biosynthetic process;carboxylic acid biosynthetic process;carboxylic acid metabolic process;cellular amine metabolic process;cellular amino acid biosynthetic process;cellular amino acid metabolic process;cellular aro…		11	11	9	12	13	11	12	11	10	11	15	14	15	16	15	17	17
9556.73	6931.46	NaN	4467.72	NaN	NaN	NaN	NaN	NaN	NaN	17230.9	25577.8	26781.1	14392.2	7482.91	20014	23844	18549.5	17989.6	28554.9	28941.7	21128	21898.7	17876.8	21314.7	21062	28083.7	18895	27730	24763.5		aerobic respiration;carbohydrate metabolic process;cellular carbohydrate metabolic process;cellular macromolecule metabolic process;cellular metabolic process;cellular process;cellular protein metabolic process;cellular respiration;energy derivation by oxidation of organic compounds;generation of precursor metabolites and energy;glycosylation;macromolecule glycosylation;macromolecule metabolic pr…	cell part;cytoplasmic part;endoplasmic reticulum part;integral to membrane;intracellular organelle part;intracellular part;intrinsic to membrane;macromolecular complex;membrane part;organelle part;protein complex;UDP-N-acetylglucosamine transferase complex	1	1	0	1	0	0	0	0	0	0	1	1	1	1	1	1	1
343558	414636	407842	355615	424996	410309	356710	318212	322174	284895	400791	430389	395422	450755	454306	438515	384138	352213	348182	297712	325692	339609	388859	384095	452657	421823	336149	301798	315627	281206		amine biosynthetic process;amine metabolic process;biosynthetic process;branched chain family amino acid biosynthetic process;branched chain family amino acid metabolic process;carboxylic acid biosynthetic process;carboxylic acid metabolic process;cellular amine metabolic process;cellular amino acid biosynthetic process;cellular amino acid metabolic process;cellular biosynthetic process;cellular …	acetolactate synthase complex;cell part;cytoplasmic part;intracellular membrane-bounded organelle;intracellular organelle;intracellular part;macromolecular complex;membrane-bounded organelle;mitochondrion;organelle;protein complex	27	24	21	26	27	26	25	25	24	26	30	29	31	31	33	32	32
61074.9	64724.4	57081.1	43601.8	44932	30662.1	68394.5	46394.9	42928	54677.3	69417.7	70267.3	68276.1	62557.8	58075.7	63951.9	62957.8	60686.8	56483.4	59316.9	92277.2	86856.9	66490.5	75761.7	60611.5	67825.7	58175.3	50817.6	54391.6	58729.7		cellular component organization;cellular component organization at cellular level;cellular component organization or biogenesis;cellular component organization or biogenesis at cellular level;cellular macromolecule metabolic process;cellular metabolic process;cellular process;cellular protein metabolic process;chromatin modification;chromatin organization;chromosome organization;covalent chromati…	cell part;cytoplasmic part;intracellular part;macromolecular complex;NatA complex;N-terminal protein acetyltransferase complex;protein acetyltransferase complex;protein complex	7	7	7	7	7	7	6	7	7	7	9	9	8	8	9	9	9
260120	186366	167639	204951	231223	153262	212338	277703	202943	269216	268459	274202	319952	257058	260949	334528	380145	348073	354644	387641	269227	301111	258645	285667	284225	334184	326904	337770	373378	395606	MOM	anatomical structure formation involved in morphogenesis;ascospore-type prospore formation;asexual reproduction;autophagy;biological regulation;bipolar cellular bud site selection;catabolic process;cell budding;cell division;cellular bud site selection;cellular catabolic process;cellular component assembly;cellular component assembly at cellular level;cellular component assembly involved in morph…	actin cap;cell cortex part;cell part;cell projection part;cytoplasmic membrane-bounded vesicle;cytoplasmic part;cytoplasmic vesicle;cytoplasmic vesicle membrane;cytoplasmic vesicle part;cytoskeletal part;incipient cellular bud site;intracellular membrane-bounded organelle;intracellular organelle;intracellular organelle part;intracellular part;mating projection tip;membrane;membrane-bounded organe…	10	10	11	13	10	9	11	11	10	10	13	13	14	13	13	14	13
88406.1	72571.8	75219.7	80118.5	93196.6	69799.8	75446.1	87240.8	80039	88581.4	106173	112588	118635	103193	100761	128641	134622	134009	124494	124471	111673	102625	111480	101504	122743	132396	122910	116499	137399	126633		amine biosynthetic process;amine metabolic process;aspartate family amino acid biosynthetic process;aspartate family amino acid metabolic process;biosynthetic process;carboxylic acid biosynthetic process;carboxylic acid metabolic process;cellular amine metabolic process;cellular amino acid biosynthetic process;cellular amino acid metabolic process;cellular biosynthetic process;cellular ketone met…	cell part;cytoplasm;intracellular part	53	36	28	43	47	37	34	45	34	39	59	63	62	59	59	74	73
235587	237908	162211	200246	209246	153618	130974	179495	136224	174166	324769	347456	357130	308375	316509	360101	331841	325827	305273	268195	332881	361961	399195	347571	351903	359524	324860	286653	294398	367882		biosynthetic process;cellular biosynthetic process;cellular component biogenesis;cellular component biogenesis at cellular level;cellular component organization or biogenesis;cellular component organization or biogenesis at cellular level;cellular macromolecule biosynthetic process;cellular macromolecule metabolic process;cellular metabolic process;cellular nitrogen compound metabolic process;cel…	cell part;DNA-directed RNA polymerase complex;DNA-directed RNA polymerase I complex;DNA-directed RNA polymerase III complex;intracellular organelle part;intracellular part;macromolecular complex;nuclear DNA-directed RNA polymerase complex;nuclear part;nucleolar part;nucleoplasm;nucleoplasm part;organelle part;protein complex;RNA polymerase complex	13	9	9	10	12	9	9	10	9	9	16	18	18	18	16	21	18
909162	806892	670651	744618	815188	621303	516168	566998	449362	650411	932221	1.00922e+06	960915	931762	866951	1.02516e+06	851752	791120	760815	882330	1.06669e+06	975053	1.04262e+06	949135	1.02957e+06	1.04574e+06	888472	772845	888966	927286		amine metabolic process;amino acid activation;carboxylic acid metabolic process;cellular amine metabolic process;cellular amino acid metabolic process;cellular ketone metabolic process;cellular macromolecule metabolic process;cellular metabolic process;cellular nitrogen compound metabolic process;cellular process;macromolecule metabolic process;metabolic process;ncRNA metabolic process;nitrogen c…	cell part;cytoplasm;cytoplasmic part;intracellular membrane-bounded organelle;intracellular organelle;intracellular part;membrane-bounded organelle;mitochondrion;organelle	54	45	45	48	53	43	44	46	39	44	60	60	63	59	62	67	65
26712.1	33306.8	26860.1	26878.2	23924.3	33793.4	33463	32666.5	34779.7	45706.3	24979.1	23457.2	19354.4	18025.6	17860.5	19762.9	24314	20416	22737.5	26642.2	26171.6	21935.1	18720.7	20557.9	22440.2	22436.7	23140.6	22346.6	26828.3	22195.3		amine biosynthetic process;amine metabolic process;aromatic compound biosynthetic process;biosynthetic process;carboxylic acid biosynthetic process;carboxylic acid metabolic process;cellular amine metabolic process;cellular amino acid biosynthetic process;cellular amino acid metabolic process;cellular aromatic compound metabolic process;cellular biosynthetic process;cellular ketone metabolic proc…	cell part;cytoplasmic part;cytosol;intracellular part	5	5	3	5	5	5	4	5	5	5	4	5	4	5	4	5	5
8523.65	5406.6	4958.37	5951.89	5285.62	NaN	2271.79	2993.73	3846.11	5986.77	6441.48	4881.52	4248.23	3984	5953.88	4583.17	2780.92	3539.55	3631.74	4957.97	8840.29	6162.02	4904.12	4292.25	3535.84	4843.56	5957.93	4007.76	2306	6655.18		anatomical structure formation involved in morphogenesis;catabolic process;cell cycle phase;cell cycle process;cell differentiation;cell division;cellular catabolic process;cellular component organization;cellular component organization at cellular level;cellular component organization or biogenesis;cellular component organization or biogenesis at cellular level;cellular developmental process;cel…	cell part;cullin-RING ubiquitin ligase complex;intracellular membrane-bounded organelle;intracellular organelle;intracellular organelle part;intracellular part;macromolecular complex;membrane-bounded organelle;nuclear matrix;nuclear part;nuclear SCF ubiquitin ligase complex;nuclear ubiquitin ligase complex;nucleus;organelle;organelle part;protein complex;SCF ubiquitin ligase complex;ubiquitin lig…	2	1	2	1	2	0	1	1	2	1	2	2	2	2	1	2	3
3805.55	8035.5	8419.8	4408.72	3235.59	5958.36	2467.84	6089.77	5346.02	4387.02	3297.91	2542.94	3072.6	1876.49	2548.55	3721.8	1869.29	1797.24	2965.06	2673.01	2135.23	2028.68	1853.55	2089.76	1293.96	2430.22	1686.49	2026.44	1504.03	2708.66		biological regulation;cell cycle checkpoint;cell cycle phase;cell cycle process;cell division;cellular component organization;cellular component organization at cellular level;cellular component organization or biogenesis;cellular component organization or biogenesis at cellular level;cellular process;cellular response to stimulus;establishment of localization;intracellular signal transduction;mi…	cell part;cellular bud;cytoplasm;intracellular part	3	2	2	3	2	1	1	2	1	1	4	4	4	4	2	4	3
10007.2	7371.83	3695.4	6662.66	6245.85	NaN	6942.37	5794.87	8315.07	6920.43	4578.98	3682.81	4744.36	4328.23	4035.14	3305	3362.77	2383.81	2400.97	4499.42	5197.49	4451.08	3389.03	3326.43	3304.9	2941.97	2558.26	2663.22	2296.36	2859.85		cellular macromolecule metabolic process;cellular metabolic process;cellular nitrogen compound metabolic process;cellular process;macromolecule metabolic process;macromolecule modification;metabolic process;ncRNA metabolic process;ncRNA processing;nitrogen compound metabolic process;nucleic acid metabolic process;nucleobase-containing compound metabolic process;primary metabolic process;RNA metab…	cell part;cytoplasmic part;cytosol;intracellular membrane-bounded organelle;intracellular non-membrane-bounded organelle;intracellular organelle;intracellular organelle part;intracellular part;membrane-bounded organelle;mitochondrion;non-membrane-bounded organelle;nuclear part;nucleolus;nucleus;organelle;organelle part	2	3	2	4	2	0	1	2	1	2	6	6	5	6	5	4	6
7165.72	13010.6	14437.7	9306.87	7150.56	9094.96	11044.8	9516.48	12174.1	7228.56	6221.63	5183.21	5777.89	5650.33	8419.11	6368.49	8738.48	8059	7309.68	5948.02	5926.2	5657.71	5511.45	6960.12	6620.04	5470	8394.85	7677.47	7796.73	5013.14		amine biosynthetic process;amine catabolic process;amine metabolic process;arginine catabolic process;arginine metabolic process;biosynthetic process;carboxylic acid biosynthetic process;carboxylic acid catabolic process;carboxylic acid metabolic process;catabolic process;cellular amine metabolic process;cellular amino acid biosynthetic process;cellular amino acid catabolic process;cellular amino…	cell part;cytoplasmic part;cytosol;intracellular part	5	4	3	5	5	5	5	5	5	5	5	6	6	5	5	6	5
7840.65	5385.58	9360.29	7684.59	6303.36	7677.4	9952.69	9355.57	10268.3	10607.7	9383.8	10320.2	9037.73	9174.91	7907.71	8296.78	9488.85	8453.17	8930.57	11083.9	9490.88	9069.29	8046.79	8388.9	8138.53	9565.01	9702.2	9780	9508.79	10748.4		amine metabolic process;aminoglycan biosynthetic process;aminoglycan metabolic process;biosynthetic process;carbohydrate biosynthetic process;carbohydrate metabolic process;cell wall organization;cell wall organization or biogenesis;cellular component organization or biogenesis;cellular process;chitin biosynthetic process;chitin metabolic process;cytokinetic cell separation;cytokinetic process;ma…	cell part;chitosome;cytoplasmic membrane-bounded vesicle;cytoplasmic part;cytoplasmic vesicle;integral to membrane;intracellular membrane-bounded organelle;intracellular organelle;intracellular part;intrinsic to membrane;membrane;membrane part;membrane-bounded organelle;membrane-bounded vesicle;organelle;plasma membrane;vesicle	13	10	6	10	10	8	6	9	6	10	11	12	12	13	12	12	12
20256.4	21717.3	25796.7	24165.8	29361.7	22533.5	26473	23246.3	26677.8	20479.3	21991.2	21451.9	21448.4	26726.3	23276.7	28180.8	26945.9	27386.3	26003	25771.5	20064	19181.7	23996.2	21885.5	27037	26398.5	22254.8	25361.4	27531.1	25281.8		actin cytoskeleton organization;actin filament organization;actin filament-based process;activation of MAPK activity;activation of MAPK activity involved in osmosensory signaling pathway;biological regulation;cellular component organization;cellular component organization at cellular level;cellular component organization or biogenesis;cellular component organization or biogenesis at cellular leve…	cell part;cellular bud neck;cellular bud tip;cytoplasm;cytoplasmic part;intracellular part;macromolecular complex;NatB complex;N-terminal protein acetyltransferase complex;protein acetyltransferase complex;protein complex;site of polarized growth	7	7	5	7	7	7	7	7	6	7	10	9	11	11	10	11	11
226166	236061	203086	142953	113033	58887.6	60355.4	60107.4	56704.4	71292.7	233721	278355	213614	131226	77050.7	90841.1	84667.3	81955.8	58362	67791.1	245425	284406	246562	156147	97069	96830.8	84529.8	68280.3	60781.5	64075.3		aerobic respiration;cellular metabolic process;cellular process;cellular respiration;electron transport chain;energy derivation by oxidation of organic compounds;generation of precursor metabolites and energy;metabolic process;mitochondrial electron transport, ubiquinol to cytochrome c;oxidation-reduction process;respiratory electron transport chain	cell part;cytoplasmic part;intracellular membrane-bounded organelle;intracellular organelle;intracellular organelle part;intracellular part;macromolecular complex;membrane part;membrane-bounded organelle;mitochondrial membrane part;mitochondrial part;mitochondrial respiratory chain complex III;mitochondrion;organelle;organelle part;protein complex;respiratory chain complex III	5	5	3	4	2	2	2	4	2	3	5	5	5	3	3	4	4
242964	275649	261477	250401	230758	241486	245615	251414	265001	282932	272995	266283	261992	274904	282503	265425	254063	257099	257372	214503	229831	235023	253516	250035	271646	246205	227489	230640	262239	202340	Matrix	acetyl-CoA catabolic process;acetyl-CoA metabolic process;carboxylic acid metabolic process;catabolic process;cellular catabolic process;cellular ketone metabolic process;cellular metabolic process;cellular process;coenzyme catabolic process;coenzyme metabolic process;cofactor catabolic process;cofactor metabolic process;dicarboxylic acid metabolic process;fumarate metabolic process;metabolic pro…	cell part;cytoplasmic part;cytosol;intracellular membrane-bounded organelle;intracellular organelle;intracellular organelle lumen;intracellular organelle part;intracellular part;macromolecular complex;membrane-bounded organelle;membrane-enclosed lumen;mitochondrial matrix;mitochondrial part;mitochondrion;organelle;organelle lumen;organelle part;protein complex;tricarboxylic acid cycle enzyme comp…	15	15	12	15	18	15	13	13	13	12	21	22	23	23	23	24	23
8416.19	9997.1	8037.8	9243.03	9418.95	8095.29	12029.2	9911.74	12999.6	12511.9	7249.16	10472.4	10643.6	8285.44	10757.9	11772.5	15669.1	22820.9	17490.5	19784.5	7845.4	6129.5	8401.31	7364.31	9320.25	9552.94	15457.9	12369.2	14707.4	19259.2		amine metabolic process;amino acid activation;carboxylic acid metabolic process;cellular amine metabolic process;cellular amino acid metabolic process;cellular ketone metabolic process;cellular macromolecule metabolic process;cellular metabolic process;cellular nitrogen compound metabolic process;cellular process;macromolecule metabolic process;metabolic process;mitochondrial phenylalanyl-tRNA am…	cell part;cytoplasmic part;intracellular membrane-bounded organelle;intracellular organelle;intracellular organelle lumen;intracellular organelle part;intracellular part;membrane-bounded organelle;membrane-enclosed lumen;mitochondrial matrix;mitochondrial part;mitochondrion;organelle;organelle lumen;organelle part	4	5	3	5	5	3	3	6	5	6	5	6	8	5	3	7	9
36263.8	41066	43599.4	38841.1	40635.3	48127.7	29664.6	30849.4	42388.2	20358.1	42917.6	41624.8	46475.5	56631.3	48531.9	40909.7	30291.6	24728.7	27130	21160.5	42731.2	43782.7	49439.7	49443.1	44496.4	39606.6	36309.3	31422.1	29222.2	22827.9		amine biosynthetic process;amine metabolic process;biosynthetic process;carboxylic acid biosynthetic process;carboxylic acid metabolic process;cellular amine metabolic process;cellular amino acid biosynthetic process;cellular amino acid metabolic process;cellular biogenic amine biosynthetic process;cellular biogenic amine metabolic process;cellular biosynthetic process;cellular ketone metabolic p…		9	5	6	8	11	6	5	8	6	4	10	11	12	11	9	11	11
47918.4	36500.2	16329.5	32569.5	42326.8	20401.3	19379.4	32882.8	20879.6	39696.8	34273.2	40658.5	41643.3	31383	27628.2	37944.5	39339.1	43315.3	36880.5	48859.1	37623.9	37372.8	38363.8	33991.2	31609.8	37846.7	36369.7	35016.9	22019.7	43775.4	MOM	alcohol metabolic process;amine biosynthetic process;amine metabolic process;biosynthetic process;cellular amine metabolic process;cellular biogenic amine biosynthetic process;cellular biogenic amine metabolic process;cellular biosynthetic process;cellular lipid metabolic process;cellular metabolic process;cellular nitrogen compound biosynthetic process;cellular nitrogen compound metabolic proces…	cell part;cytoplasmic part;integral to membrane;intracellular organelle part;intracellular part;intrinsic to membrane;membrane;membrane part;mitochondrial membrane;mitochondrial outer membrane;mitochondrial part;organelle membrane;organelle outer membrane;organelle part;outer membrane	2	2	2	2	2	2	2	2	2	2	2	2	2	2	2	2	2
6499.92	6014.14	7306.88	4180.82	5044.56	6997.36	5777.79	3627.78	7457.25	6199.35	4642.99	4717.67	4710.75	5223.2	6598.88	5176.19	4132.06	4216.23	3480.77	3594.21	5603.04	4833.72	3435.31	4566.45	5400.8	4896.26	3664.23	3145.53	3694.41	2695.4		amine biosynthetic process;amine metabolic process;aspartate family amino acid biosynthetic process;aspartate family amino acid metabolic process;biosynthetic process;carboxylic acid biosynthetic process;carboxylic acid metabolic process;cellular amine metabolic process;cellular amino acid biosynthetic process;cellular amino acid metabolic process;cellular biosynthetic process;cellular ketone met…	cell part;cytoplasm;intracellular part	5	5	3	5	4	4	3	3	1	3	5	5	5	5	5	5	5
46362.4	45331.1	18486.1	38736.4	40542.2	16578.9	27006.8	26045.2	16941.1	40367.5	34907	39777.7	39409.1	35079.1	26103.4	39563	32095.1	34993.3	31696.6	39795.8	34703.3	33264.6	42309.5	39188.9	36315.5	34308.8	36387.7	25559.9	32502.5	28970.3	MIM	apoptosis;catabolic process;cell death;cellular catabolic process;cellular macromolecule catabolic process;cellular macromolecule metabolic process;cellular metabolic process;cellular nitrogen compound metabolic process;cellular process;death;DNA catabolic process;DNA catabolic process, endonucleolytic;DNA fragmentation involved in apoptotic nuclear change;DNA metabolic process;DNA recombination;…	cell part;cytoplasmic part;intracellular membrane-bounded organelle;intracellular organelle;intracellular organelle part;intracellular part;membrane;membrane-bounded organelle;mitochondrial inner membrane;mitochondrial membrane;mitochondrial part;nucleus;organelle;organelle inner membrane;organelle membrane;organelle part	4	4	4	4	3	3	4	3	3	4	6	6	6	6	6	6	6
152914	136995	146909	143945	129796	136243	134582	142019	157671	137113	180835	181321	187827	156044	163478	173704	174945	173664	183179	177527	183223	171529	179780	155767	168795	168325	173411	147632	157333	173407		biosynthetic process;cellular biosynthetic process;cellular macromolecule biosynthetic process;cellular macromolecule metabolic process;cellular metabolic process;cellular nitrogen compound metabolic process;cellular process;macromolecule biosynthetic process;macromolecule metabolic process;metabolic process;nitrogen compound metabolic process;nucleic acid metabolic process;nucleobase-containing …	cell part;DNA-directed RNA polymerase complex;DNA-directed RNA polymerase II, core complex;intracellular organelle part;intracellular part;macromolecular complex;nuclear DNA-directed RNA polymerase complex;nuclear part;nucleoplasm part;organelle part;protein complex;RNA polymerase complex	42	34	28	33	37	30	34	37	30	35	52	51	54	54	53	58	58
770067	688730	647164	638104	687103	751511	637348	640211	741944	652476	780481	873004	826741	754394	762258	923316	903250	935894	893031	752810	804963	737285	826614	689261	848491	903786	771001	775982	1.08232e+06	688371		alcohol biosynthetic process;alcohol metabolic process;biosynthetic process;cellular alcohol biosynthetic process;cellular alcohol metabolic process;cellular biosynthetic process;cellular lipid metabolic process;cellular metabolic process;cellular process;ergosterol biosynthetic process;ergosterol metabolic process;farnesyl diphosphate biosynthetic process;farnesyl diphosphate metabolic process;g…	cell part;cytoplasm;cytoplasmic part;endoplasmic reticulum;intracellular membrane-bounded organelle;intracellular organelle;intracellular part;membrane-bounded organelle;organelle	20	17	18	19	20	20	21	19	17	15	23	24	25	23	22	28	28
2609.86	NaN	NaN	NaN	NaN	NaN	NaN	NaN	NaN	NaN	6988.23	2840.52	6069.04	2301.51	NaN	NaN	NaN	NaN	NaN	NaN	3194.05	2256.41	1061.05	NaN	2193.7	NaN	NaN	NaN	NaN	NaN		aerobic respiration;cellular metabolic process;cellular process;cellular respiration;electron transport chain;energy derivation by oxidation of organic compounds;generation of precursor metabolites and energy;metabolic process;mitochondrial electron transport, ubiquinol to cytochrome c;oxidation-reduction process;respiratory electron transport chain	cell part;cytoplasmic part;intracellular organelle part;intracellular part;macromolecular complex;membrane part;mitochondrial membrane part;mitochondrial part;mitochondrial respiratory chain complex III;organelle part;protein complex;respiratory chain complex III	2	0	0	0	0	0	0	0	0	0	2	2	2	1	0	0	0
16316.1	29779.3	11851.7	12453.6	9475.04	26504.7	12854.7	14786.7	20757.4	27391.4	19170.4	12680	9387.57	6045.22	7976.15	7873.55	10140.1	8463.89	8145.06	13229.2	15063.4	12543.8	7608.03	8299.3	7768.31	10207.7	6820.05	8173.31	9038.47	14151.7		amine biosynthetic process;amine metabolic process;aspartate family amino acid biosynthetic process;aspartate family amino acid metabolic process;biosynthetic process;carboxylic acid biosynthetic process;carboxylic acid metabolic process;cellular amine metabolic process;cellular amino acid biosynthetic process;cellular amino acid metabolic process;cellular biosynthetic process;cellular ketone met…	cell part;cytoplasm;intracellular part	4	2	2	3	3	2	3	4	3	4	4	5	4	2	2	4	5
34933.1	30602.7	46282.6	39028.8	38438.6	32295.5	36094.1	34454.6	39692.1	32587.2	41155.9	45538.2	39787.6	37700.2	31200.4	38988.2	41755.4	31943	33521.6	35920.7	42337.9	39036.4	45900.1	38989.8	42783.2	43617.1	39170.4	38046.8	37873.5	38713.1		activation of adenylate cyclase activity;activation of adenylate cyclase activity by G-protein signaling pathway;adaptation of signaling pathway;adaptation of signaling pathway by response to pheromone involved in conjugation with cellular fusion;biological regulation;cAMP-mediated signaling;cell surface receptor linked signaling pathway;cellular component movement;cellular component organization…	cell part;cytoplasmic part;endosomal part;endosome;endosome membrane;extrinsic to internal side of plasma membrane;extrinsic to membrane;extrinsic to plasma membrane;heterotrimeric G-protein complex;intracellular membrane-bounded organelle;intracellular organelle;intracellular organelle part;intracellular part;macromolecular complex;membrane;membrane part;membrane-bounded organelle;organelle;orga…	14	12	8	10	13	9	9	10	6	10	14	15	16	14	15	15	15
207012	227790	297636	248680	257536	319933	331308	294360	328302	300430	217571	215360	216711	238297	251697	277585	269714	255236	261166	248841	215565	205901	211416	214862	249389	254914	250197	248034	277788	258160		amine biosynthetic process;amine metabolic process;aromatic amino acid family biosynthetic process;aromatic amino acid family metabolic process;aromatic compound biosynthetic process;biosynthetic process;carboxylic acid biosynthetic process;carboxylic acid metabolic process;cellular amine metabolic process;cellular amino acid biosynthetic process;cellular amino acid metabolic process;cellular aro…	cell part;cytoplasm;intracellular part	67	57	57	59	69	60	60	64	58	60	82	78	81	78	82	86	86
4581.39	4636.6	2940.75	2469.77	1629.12	1629.33	2786.51	2181.86	1570.71	2073.77	4185.74	4103	4940.59	3376.85	4488.05	2698.69	2244.32	2517.3	2889.64	4709.74	3539.89	1647.83	3774.11	2340.05	3391.97	2826.12	3839.46	2880.21	2237.82	3358.44		amine biosynthetic process;amine metabolic process;biological regulation;biosynthetic process;branched chain family amino acid biosynthetic process;branched chain family amino acid metabolic process;carboxylic acid biosynthetic process;carboxylic acid metabolic process;cellular amine metabolic process;cellular amino acid biosynthetic process;cellular amino acid metabolic process;cellular biosynth…	cell part;intracellular membrane-bounded organelle;intracellular organelle;intracellular part;membrane-bounded organelle;nucleus;organelle	2	2	2	2	2	1	1	2	1	2	2	2	2	2	2	2	2
9025.51	10852.5	12573.7	8200.8	7210.32	10362.2	9994	9736.31	10883	13112	6811.81	5709.22	7164.5	5977.6	5960.23	5686.65	6215.65	6163.82	6518.3	8893.66	8459.15	6642.05	6400.28	7018.25	6384.55	5983.78	6901.04	6670.35	6444.15	7766.71		biological regulation;cAMP-mediated signaling;cell surface receptor linked signaling pathway;cellular process;cellular response to stimulus;cyclic-nucleotide-mediated signaling;G-protein coupled receptor protein signaling pathway;G-protein signaling, coupled to cAMP nucleotide second messenger;G-protein signaling, coupled to cyclic nucleotide second messenger;intracellular signal transduction;Ras…	cell part;cytoplasmic part;endoplasmic reticulum membrane;endoplasmic reticulum part;intracellular membrane-bounded organelle;intracellular organelle;intracellular organelle part;intracellular part;membrane;membrane part;membrane-bounded organelle;mitochondrion;organelle;organelle membrane;organelle part;plasma membrane	15	13	10	13	13	10	8	12	11	15	18	17	20	15	17	18	18
27938.9	30578.1	22209.6	28886.5	40303.6	30567.2	19145.2	43215.2	32420.9	52845.4	35201.5	43213.9	45861.8	42697.6	44268.3	56823.7	54879	54081.6	55556.8	47028.6	34121.3	36699.5	36643.7	40475.1	46228.5	57003.7	55491.7	52316.5	60384.5	54880.6		acetyl-CoA catabolic process;acetyl-CoA metabolic process;amine biosynthetic process;amine metabolic process;biosynthetic process;carbohydrate metabolic process;carboxylic acid biosynthetic process;carboxylic acid metabolic process;catabolic process;cellular aldehyde metabolic process;cellular amine metabolic process;cellular amino acid biosynthetic process;cellular amino acid metabolic process;c…	cell part;cytoplasmic part;intracellular membrane-bounded organelle;intracellular organelle;intracellular part;membrane-bounded organelle;microbody;organelle;peroxisome	14	10	8	10	10	11	10	12	9	10	15	13	14	15	15	18	18
10538.2	13866.6	12121.7	10991.2	10103	13168.6	11124.5	10718.9	14116.8	13385.4	9749.98	10012	10507.5	9841.24	7438.19	8525.41	8368.69	7025.64	6460.37	9788.05	10103.7	8922.34	9033.64	8878.71	8612.66	9390.25	9570.67	8412.93	7875.93	9784.11		actin cytoskeleton organization;actin filament-based process;actomyosin structure organization;assembly of actomyosin apparatus involved in cell cycle cytokinesis;cellular component assembly;cellular component assembly at cellular level;cellular component organization;cellular component organization at cellular level;cellular component organization or biogenesis;cellular component organization or…	cell part;cellular bud neck;cytoskeletal part;incipient cellular bud site;intracellular organelle part;intracellular part;macromolecular complex;myosin complex;myosin II complex;organelle part;protein complex;site of polarized growth	20	12	12	14	16	14	9	13	10	13	24	23	25	26	22	24	25
61345.8	71146.4	100869	71204.4	61091.4	70107.4	74929.2	56870.7	58405.5	44757	51358.2	50245.7	56279.1	55509.6	53102.6	48856.6	45130.6	45207.1	40800.1	39695.6	47910.1	48100.1	49665.3	47928	46955.9	44741.7	40902.2	41617.2	39405.9	36959.1		biological regulation;positive regulation of catalytic activity;positive regulation of GTPase activity;positive regulation of hydrolase activity;positive regulation of molecular function;posttranscriptional regulation of gene expression;regulation of biological process;regulation of biosynthetic process;regulation of catabolic process;regulation of catalytic activity;regulation of cellular biosyn…	cell part;cytoplasmic part;eukaryotic translation initiation factor 2B complex;guanyl-nucleotide exchange factor complex;intracellular part;macromolecular complex;protein complex	12	11	11	12	13	12	12	12	11	11	13	13	13	14	13	14	14
221061	217068	203511	188968	167122	110078	129545	139705	109002	146355	186087	198163	185526	170553	160414	168525	158233	166052	138076	153675	253980	223105	211549	197697	175428	180995	171909	148386	140652	158840		cellular component assembly;cellular component assembly at cellular level;cellular component organization;cellular component organization at cellular level;cellular component organization or biogenesis;cellular component organization or biogenesis at cellular level;cellular macromolecular complex assembly;cellular macromolecular complex subunit organization;cellular process;formation of translati…	cell part;cytoplasmic part;eukaryotic 43S preinitiation complex;eukaryotic translation initiation factor 2 complex;intracellular part;macromolecular complex;multi-eIF complex;protein complex;ribonucleoprotein complex;translation preinitiation complex	20	14	16	17	18	16	16	15	14	18	19	20	21	20	21	22	23
13846.2	16283.8	20838.8	11529.3	16038.2	14913	36213.1	38446.4	48120.4	34196.3	9801.91	9237.53	11031.2	11129.3	12936.2	15500	21752.5	31020.6	31515	31771.6	9684.16	9243.46	11733.4	10456.9	11876.6	13826.4	20268.2	23580.4	29635	32598.3		anatomical structure formation involved in morphogenesis;catabolic process;cell communication;cell differentiation;cellular catabolic process;cellular developmental process;cellular macromolecule catabolic process;cellular macromolecule metabolic process;cellular metabolic process;cellular process;cellular protein catabolic process;cellular protein metabolic process;cellular response to external …	cell part;cytoplasmic part;fungal-type vacuole;fungal-type vacuole lumen;intracellular membrane-bounded organelle;intracellular organelle;intracellular organelle lumen;intracellular organelle part;intracellular part;lytic vacuole;membrane-bounded organelle;membrane-enclosed lumen;organelle;organelle lumen;organelle part;storage vacuole;vacuolar lumen;vacuolar part;vacuole	8	7	5	10	9	9	7	7	9	11	12	13	14	9	10	13	16
13710	15257.3	20910.6	12386.1	12098.7	15083.2	17684.7	18134.1	30345.8	26170.2	10606.9	11548.8	10018.6	7440.56	6788.24	7566.57	7041.22	9789.01	10094.8	11112.5	5537.69	9921.94	7890.3	4621.19	9810.97	6126.36	8598.28	6205.83	12644.8	10279		amine biosynthetic process;amine catabolic process;amine metabolic process;biosynthetic process;carboxylic acid biosynthetic process;carboxylic acid catabolic process;carboxylic acid metabolic process;catabolic process;cellular amine metabolic process;cellular amino acid biosynthetic process;cellular amino acid catabolic process;cellular amino acid metabolic process;cellular biosynthetic process;…	cell part;cytoplasmic part;intracellular membrane-bounded organelle;intracellular organelle;intracellular organelle lumen;intracellular organelle part;intracellular part;membrane-bounded organelle;membrane-enclosed lumen;mitochondrial matrix;mitochondrial part;mitochondrion;organelle;organelle lumen;organelle part	4	3	3	5	4	5	4	4	4	5	5	2	4	4	3	5	5
556816	477231	468251	467282	499156	371852	429633	428872	398489	529197	585437	648622	660444	589645	569253	683430	609511	631251	576431	633117	697601	690213	670090	653100	691746	724894	637312	583263	623492	718756		amine metabolic process;amino acid activation;carboxylic acid metabolic process;cellular amine metabolic process;cellular amino acid metabolic process;cellular ketone metabolic process;cellular macromolecule metabolic process;cellular metabolic process;cellular nitrogen compound metabolic process;cellular process;isoleucyl-tRNA aminoacylation;macromolecule metabolic process;metabolic process;ncRN…	cell part;cytoplasmic part;cytosol;intracellular part	52	47	36	44	53	41	40	40	35	42	65	65	65	66	63	71	68
163354	185620	212328	162969	148439	139108	125691	96370.6	107105	102909	163768	160358	151795	154479	143562	122584	98950.1	78643.3	70250.9	79865.9	163452	156437	156071	147433	137856	123537	106062	92055.5	80116.8	80548.5		amine biosynthetic process;amine metabolic process;aromatic compound biosynthetic process;aspartate family amino acid biosynthetic process;aspartate family amino acid metabolic process;biosynthetic process;carboxylic acid biosynthetic process;carboxylic acid metabolic process;cellular amine metabolic process;cellular amino acid biosynthetic process;cellular amino acid metabolic process;cellular a…	cell part;cytoplasmic part;intracellular membrane-bounded organelle;intracellular organelle;intracellular part;membrane-bounded organelle;mitochondrion;organelle	28	26	21	23	26	21	20	24	21	23	32	31	36	33	32	38	34
182299	184993	195980	135462	139387	120832	104996	80518.6	67917.5	77257.5	170428	159631	181070	174809	136479	127598	92943.9	85704	88423.4	47959.4	103469	126602	173442	132622	173156	101146	68904.6	66366.5	95798.6	45858.1		ATP biosynthetic process;ATP metabolic process;ATP synthesis coupled proton transport;biosynthetic process;cation transport;cellular biosynthetic process;cellular metabolic process;cellular nitrogen compound biosynthetic process;cellular nitrogen compound metabolic process;cellular process;energy coupled proton transport, down electrochemical gradient;establishment of localization;heterocycle bio…	cell part;cytoplasmic part;intracellular organelle part;intracellular part;macromolecular complex;membrane part;mitochondrial membrane part;mitochondrial part;mitochondrial proton-transporting ATP synthase, stator stalk;organelle part;protein complex;proton-transporting ATP synthase, stator stalk	12	8	8	9	12	6	7	8	6	7	15	15	15	15	15	15	15
12452	7968.89	13104.6	10332	8992.31	7447.25	11339.9	9144.24	11430.6	9899.22	11995.6	10923.8	12402.8	10722.5	9814.57	9682.4	9227.3	7745.05	8570.9	10942.2	10865.1	11343.5	10352.4	10028	11240	10652.7	10787.1	10379.4	9669.39	11316.3		alcohol catabolic process;alcohol metabolic process;ATP-dependent chromatin remodeling;biological regulation;biosynthetic process;carbohydrate catabolic process;carbohydrate metabolic process;carbon catabolite activation of transcription from RNA polymerase II promoter;carbon catabolite regulation of transcription;carbon catabolite regulation of transcription from RNA polymerase II promoter;catab…	cell part;chromatin remodeling complex;intracellular membrane-bounded organelle;intracellular organelle;intracellular organelle part;intracellular part;macromolecular complex;membrane-bounded organelle;nuclear part;nucleus;organelle;organelle part;protein complex;SWI/SNF complex;SWI/SNF-type complex	9	5	5	8	8	6	5	6	2	8	12	10	12	12	11	12	10
18173.5	26714.5	32790.9	16230.3	19416.7	19308.2	17454.9	24994.7	23761.1	19548.1	16469.1	16279.3	17441.5	20147.2	17955.9	17431.2	14720.9	16123	13897.7	16408.9	20409.6	17590	17594.1	18623.5	16876.8	17933.1	17109.4	16536.3	16370.2	19468.4		apoptosis;cell death;cellular process;death;programmed cell death	cell part;cytoplasmic part;Golgi apparatus part;integral to membrane;intracellular organelle part;intracellular part;intrinsic to membrane;membrane part;organelle part;trans-Golgi network	7	6	5	8	8	7	5	7	5	6	11	10	11	10	10	11	11
206719	234684	244545	210419	216923	246843	263160	264634	333763	254331	188850	203490	199407	207310	219236	213428	221539	234760	250195	203097	169604	162375	200269	188660	207753	209809	189295	206833	248639	216811		2-oxoglutarate metabolic process;amine biosynthetic process;amine catabolic process;amine metabolic process;biological regulation;biosynthetic process;branched chain family amino acid catabolic process;branched chain family amino acid metabolic process;carboxylic acid biosynthetic process;carboxylic acid catabolic process;carboxylic acid metabolic process;catabolic process;cell redox homeostasis;…	cell part;cytoplasmic part;glycine cleavage complex;intracellular non-membrane-bounded organelle;intracellular organelle;intracellular organelle part;intracellular part;macromolecular complex;mitochondrial nucleoid;mitochondrial oxoglutarate dehydrogenase complex;mitochondrial part;mitochondrial pyruvate dehydrogenase complex;non-membrane-bounded organelle;nucleoid;organelle;organelle part;oxoglu…	24	22	22	23	24	23	23	23	22	21	27	26	27	27	30	29	29
102241	58265.4	28510.7	51201.3	87359.6	36561	36051.7	54371.4	36355.9	93461	123255	178747	185267	105838	93345.2	192506	201302	229733	164103	231873	202370	178137	204987	132615	169944	194935	189104	142053	209804	271786		cell cycle process;cellular component assembly;cellular component assembly at cellular level;cellular component movement;cellular component organization;cellular component organization at cellular level;cellular component organization or biogenesis;cellular component organization or biogenesis at cellular level;cellular macromolecular complex assembly;cellular macromolecular complex subunit organ…	cell part;cytoplasmic microtubule;cytoplasmic part;cytoskeletal part;intracellular organelle part;intracellular part;kinetochore microtubule;macromolecular complex;microtubule;microtubule organizing center;nuclear microtubule;nuclear part;organelle part;polar microtubule;protein complex;spindle microtubule;spindle pole body;tubulin complex	11	11	5	12	11	7	8	11	10	10	18	19	19	19	21	20	22
8309.7	8692.86	18020.2	14705.8	12493.3	19764.7	19078.8	11608.2	16607.8	6809.45	9943.18	15953	12303.7	9746.98	9257.25	13667.9	12858.2	13272	11519.3	14648.9	17250.5	13547.3	16116.4	10994	14520	16727	15353.8	15126.8	5046.91	17659		cell cycle process;cellular component assembly;cellular component assembly at cellular level;cellular component movement;cellular component organization;cellular component organization at cellular level;cellular component organization or biogenesis;cellular component organization or biogenesis at cellular level;cellular macromolecular complex assembly;cellular macromolecular complex subunit organ…	cell part;cytoplasmic microtubule;cytoplasmic part;cytoskeletal part;intracellular organelle part;intracellular part;kinetochore microtubule;macromolecular complex;microtubule;microtubule organizing center;nuclear microtubule;nuclear part;organelle part;protein complex;spindle microtubule;spindle pole body;tubulin complex	6	4	2	2	4	2	2	3	2	3	8	6	8	7	8	9	10
25771.7	26428.9	25207	19792.3	19357.1	24024.7	14526	19993.3	27158.4	31082.9	23992	21055.7	21774.7	20251.4	18657.8	20762.1	19572.8	18939.6	18870.4	23284.5	25452.3	22022.2	21104.2	22220.6	21996.7	21531.9	21145.7	19841	21698.4	22455		anaphase-promoting complex-dependent proteasomal ubiquitin-dependent protein catabolic process;biological regulation;catabolic process;cell cycle phase;cell cycle process;cell division;cellular catabolic process;cellular component organization;cellular component organization at cellular level;cellular component organization or biogenesis;cellular component organization or biogenesis at cellular l…	anaphase-promoting complex;cell part;cullin-RING ubiquitin ligase complex;cytoplasmic part;cytosol;intracellular membrane-bounded organelle;intracellular organelle;intracellular organelle part;intracellular part;macromolecular complex;membrane-bounded organelle;nuclear part;nuclear ubiquitin ligase complex;nucleus;organelle;organelle part;protein complex;ubiquitin ligase complex	5	6	5	8	7	7	5	7	4	6	8	10	9	10	9	10	9
36982.2	46121.8	58407	42165.2	37608.4	45213.6	38401.1	30617.3	38444.4	37776.8	36983.5	34915.4	35922.8	36910.4	35664.8	28364.7	26998.7	24121.6	23296.5	30029.9	36632.4	38435.7	34349.4	37580.8	34631.5	34499.3	33303.2	28808.2	28418.9	27570.5		biological regulation;cellular macromolecule metabolic process;cellular metabolic process;cellular nitrogen compound metabolic process;cellular process;cellular response to stimulus;cellular response to stress;macromolecule metabolic process;metabolic process;mRNA metabolic process;mRNA processing;ncRNA metabolic process;ncRNA processing;nitrogen compound metabolic process;nucleic acid metabolic …	cell part;intracellular organelle part;intracellular part;membrane;nuclear inner membrane;nuclear membrane;nuclear part;organelle inner membrane;organelle membrane;organelle part	16	15	15	16	16	14	15	15	12	12	18	19	18	18	18	17	16
377976	292760	233188	312935	337517	206712	181555	253899	209224	351719	329711	392371	397158	306965	314804	484525	474037	577874	532212	493521	446155	429456	515127	371610	403183	498461	429853	431675	547351	522485		biosynthetic process;cellular biosynthetic process;cellular macromolecule biosynthetic process;cellular macromolecule metabolic process;cellular metabolic process;cellular nitrogen compound biosynthetic process;cellular nitrogen compound metabolic process;cellular process;deoxyribonucleoside diphosphate metabolic process;deoxyribonucleotide biosynthetic process;deoxyribonucleotide metabolic proce…	cell part;cytoplasm;cytoplasmic part;intracellular membrane-bounded organelle;intracellular organelle;intracellular part;macromolecular complex;membrane-bounded organelle;nucleus;organelle;protein complex;ribonucleoside-diphosphate reductase complex	16	13	13	15	16	13	13	15	11	13	20	19	20	22	21	25	26
54797.8	63764.3	48342.4	56301.6	63415.3	47980.9	61574	55817.6	47555.4	50481.2	65468	64314.6	66240.6	63543.8	44131.3	60474.9	54030.8	53720.7	53301.7	41538.5	55948.5	59591.6	61902.4	67373.2	63664.5	63871	47882.9	49529.7	63123.5	40629.6	Matrix	biosynthetic process;cellular aromatic compound metabolic process;cellular biosynthetic process;cellular metabolic process;cellular nitrogen compound biosynthetic process;cellular nitrogen compound metabolic process;cellular process;cofactor biosynthetic process;cofactor metabolic process;heme biosynthetic process;heme metabolic process;heterocycle biosynthetic process;heterocycle metabolic proce…	cell part;cytoplasmic part;intracellular organelle lumen;intracellular organelle part;intracellular part;membrane-enclosed lumen;mitochondrial matrix;mitochondrial part;organelle lumen;organelle part	7	6	5	5	6	5	5	6	5	6	8	7	7	8	7	9	9
11726.6	11599.8	13771.3	11202.7	11205.4	11170.1	9704.07	11030.2	8821.78	8441.75	9994.72	9526.75	9504.55	11816.2	11933	11619.1	10843.8	10865.5	10064.6	8964.49	9145.79	9397.17	10370.3	9616.26	9486.1	10307.1	10038.8	10388.7	9105.25	9574.96		biological regulation;cell cycle process;cellular process;positive regulation of biological process;positive regulation of biosynthetic process;positive regulation of cell cycle process;positive regulation of cellular biosynthetic process;positive regulation of cellular metabolic process;positive regulation of cellular process;positive regulation of DNA metabolic process;positive regulation of DN…	cell part;cytoplasm;intracellular membrane-bounded organelle;intracellular organelle;intracellular organelle part;intracellular part;macromolecular complex;MBF transcription complex;membrane-bounded organelle;nuclear part;nucleoplasm part;nucleus;organelle;organelle part;protein complex;SBF transcription complex;transcription factor complex	6	5	4	4	6	4	4	5	4	4	8	7	7	7	6	8	8
7356.03	NaN	8364.66	12596.8	NaN	NaN	NaN	NaN	16725.8	NaN	9582.15	12591.1	11437.9	7659.6	1217.89	9839.49	10346.3	10335.5	8963.01	12399.1	9425.71	9346.18	8208.19	6992.14	8816.12	9786.48	8359.57	4103.42	8869.8	10577.1		cellular component assembly;cellular component assembly at cellular level;cellular component organization;cellular component organization at cellular level;cellular component organization or biogenesis;cellular component organization or biogenesis at cellular level;cellular macromolecular complex assembly;cellular macromolecular complex subunit organization;cellular macromolecule metabolic proces…	cell part;intracellular organelle part;intracellular part;macromolecular complex;nuclear part;organelle part;ribonucleoprotein complex;small nuclear ribonucleoprotein complex;U2 snRNP	1	0	1	1	0	0	0	0	1	0	2	2	2	2	2	2	2
151990	137609	80398.4	99376.6	99765.2	61926.9	52544	48633.7	32212.2	155946	138679	156276	164373	162154	140043	232919	143494	135010	140786	100119	188088	190404	175625	127317	268024	159887	123944	111691	303454	123555		biosynthetic process;cellular biosynthetic process;cellular macromolecule biosynthetic process;cellular macromolecule metabolic process;cellular metabolic process;cellular process;cellular protein metabolic process;cytoplasmic translation;macromolecule biosynthetic process;macromolecule metabolic process;metabolic process;primary metabolic process;protein metabolic process;translation	cell part;cytosolic small ribosomal subunit;intracellular organelle part;intracellular part;macromolecular complex;organelle part;ribonucleoprotein complex;small ribosomal subunit	6	6	6	6	6	4	3	3	5	2	8	8	8	9	10	11	9
63311.7	24677.1	11525	23620.3	40279.3	15460.7	10131.3	21205	11054.5	17209.3	95820.1	128089	111464	38329.7	29459.6	98248.5	47111.4	87767	68705.5	66648.4	102885	74141.3	115680	75090.2	121964	102306	64278.7	47096.7	102954	61282.4		biosynthetic process;cellular biosynthetic process;cellular macromolecule biosynthetic process;cellular macromolecule metabolic process;cellular metabolic process;cellular nitrogen compound metabolic process;cellular process;cellular protein metabolic process;cleavage involved in rRNA processing;cytoplasmic translation;endonucleolytic cleavage in ITS1 to separate SSU-rRNA from 5.8S rRNA and LSU-r…	cell part;cytosolic small ribosomal subunit;intracellular organelle part;intracellular part;macromolecular complex;organelle part;ribonucleoprotein complex;small ribosomal subunit	3	3	2	3	3	2	2	3	1	3	3	3	3	3	3	3	3
3396547	3.91048e+06	2.99221e+06	3.93702e+06	2.66696e+06	1946436	2.45866e+06	2.39786e+06	2.4233e+06	4.13669e+06	3.32893e+06	3.2622e+06	3.7672e+06	2.96657e+06	3.30839e+06	2.70117e+06	2.59739e+06	2336742	2325435	2.73448e+06	3.93581e+06	3771613	3.57827e+06	3.64072e+06	3.47921e+06	3.08025e+06	2586034	2.73511e+06	2.58914e+06	2.29906e+06		biosynthetic process;cellular biosynthetic process;cellular macromolecule biosynthetic process;cellular macromolecule metabolic process;cellular metabolic process;cellular process;cellular protein metabolic process;cytoplasmic translation;macromolecule biosynthetic process;macromolecule metabolic process;metabolic process;primary metabolic process;protein metabolic process;translation	cell part;cytosolic small ribosomal subunit;intracellular organelle part;intracellular part;macromolecular complex;organelle part;ribonucleoprotein complex;small ribosomal subunit	11	8	11	8	12	10	8	9	7	8	14	12	13	13	13	12	13
1.98091e+06	1.94395e+06	1.70128e+06	1.21197e+06	1.37648e+06	1.45406e+06	1.18848e+06	986173	828245	869768	1.74166e+06	1865530	1.98168e+06	1499019	1.4348e+06	1.81032e+06	1.41821e+06	1.33054e+06	1.32251e+06	1.32442e+06	2.35926e+06	2544237	2.16653e+06	2164461	2.06263e+06	1.93321e+06	1514464	1.13352e+06	1422003	1783998		biosynthetic process;cellular biosynthetic process;cellular component assembly;cellular component assembly at cellular level;cellular component organization;cellular component organization at cellular level;cellular component organization or biogenesis;cellular component organization or biogenesis at cellular level;cellular macromolecular complex assembly;cellular macromolecular complex subunit o…	cell part;cytosolic large ribosomal subunit;intracellular membrane-bounded organelle;intracellular organelle;intracellular organelle part;intracellular part;large ribosomal subunit;macromolecular complex;membrane-bounded organelle;nucleus;organelle;organelle part;ribonucleoprotein complex	12	10	10	12	13	9	8	10	7	11	14	14	13	15	16	20	18
2.72113e+06	3255100	2.43882e+06	2.44316e+06	1.45835e+06	1.93858e+06	1.92805e+06	2.01216e+06	2.4904e+06	2.93635e+06	2.15665e+06	2.701e+06	2327096	2.03068e+06	2.05926e+06	2492942	2.19285e+06	2414575	1.84252e+06	1.78152e+06	2.692e+06	2.26116e+06	2.28353e+06	2.19172e+06	3.41059e+06	2.08624e+06	1.98368e+06	1772523	3.24369e+06	2.30893e+06		biosynthetic process;cellular biosynthetic process;cellular macromolecule biosynthetic process;cellular macromolecule metabolic process;cellular metabolic process;cellular process;cellular protein metabolic process;cytoplasmic translation;establishment of localization;establishment of localization in cell;establishment of RNA localization;intracellular transport;macromolecule biosynthetic process…	cell part;cytosolic small ribosomal subunit;intracellular organelle part;intracellular part;macromolecular complex;organelle part;ribonucleoprotein complex;small ribosomal subunit	8	7	7	8	10	7	9	8	6	7	13	12	13	15	12	14	13
1.10817e+06	421198	580411	439373	854618	432857	632665	381974	406035	444076	1.57289e+06	2.56894e+06	2.79166e+06	1.41535e+06	1.0099e+06	4.36585e+06	2.89181e+06	3.49974e+06	3167260	1.89109e+06	1.32596e+06	1299887	2.92124e+06	1.07922e+06	3517515	3906206	2.1609e+06	1.64836e+06	4420665	2.11892e+06		biosynthetic process;cellular biosynthetic process;cellular macromolecule biosynthetic process;cellular macromolecule metabolic process;cellular metabolic process;cellular process;cellular protein metabolic process;cytoplasmic translation;macromolecule biosynthetic process;macromolecule metabolic process;metabolic process;primary metabolic process;protein metabolic process;translation	cell part;cytosolic large ribosomal subunit;intracellular organelle part;intracellular part;large ribosomal subunit;macromolecular complex;organelle part;preribosome;preribosome, large subunit precursor;ribonucleoprotein complex	7	9	4	6	8	6	4	6	5	4	10	10	12	10	8	13	12
1776.95	NaN	NaN	NaN	1117.82	NaN	NaN	NaN	NaN	NaN	403.205	3938.69	3952.22	862.768	1274.7	11165.9	7801.83	9070.37	8244.21	3365.09	1442.78	1571.13	6002.2	1534.16	20287.4	10886.5	2528.34	3019.92	10643.4	4136.52		biological regulation;biosynthetic process;cellular biosynthetic process;cellular macromolecule biosynthetic process;cellular macromolecule metabolic process;cellular metabolic process;cellular process;cellular protein metabolic process;cytoplasmic translation;macromolecule biosynthetic process;macromolecule metabolic process;metabolic process;posttranscriptional regulation of gene expression;pri…	cell part;cytosolic large ribosomal subunit;intracellular organelle part;intracellular part;large ribosomal subunit;macromolecular complex;organelle part;ribonucleoprotein complex	1	0	0	0	1	0	0	0	0	0	1	3	2	1	1	3	3
1.22479e+06	1.37586e+06	1.08388e+06	1.11134e+06	954904	447691	608974	500181	539002	979640	1.13029e+06	1.50334e+06	1650371	1.00088e+06	727462	1497732	1.15054e+06	1.15022e+06	1.00038e+06	914789	1.16187e+06	1.158e+06	1.80141e+06	1.18537e+06	1.62154e+06	1273105	977582	655987	1.34802e+06	1.27522e+06		biological regulation;biosynthetic process;cellular biosynthetic process;cellular macromolecule biosynthetic process;cellular macromolecule metabolic process;cellular metabolic process;cellular process;cellular protein metabolic process;cytoplasmic translation;macromolecule biosynthetic process;macromolecule metabolic process;metabolic process;posttranscriptional regulation of gene expression;pri…	cell part;cytosolic large ribosomal subunit;intracellular organelle part;intracellular part;large ribosomal subunit;macromolecular complex;organelle part;ribonucleoprotein complex	7	4	4	4	6	5	4	5	4	4	8	9	8	8	8	10	10
23805.6	23754.8	20619.4	17714	23356.3	20138.2	24855.9	28735	22270.7	23933.1	12034.1	19267.7	17599.1	16922.7	18131.7	18703.6	26522.4	23453	22510	25424.7	16544.3	18746.9	19141.8	19299.6	18504.4	25380.9	20094.8	23155.9	20024.6	24953.5				1	1	1	1	1	1	1	1	1	1	1	1	1	1	1	1	1
23304.8	31199.8	35352.6	36392.5	20909.3	36517.5	40893.8	24979.7	36992.1	22042.8	16935.8	17064.7	16722.1	19427.2	19837.8	15066.2	15484.7	13698	14125.2	10842.8	18100.5	18171	14986.2	18452.1	19233.7	15089	15139.3	15437.2	16651.3	10720.3			cell part;cytoplasmic part;intracellular membrane-bounded organelle;intracellular organelle;intracellular part;membrane-bounded organelle;mitochondrion;organelle	3	1	3	2	2	2	2	3	1	3	3	1	3	2	2	3	2
NaN	NaN	NaN	NaN	NaN	NaN	NaN	NaN	NaN	NaN	20169.7	16791.7	27297.1	33951.2	17261.4	25740.6	26766.9	21672.9	21736.1	23810.8	NaN	NaN	10659.8	NaN	26398.2	20557.2	15091.3	NaN	20952.9	NaN		biosynthetic process;cellular biosynthetic process;cellular component assembly;cellular component assembly at cellular level;cellular component biogenesis;cellular component biogenesis at cellular level;cellular component organization;cellular component organization at cellular level;cellular component organization or biogenesis;cellular component organization or biogenesis at cellular level;cell…	cell part;cytosolic large ribosomal subunit;intracellular membrane-bounded organelle;intracellular organelle;intracellular organelle part;intracellular part;large ribosomal subunit;macromolecular complex;membrane-bounded organelle;nucleus;organelle;organelle part;ribonucleoprotein complex	0	0	0	0	0	0	0	0	0	0	1	1	1	1	1	1	1
2112268	2.61968e+06	2237020	2.78129e+06	2735280	3.1e+06	3.4092e+06	3850297	4379805	4.28148e+06	2.2115e+06	2.69926e+06	2.88558e+06	3.34662e+06	3.25523e+06	3846710	4.03641e+06	4590530	5.01884e+06	3.66567e+06	2.11225e+06	2.39545e+06	2.84844e+06	2.79247e+06	3.74092e+06	3.90926e+06	3438624	4.06431e+06	5206862	4.09938e+06	MIM	biological regulation;cellular macromolecule metabolic process;cellular metabolic process;cellular process;cellular protein metabolic process;establishment of localization;establishment of localization in cell;establishment of protein localization;establishment of protein localization in mitochondrion;establishment of protein localization to organelle;intracellular protein transmembrane transport…	cell part;cytoplasmic part;intracellular membrane-bounded organelle;intracellular non-membrane-bounded organelle;intracellular organelle;intracellular organelle part;intracellular part;macromolecular complex;membrane;membrane part;membrane-bounded organelle;mitochondrial inner membrane;mitochondrial membrane;mitochondrial membrane part;mitochondrial nucleoid;mitochondrial part;non-membrane-bounde…	54	45	45	50	60	49	50	50	41	38	68	62	70	71	72	77	78
22901	21537.5	30372.3	19182.5	17144	26242.5	36760.3	30774.7	46520.3	34458	16112.6	21767.5	24314.4	27897	33242.7	21847.4	23382.8	28334.9	34393.2	23351.1	16971.3	16020.9	20776.3	21871	17663.8	16835.1	19453.5	18591.8	27593.5	19480.8		biological regulation;cellular component organization;cellular component organization at cellular level;cellular component organization or biogenesis;cellular component organization or biogenesis at cellular level;cellular membrane fusion;cellular membrane organization;cellular process;establishment of localization;establishment of protein localization;membrane fusion;membrane organization;negati…	cell part;cytoplasmic part;fungal-type vacuole;intracellular membrane-bounded organelle;intracellular organelle;intracellular part;lytic vacuole;membrane-bounded organelle;nucleus;organelle;storage vacuole;vacuole	4	3	3	3	4	3	3	3	3	3	5	6	6	5	4	5	5
18849.2	22518.1	20719.3	19353.7	13964.4	19481.7	17413.8	14653.1	12098.9	8591.36	18848.1	16607.5	12100.7	14098.7	12496.2	NaN	10070.4	7709.63	9000.7	11045.6	12420.6	12866.7	8378.94	10303.6	9686.44	NaN	10217.7	13017.7	12634.1	6444.57				1	1	1	1	1	1	1	1	1	1	1	1	1	1	1	0	1
3414.86	1725.05	NaN	3457.38	4056.08	2249	4468.17	6566.35	7840.91	7027.11	249.163	2656.63	2734.96	2168.86	4545.87	3755.81	7667.19	10716	8749.53	8436.12	2192.72	2546.57	1170.35	3286.99	3498.87	4076.95	6360.92	7152.42	7607.06	10248.7		carbohydrate catabolic process;carbohydrate metabolic process;catabolic process;cellular carbohydrate catabolic process;cellular carbohydrate metabolic process;cellular metabolic process;cellular process;disaccharide catabolic process;disaccharide metabolic process;maltose metabolic process;metabolic process;oligosaccharide catabolic process;oligosaccharide metabolic process;primary metabolic pro…	cell part;cytoplasm;intracellular part	2	1	0	3	3	1	1	3	1	3	1	3	4	4	4	3	3
5828.71	6513.4	5798.64	6003.58	5675.62	5927.58	4941.98	5897.59	4591.78	7615.79	4386.76	4269.95	4973.94	4590.79	4915.8	4925.23	3883.38	3391.9	3104.61	4661.89	5536.32	5079.07	4597.73	4629.59	4830.69	4558.37	4604.77	4218.03	3135.66	5215.29		anatomical structure homeostasis;biological regulation;cellular component organization;cellular component organization at cellular level;cellular component organization or biogenesis;cellular component organization or biogenesis at cellular level;cellular macromolecule metabolic process;cellular metabolic process;cellular nitrogen compound metabolic process;cellular process;chromosome organizatio…	cell part;intracellular membrane-bounded organelle;intracellular organelle;intracellular part;membrane-bounded organelle;nucleus;organelle	8	7	3	6	7	6	3	6	6	5	9	7	8	10	10	8	11
5.42745e+06	5.34938e+06	5.18462e+06	5480233	5628518	4.88365e+06	3661015	4.04214e+06	3.40919e+06	3.4568e+06	6.04433e+06	5821773	5951320	5.92827e+06	5444418	5395561	4.58067e+06	4.18022e+06	4.03263e+06	3.77313e+06	4.80161e+06	4988469	5.69946e+06	5481940	5.4047e+06	4.47439e+06	4064388	3.84651e+06	4.03949e+06	2694355		biosynthetic process;cellular biosynthetic process;cellular macromolecule biosynthetic process;cellular macromolecule metabolic process;cellular metabolic process;cellular process;cellular protein metabolic process;cytoplasmic translation;macromolecule biosynthetic process;macromolecule metabolic process;metabolic process;primary metabolic process;protein metabolic process;translation	cell part;cytosolic large ribosomal subunit;intracellular organelle part;intracellular part;large ribosomal subunit;macromolecular complex;organelle part;ribonucleoprotein complex	16	15	15	15	15	15	15	15	13	13	15	15	15	16	16	15	15
784334	771604	925350	748488	721902	531222	671008	460553	499466	257445	798594	827792	961971	1090774	955620	1.00264e+06	866746	748226	701936	552883	716191	813673	1.07551e+06	992699	1.16044e+06	828630	617673	541152	826026	411808		biosynthetic process;cellular biosynthetic process;cellular macromolecule biosynthetic process;cellular macromolecule metabolic process;cellular metabolic process;cellular process;cellular protein metabolic process;cytoplasmic translation;macromolecule biosynthetic process;macromolecule metabolic process;metabolic process;primary metabolic process;protein metabolic process;translation	cell part;cytosolic large ribosomal subunit;intracellular organelle part;intracellular part;large ribosomal subunit;macromolecular complex;organelle part;ribonucleoprotein complex	8	8	8	8	8	9	8	8	8	9	12	12	12	13	12	13	13
71364.2	64890.4	76982.2	82635.3	66223.2	84175.8	41179.9	40086.7	36854.9	25278.1	53021.9	54826.4	47220.5	58360.4	69649.6	58923	42622.2	37233.5	39251.5	15458.7	35288.7	42785	58899.5	46840.4	75381.2	56461.1	34093.4	29349.6	42549	13336.2		biosynthetic process;cellular biosynthetic process;cellular macromolecule biosynthetic process;cellular macromolecule metabolic process;cellular metabolic process;cellular process;cellular protein metabolic process;cytoplasmic translation;macromolecule biosynthetic process;macromolecule metabolic process;metabolic process;primary metabolic process;protein metabolic process;response to antibiotic;…	cell part;cytosolic large ribosomal subunit;intracellular organelle part;intracellular part;large ribosomal subunit;macromolecular complex;organelle part;ribonucleoprotein complex	4	3	4	4	4	4	3	4	1	1	4	4	4	4	4	4	4
616334	485980	352363	475952	384953	486861	260837	253332	275731	386299	841020	472034	744102	681434	480676	809625	579197	651304	587205	305899	382234	655502	667103	746018	694022	747221	503860	375170	644677	151264		biological regulation;biosynthetic process;cellular biosynthetic process;cellular macromolecule biosynthetic process;cellular macromolecule metabolic process;cellular metabolic process;cellular nitrogen compound metabolic process;cellular process;cellular protein metabolic process;macromolecule biosynthetic process;macromolecule metabolic process;maturation of SSU-rRNA;maturation of SSU-rRNA from…	cell part;cytosolic small ribosomal subunit;intracellular organelle part;intracellular part;macromolecular complex;organelle part;ribonucleoprotein complex;small ribosomal subunit	9	8	7	8	9	7	7	7	7	6	10	10	11	11	10	11	11
5.96336e+06	7.52608e+06	9893371	6764974	5066257	7.29971e+06	5.85118e+06	4036295	5.02108e+06	4.06293e+06	5.89631e+06	5665414	6505825	7969170	8452252	10615833	6.92644e+06	6645519	7.45213e+06	3929171	3606981	5.06119e+06	6.2932e+06	5.05075e+06	10763651	5166634	3.59616e+06	3166766	7973577	2.75789e+06		biosynthetic process;cellular biosynthetic process;cellular macromolecule biosynthetic process;cellular macromolecule metabolic process;cellular metabolic process;cellular nitrogen compound metabolic process;cellular process;cellular protein metabolic process;cytoplasmic translation;macromolecule biosynthetic process;macromolecule metabolic process;maturation of SSU-rRNA;maturation of SSU-rRNA fr…	cell part;cytosolic small ribosomal subunit;intracellular organelle part;intracellular part;macromolecular complex;organelle part;ribonucleoprotein complex;small ribosomal subunit	16	13	12	13	18	11	11	12	11	11	18	20	20	20	18	20	20
977097	1180409	1.16392e+06	863942	830631	1.04755e+06	786390	607386	653198	848748	791680	725934	719502	755530	697991	612598	502893	445740	424673	404180	711520	766952	766684	785680	854827	574376	509453	457087	392613	358255		biosynthetic process;cellular biosynthetic process;cellular macromolecule biosynthetic process;cellular macromolecule metabolic process;cellular metabolic process;cellular process;cellular protein metabolic process;cytoplasmic translation;macromolecule biosynthetic process;macromolecule metabolic process;metabolic process;primary metabolic process;protein metabolic process;translation	cell part;cytoplasmic part;cytosolic small ribosomal subunit;intracellular non-membrane-bounded organelle;intracellular organelle;intracellular organelle part;intracellular part;macromolecular complex;non-membrane-bounded organelle;organelle;organelle part;ribonucleoprotein complex;RNA granule;small ribosomal subunit;stress granule	8	8	8	9	8	7	6	7	7	7	9	9	9	9	9	9	9
4244046	3521252	1.73379e+06	3.06808e+06	3.7513e+06	1.32372e+06	1215539	1.7366e+06	926762	2096782	4497451	5.11458e+06	5.76764e+06	4804457	4.67005e+06	6.34185e+06	5221241	4859437	3.67355e+06	4.02535e+06	5.07856e+06	4.74813e+06	6.22136e+06	4429461	5.46291e+06	4.85266e+06	3983543	2.65396e+06	3412684	2.39439e+06		biosynthetic process;cellular biosynthetic process;cellular macromolecule biosynthetic process;cellular macromolecule metabolic process;cellular metabolic process;cellular process;cellular protein metabolic process;cytoplasmic translation;macromolecule biosynthetic process;macromolecule metabolic process;metabolic process;primary metabolic process;protein metabolic process;translation	cell part;cytosolic small ribosomal subunit;intracellular organelle part;intracellular part;macromolecular complex;organelle part;ribonucleoprotein complex;small ribosomal subunit	30	27	21	23	29	25	19	22	14	19	31	30	28	30	31	32	32
730672	736882	734962	819944	751646	668031	516351	406014	354469	278385	754811	677983	688054	678325	634059	609520	475180	529209	538073	288726	563778	559482	544695	561965	839031	738334	562389	541614	711144	280777		biosynthetic process;cellular biosynthetic process;cellular macromolecule biosynthetic process;cellular macromolecule metabolic process;cellular metabolic process;cellular nitrogen compound metabolic process;cellular process;cellular protein metabolic process;cytoplasmic translation;macromolecule biosynthetic process;macromolecule metabolic process;maturation of SSU-rRNA;maturation of SSU-rRNA fr…	cell part;cytosolic small ribosomal subunit;intracellular non-membrane-bounded organelle;intracellular organelle;intracellular organelle part;intracellular part;macromolecular complex;non-membrane-bounded organelle;nuclear part;nucleolus;organelle;organelle part;preribosome;ribonucleoprotein complex;small ribosomal subunit;small-subunit processome	14	12	10	12	14	9	10	10	8	6	17	17	14	18	19	19	16
339021	178686	79552	185828	301981	152132	76665.9	90331.1	48634.6	110593	450721	556650	632116	563275	495181	913150	617393	566035	541849	403539	338220	365595	717337	486810	848531	646167	486182	283339	751295	272249		biosynthetic process;cellular biosynthetic process;cellular macromolecule biosynthetic process;cellular macromolecule metabolic process;cellular metabolic process;cellular nitrogen compound metabolic process;cellular process;cellular protein metabolic process;cytoplasmic translation;macromolecule biosynthetic process;macromolecule metabolic process;maturation of SSU-rRNA;maturation of SSU-rRNA fr…	cell part;cytosolic small ribosomal subunit;intracellular organelle part;intracellular part;macromolecular complex;organelle part;ribonucleoprotein complex;small ribosomal subunit	14	8	7	9	12	8	8	8	5	3	14	16	18	16	13	20	22
2093204	2.54031e+06	2119257	2310969	1.99662e+06	2.12253e+06	1689386	1.61968e+06	1440249	1.55103e+06	1.97322e+06	1.93537e+06	1.6699e+06	1622988	1.40799e+06	1611082	1.44459e+06	1.3524e+06	1.14745e+06	930864	2.0182e+06	2.14861e+06	1.98054e+06	1.91897e+06	2.04264e+06	1.79297e+06	1.40606e+06	1.20768e+06	1.07825e+06	809289		biosynthetic process;cellular biosynthetic process;cellular macromolecule biosynthetic process;cellular macromolecule metabolic process;cellular metabolic process;cellular process;cellular protein metabolic process;cytoplasmic translation;macromolecule biosynthetic process;macromolecule metabolic process;metabolic process;primary metabolic process;protein metabolic process;translation	cell part;cytoplasmic part;cytosol;cytosolic large ribosomal subunit;intracellular membrane-bounded organelle;intracellular organelle;intracellular organelle part;intracellular part;large ribosomal subunit;macromolecular complex;membrane-bounded organelle;nucleus;organelle;organelle part;ribonucleoprotein complex	19	17	11	16	18	12	12	14	12	14	20	19	20	19	20	20	20
2.94292e+06	2.78106e+06	3.35035e+06	2908847	3.25886e+06	2.8059e+06	2.80618e+06	2.58385e+06	2451945	2159705	2.87866e+06	3244105	3.69929e+06	3.21631e+06	3.23018e+06	3617914	3137924	2.87973e+06	3114070	2409324	2.97919e+06	3.56616e+06	4.30466e+06	3.66276e+06	4.141e+06	3608600	2.81303e+06	3140347	3.13384e+06	2.53196e+06		biosynthetic process;cellular biosynthetic process;cellular macromolecule biosynthetic process;cellular macromolecule metabolic process;cellular metabolic process;cellular process;cellular protein metabolic process;cytoplasmic translation;macromolecule biosynthetic process;macromolecule metabolic process;metabolic process;primary metabolic process;protein metabolic process;translation	cell part;cytosolic large ribosomal subunit;intracellular organelle part;intracellular part;large ribosomal subunit;macromolecular complex;organelle part;ribonucleoprotein complex	17	17	15	16	17	17	14	16	14	15	20	18	20	21	21	20	23
1111461	762989	617254	833609	895180	893858	938427	929053	638306	857316	1.16423e+06	1159762	1.19397e+06	1.37507e+06	1.31512e+06	2371156	1.63563e+06	1.50722e+06	1.74454e+06	945052	797230	933700	1.23727e+06	1.02818e+06	2877419	1.61531e+06	1.26954e+06	1.13701e+06	3.22654e+06	1.01258e+06		biosynthetic process;cellular biosynthetic process;cellular macromolecule biosynthetic process;cellular macromolecule metabolic process;cellular metabolic process;cellular process;cellular protein metabolic process;cytoplasmic translation;macromolecule biosynthetic process;macromolecule metabolic process;metabolic process;primary metabolic process;protein metabolic process;translation	cell part;cytosolic large ribosomal subunit;intracellular organelle part;intracellular part;large ribosomal subunit;macromolecular complex;organelle part;ribonucleoprotein complex	17	14	14	13	16	14	10	10	11	8	20	20	21	25	27	25	23
3.41367e+06	3298756	2.65578e+06	3652810	3.57409e+06	2.43009e+06	2124997	2.54717e+06	1.99879e+06	1.77975e+06	2278969	2.87882e+06	2.23033e+06	2953861	3.27871e+06	3.1513e+06	2.46963e+06	2.36748e+06	2682830	1.43852e+06	2.58686e+06	2.66379e+06	2970638	2.92311e+06	3.98582e+06	2902940	2.28991e+06	2.13244e+06	2.99002e+06	1.27697e+06		biosynthetic process;cellular biosynthetic process;cellular component assembly;cellular component assembly at cellular level;cellular component organization;cellular component organization at cellular level;cellular component organization or biogenesis;cellular component organization or biogenesis at cellular level;cellular macromolecular complex assembly;cellular macromolecular complex subunit o…	cell part;cytosolic small ribosomal subunit;intracellular organelle part;intracellular part;macromolecular complex;organelle part;ribonucleoprotein complex;small ribosomal subunit	13	14	11	11	14	12	11	12	10	10	17	14	15	16	17	17	17
1613136	838830	705418	737787	1.25932e+06	458466	872707	541015	1.07504e+06	1.00387e+06	1445345	2.2018e+06	2626703	1.47556e+06	1.26599e+06	2.43888e+06	2.28889e+06	2.21303e+06	1.89632e+06	1.60588e+06	2235587	1.71446e+06	2941187	1.68609e+06	2289612	2.3854e+06	2017144	1.46214e+06	2.65263e+06	1.99011e+06		biosynthetic process;cellular biosynthetic process;cellular macromolecule biosynthetic process;cellular macromolecule metabolic process;cellular metabolic process;cellular process;cellular protein metabolic process;cytoplasmic translation;macromolecule biosynthetic process;macromolecule metabolic process;metabolic process;primary metabolic process;protein metabolic process;translation	cell part;cytosolic large ribosomal subunit;intracellular organelle part;intracellular part;large ribosomal subunit;macromolecular complex;organelle part;ribonucleoprotein complex	15	15	12	15	16	15	12	14	9	9	17	16	17	17	18	17	17
2612182	2.83544e+06	2.53234e+06	2.03003e+06	2063401	2.00446e+06	2.28513e+06	1.6087e+06	1.95379e+06	1577692	2.46342e+06	2202655	2198495	2.09504e+06	2056977	2.18948e+06	2.11831e+06	2.01276e+06	1.72942e+06	1.95588e+06	2.51407e+06	2.53963e+06	2.68702e+06	2.44907e+06	2.32228e+06	2.36315e+06	2.20979e+06	1741542	2233552	1.76754e+06		biosynthetic process;cellular biosynthetic process;cellular macromolecule biosynthetic process;cellular macromolecule metabolic process;cellular metabolic process;cellular nitrogen compound metabolic process;cellular process;cellular protein metabolic process;cytoplasmic translation;DNA metabolic process;DNA recombination;macromolecule biosynthetic process;macromolecule metabolic process;maturati…	cell part;cytosolic small ribosomal subunit;intracellular organelle part;intracellular part;macromolecular complex;organelle part;ribonucleoprotein complex;small ribosomal subunit	18	18	16	20	20	17	14	18	16	15	22	23	23	24	26	24	26
5213215	6690436	5.4066e+06	5672125	4479768	6052592	5545320	4928890	5.64334e+06	7432386	5.26567e+06	5.94588e+06	6.1384e+06	5.37842e+06	5012413	5.45614e+06	5043897	4592888	4005374	4.04987e+06	5.84133e+06	5.89773e+06	5502500	5.9043e+06	5.49586e+06	5203405	4554303	3.83671e+06	4745806	4.36635e+06		biosynthetic process;cellular biosynthetic process;cellular component assembly;cellular component assembly at cellular level;cellular component organization;cellular component organization at cellular level;cellular component organization or biogenesis;cellular component organization or biogenesis at cellular level;cellular macromolecular complex assembly;cellular macromolecular complex subunit o…	cell part;cytosolic large ribosomal subunit;intracellular organelle part;intracellular part;large ribosomal subunit;macromolecular complex;organelle part;ribonucleoprotein complex	16	15	13	16	16	12	13	15	12	13	18	16	17	18	21	21	20
4626273	4989267	6069178	5.36095e+06	4.16417e+06	3684235	3663176	3222962	2.90203e+06	3.34142e+06	4628142	4.51856e+06	4783082	4573400	3.99405e+06	5.62772e+06	4404338	4.24025e+06	3.96557e+06	3.11042e+06	4686626	5.06024e+06	5.22684e+06	5009100	5894332	4855289	4.002e+06	3238475	4762454	2.67387e+06		biosynthetic process;cellular biosynthetic process;cellular macromolecule biosynthetic process;cellular macromolecule metabolic process;cellular metabolic process;cellular nitrogen compound metabolic process;cellular process;cellular protein metabolic process;cleavage involved in rRNA processing;cytoplasmic translation;endonucleolytic cleavage in ITS1 to separate SSU-rRNA from 5.8S rRNA and LSU-r…	cell part;cytosolic small ribosomal subunit;intracellular organelle part;intracellular part;macromolecular complex;organelle part;ribonucleoprotein complex;small ribosomal subunit	17	11	10	12	14	12	11	12	9	10	17	19	19	19	19	21	22
981.935	1384.25	NaN	106.168	5394.86	1385.25	NaN	3628.35	0.928934	889.364	14559.1	12631	7535.83	8367	10769.9	29427.2	74597.9	54533.4	61502.6	36204.2	3626.96	4028.32	11054.4	9039.95	7677.46	45030	25053.4	16046.5	34725.7	9935.81		cellular metabolic process;cellular process;cellular response to chemical stimulus;cellular response to oxidative stress;cellular response to oxygen radical;cellular response to reactive oxygen species;cellular response to stimulus;cellular response to stress;cellular response to superoxide;detoxification of cadmium ion;detoxification of copper ion;metabolic process;reactive oxygen species metabo…	cell part;cytoplasmic part;cytosol;intracellular part	3	2	0	1	1	1	0	2	1	2	3	3	2	2	2	3	3
2.83413e+06	3.38977e+06	2.60593e+06	2736610	2.75783e+06	1931681	1.94166e+06	1386070	1.55856e+06	1.38119e+06	3.05934e+06	2833759	3066244	3708974	3.68704e+06	4995820	2.86911e+06	2.54439e+06	2790026	1.47258e+06	1.79215e+06	1.80601e+06	2.58631e+06	2.0348e+06	6.38381e+06	3.00551e+06	2047832	2.03498e+06	6113572	821428		biosynthetic process;cellular biosynthetic process;cellular macromolecule biosynthetic process;cellular macromolecule metabolic process;cellular metabolic process;cellular process;cellular protein metabolic process;cytoplasmic translation;macromolecule biosynthetic process;macromolecule metabolic process;metabolic process;primary metabolic process;protein metabolic process;translation	cell part;cytosolic large ribosomal subunit;intracellular organelle part;intracellular part;large ribosomal subunit;macromolecular complex;organelle part;ribonucleoprotein complex	16	11	11	11	18	13	12	11	8	9	19	21	22	23	22	22	23
1.44866e+06	995955	639556	708468	1.14511e+06	598578	479900	608099	285017	412395	1.03928e+06	1.13541e+06	1.39097e+06	1.5505e+06	1.39606e+06	2146753	1.49638e+06	1.51727e+06	1.42357e+06	906556	1.11408e+06	1.27745e+06	2262694	1.56388e+06	2.62082e+06	1.96512e+06	1.31286e+06	980152	2020437	1.02565e+06		biosynthetic process;cellular biosynthetic process;cellular macromolecule biosynthetic process;cellular macromolecule metabolic process;cellular metabolic process;cellular nitrogen compound metabolic process;cellular process;cellular protein metabolic process;cytoplasmic translation;macromolecule biosynthetic process;macromolecule metabolic process;maturation of LSU-rRNA;maturation of LSU-rRNA fr…	cell part;cytosolic large ribosomal subunit;intracellular organelle part;intracellular part;large ribosomal subunit;macromolecular complex;organelle part;preribosome;preribosome, large subunit precursor;ribonucleoprotein complex	8	8	7	9	11	7	8	6	6	5	10	11	11	13	14	11	11
1225.63	5400.52	NaN	20048.6	NaN	20578.9	NaN	NaN	9364.71	NaN	NaN	4930.21	NaN	NaN	NaN	NaN	NaN	7650.6	8719.25	10159.4	8978.62	13121.3	4359.1	13831	9068.97	2215.28	16992.2	17818	NaN	14156			cell part;integral to membrane;intrinsic to membrane;membrane part	1	1	0	1	0	1	0	0	1	0	0	2	0	0	0	0	0
361526	331217	279079	368019	380150	236356	298116	349823	340039	412417	310220	423017	573171	444094	422343	631426	645554	692374	641135	581524	522855	566921	599584	569739	475247	614944	560879	500118	532798	915602		biological regulation;cellular process;cellular response to stimulus;cellular response to stress;negative regulation of biological process;negative regulation of biosynthetic process;negative regulation of cellular biosynthetic process;negative regulation of cellular macromolecule biosynthetic process;negative regulation of cellular metabolic process;negative regulation of cellular process;negati…	cell part;cytoplasm;cytoplasmic mRNA processing body;cytoplasmic part;intracellular non-membrane-bounded organelle;intracellular organelle;intracellular organelle part;intracellular part;macromolecular complex;non-membrane-bounded organelle;nuclear part;nucleolus;organelle;organelle part;ribonucleoprotein complex;RNA granule;stress granule	11	8	7	8	10	7	8	9	8	10	12	13	13	14	14	16	15
5583123	4709767	3.86661e+06	4.54374e+06	4672128	4.12398e+06	4367400	4.37497e+06	4798950	4.32172e+06	5880169	7.23791e+06	6661038	5087791	4.75467e+06	7529998	6.79346e+06	7108406	6.55573e+06	6084817	6954526	6847546	7.3901e+06	6268971	8.25431e+06	7.38459e+06	6230201	5.04443e+06	6.24455e+06	6.05664e+06		biological regulation;cellular process;posttranscriptional regulation of gene expression;regulation of biological process;regulation of biosynthetic process;regulation of cellular biosynthetic process;regulation of cellular macromolecule biosynthetic process;regulation of cellular metabolic process;regulation of cellular process;regulation of cellular protein metabolic process;regulation of gene …	cell part;cytoplasm;cytoplasmic part;eukaryotic translation initiation factor 4F complex;intracellular non-membrane-bounded organelle;intracellular organelle;intracellular part;macromolecular complex;non-membrane-bounded organelle;organelle;protein complex;ribonucleoprotein complex;ribosome	46	37	31	33	42	34	32	35	27	35	47	48	49	47	51	55	52
16782.8	14977.5	11057.2	14048.7	12800.1	12835.3	11893.1	8528.99	9040.29	6475.73	12663.4	12973.6	9236.69	9801.72	12309.2	9838.93	6929.03	9654.65	8995.5	4186.63	11826	11430.7	10658.9	9696.56	11698.4	10786	8923.32	9874.53	7501.79	3839.25		alcohol biosynthetic process;alcohol metabolic process;amine catabolic process;amine metabolic process;amino acid catabolic process to alcohol via Ehrlich pathway;amino acid catabolic process via Ehrlich pathway;biosynthetic process;carboxylic acid catabolic process;carboxylic acid metabolic process;catabolic process;cellular amine metabolic process;cellular amino acid catabolic process;cellular …	cell part;cytoplasmic part;intracellular membrane-bounded organelle;intracellular organelle;intracellular part;membrane-bounded organelle;mitochondrion;organelle	3	2	3	3	3	3	2	3	2	1	3	3	3	3	3	3	3
NaN	NaN	NaN	NaN	NaN	NaN	NaN	NaN	NaN	NaN	1744.21	4466.06	4933.28	NaN	NaN	NaN	NaN	NaN	NaN	NaN	6949.67	4028.66	4670.7	NaN	NaN	1741.24	1356.89	NaN	NaN	570.836		cellular metabolic process;cellular process;electron transport chain;generation of precursor metabolites and energy;metabolic process;mitochondrial electron transport, cytochrome c to oxygen;oxidation-reduction process;respiratory electron transport chain	cell part;cytoplasmic part;integral to membrane;intracellular organelle part;intracellular part;intrinsic to membrane;macromolecular complex;membrane part;mitochondrial membrane part;mitochondrial part;mitochondrial respiratory chain complex IV;organelle part;protein complex;respiratory chain complex IV	0	0	0	0	0	0	0	0	0	0	1	1	1	0	0	0	0
27399.7	35659.8	31155.7	35966.9	33108.4	46041.7	38191.9	58770.6	73865.4	83561.3	21312.8	22204.7	19413.6	22489.3	27493.3	35293.9	31799.7	35439.5	38052.3	41067.7	19633.7	14594.2	21884.4	17223.5	23088.9	27749.6	30424.7	26786.3	40899.8	48703.5		biosynthetic process;metabolic process		5	6	4	5	5	4	5	6	5	5	8	9	8	4	5	9	9
18996.9	16376.2	26399.7	18298.2	19281.6	17992.3	18231.4	23179.3	12434	27234.1	17554.2	18453.6	16939.4	16106.5	15631.1	16375.6	15269.2	17612.8	14952	17326.2	17724.9	17846.1	14485.5	14819.8	15005.3	16939.1	15881.2	16975.4	18044.6	16503		biosynthetic process;cellular biosynthetic process;cellular macromolecule biosynthetic process;cellular macromolecule metabolic process;cellular metabolic process;cellular nitrogen compound metabolic process;cellular process;DNA metabolic process;DNA replication;DNA replication, synthesis of RNA primer;DNA strand elongation;DNA strand elongation involved in DNA replication;DNA-dependent DNA repli…	alpha DNA polymerase:primase complex;cell part;chromosomal part;intracellular organelle part;intracellular part;macromolecular complex;nuclear chromosome part;nuclear part;nuclear replication fork;organelle part;protein complex;replication fork	6	5	5	7	6	5	7	7	5	6	6	7	8	7	7	8	8
75878.6	102277	161019	108275	93233.8	169277	132177	100758	160671	150187	93348.9	103799	92809.2	96720.7	109872	103886	113432	103756	114401	115561	99959	96382.2	99682.4	96768	98819.1	112659	104453	113935	119087	123909		cellular macromolecule metabolic process;cellular metabolic process;cellular process;cellular protein metabolic process;macromolecule metabolic process;metabolic process;mitochondrial protein processing;primary metabolic process;protein maturation;protein metabolic process;protein processing;protein processing involved in protein targeting to mitochondrion	cell part;cytoplasmic part;intracellular organelle lumen;intracellular organelle part;intracellular part;macromolecular complex;membrane-enclosed lumen;mitochondrial matrix;mitochondrial part;mitochondrial processing peptidase complex;organelle lumen;organelle part;protein complex	9	10	8	9	10	8	8	9	8	9	14	11	14	14	15	17	16
406829	784327	1.03244e+06	918479	1.12087e+06	1122353	1.11496e+06	1.03346e+06	1.32624e+06	779885	464940	849986	1.01053e+06	1.11435e+06	1.14871e+06	1.33079e+06	1.32987e+06	1.43863e+06	1.36936e+06	807078	390456	688580	942183	832824	1.11174e+06	1.2681e+06	1130414	1146287	1105559	884612		biosynthetic process;cellular biosynthetic process;cellular component disassembly;cellular component disassembly at cellular level;cellular component organization;cellular component organization at cellular level;cellular component organization or biogenesis;cellular component organization or biogenesis at cellular level;cellular macromolecular complex disassembly;cellular macromolecular complex …	cell part;cell wall;cytoplasm;cytoplasmic part;external encapsulating structure;extracellular region;fungal-type cell wall;fungal-type vacuole membrane;intracellular membrane-bounded organelle;intracellular organelle;intracellular organelle part;intracellular part;macromolecular complex;membrane;membrane-bounded organelle;nucleus;organelle;organelle membrane;organelle part;polysome;ribonucleoprot…	14	14	13	16	16	15	16	15	13	14	18	21	21	18	19	23	21
9007253	10968660	12285507	10963643	11871743	10749323	12131855	11205001	10099558	8497413	9018004	12907614	13642115	13195466	13929280	14984841	13908360	13032624	12144246	9169157	9043165	11478995	13363059	12417936	14717636	14515506	12623584	11728290	13475916	9748612		cellular macromolecule metabolic process;cellular metabolic process;cellular process;cellular protein metabolic process;establishment of localization;establishment of localization in cell;establishment of protein localization;intracellular protein transmembrane transport;intracellular protein transport;intracellular transport;macromolecule metabolic process;metabolic process;primary metabolic pro…	cell part;cell wall;cytoplasm;cytoplasmic part;cytosol;external encapsulating structure;extracellular region;fungal-type cell wall;fungal-type vacuole membrane;intracellular membrane-bounded organelle;intracellular organelle;intracellular organelle part;intracellular part;macromolecular complex;membrane;membrane-bounded organelle;mitochondrion;organelle;organelle membrane;organelle part;polysome;…	71	66	60	65	73	65	62	63	62	60	86	85	85	86	85	89	85
525699	519041	792251	567286	590517	817913	665325	614033	665037	480745	428848	501432	527942	516165	497979	460993	452858	427499	414944	405579	507352	519889	538600	485916	512779	491548	450534	449218	325125	444326		alcohol biosynthetic process;alcohol metabolic process;biosynthetic process;cellular alcohol biosynthetic process;cellular alcohol metabolic process;cellular biosynthetic process;cellular metabolic process;cellular process;demethylation;ergosterol biosynthetic process;ergosterol metabolic process;lipid biosynthetic process;lipid metabolic process;metabolic process;one-carbon metabolic process;phy…	cell part;cytoplasmic part;endoplasmic reticulum;integral to membrane;intracellular membrane-bounded organelle;intracellular organelle;intracellular part;intrinsic to membrane;membrane part;membrane-bounded organelle;organelle	17	18	13	16	15	13	16	12	14	15	21	20	19	19	19	21	22
602215	588319	1.11578e+06	748341	819154	832899	539615	650239	682779	341126	1.23646e+06	1.32448e+06	1.38634e+06	1.40985e+06	1.358e+06	1.14347e+06	929826	847012	800741	488979	828478	827097	981160	1.12815e+06	1.01759e+06	739275	677691	670022	749114	305203		biological regulation;biosynthetic process;cellular biosynthetic process;cellular macromolecule biosynthetic process;cellular macromolecule metabolic process;cellular metabolic process;cellular process;cellular protein metabolic process;cytoplasmic translation;macromolecule biosynthetic process;macromolecule metabolic process;metabolic process;positive regulation of catalytic activity;positive re…	cell part;cytosolic large ribosomal subunit;intracellular organelle part;intracellular part;large ribosomal subunit;macromolecular complex;organelle part;ribonucleoprotein complex	2	2	2	2	2	2	2	2	2	2	2	2	3	2	3	3	2
4.83753e+06	5.56263e+06	4.03453e+06	3.80873e+06	4.87728e+06	5.01131e+06	4.89552e+06	4.44882e+06	4.92189e+06	4503822	5.08968e+06	4.57207e+06	4759976	5.44795e+06	5664587	6189507	5.18027e+06	5589018	6.3162e+06	3.6354e+06	4.67991e+06	5168745	6149486	4.88596e+06	9122540	5689399	4213391	4633563	6.80893e+06	4.04446e+06		amine biosynthetic process;amine metabolic process;aspartate family amino acid metabolic process;biosynthetic process;carboxylic acid biosynthetic process;carboxylic acid metabolic process;cellular amine metabolic process;cellular amino acid biosynthetic process;cellular amino acid metabolic process;cellular biosynthetic process;cellular ketone metabolic process;cellular metabolic process;cellula…		46	39	40	40	45	42	39	38	35	34	53	48	52	49	49	53	51
41584.3	37040.7	54236.9	48706.1	45094.9	44554.8	57254.7	55983	50669.1	47164.6	44127.6	50778.6	51397.1	45982.6	49609.9	61243.4	64684.5	73510.2	74466.4	80877.9	46863.7	43677	50777.6	51727.4	53647.1	62420.1	60851.5	69115.7	69525.1	78935.5		biosynthetic process;cellular biosynthetic process;cellular component organization;cellular component organization at cellular level;cellular component organization or biogenesis;cellular component organization or biogenesis at cellular level;cellular macromolecule biosynthetic process;cellular macromolecule metabolic process;cellular metabolic process;cellular process;cellular protein metabolic …	cell part;cytoplasmic part;intracellular organelle part;intracellular part;macromolecular complex;mitochondrial part;mitochondrial small ribosomal subunit;organellar small ribosomal subunit;organelle part;ribonucleoprotein complex;small ribosomal subunit	12	9	9	9	13	9	8	9	10	12	13	15	15	13	12	15	16
32596.4	38997.5	34785.1	19566.8	10998.3	11725	7318.35	7972.05	4136.58	2355.97	32204.5	29634.4	22958.6	16238.7	12634.1	7711.33	7074.41	6883.54	4375.86	3946.04	29368.2	30496.8	21917.3	15798.9	10519.1	9317.8	4925.56	5930.32	3687.54	1749.18		biosynthetic process;cellular biosynthetic process;cellular component organization;cellular component organization at cellular level;cellular component organization or biogenesis;cellular component organization or biogenesis at cellular level;cellular macromolecule biosynthetic process;cellular macromolecule metabolic process;cellular metabolic process;cellular process;cellular protein metabolic …	cell part;cytoplasmic part;intracellular organelle part;intracellular part;macromolecular complex;mitochondrial part;mitochondrial small ribosomal subunit;organellar small ribosomal subunit;organelle part;ribonucleoprotein complex;small ribosomal subunit	5	5	5	5	4	3	3	3	3	3	5	5	5	4	5	4	4
10596.5	12178.5	2968.25	6857	11176.1	1109.47	NaN	2126.29	NaN	2076.32	12679.3	7827.91	19758.4	27675.2	30922.6	39079.1	18532	17613.7	24813.7	20785.4	22197.6	31683.3	52300.4	26347.4	47582.4	42992.6	18772.5	12229.5	40396.1	40605.1		biosynthetic process;cellular biosynthetic process;cellular macromolecule biosynthetic process;cellular macromolecule metabolic process;cellular metabolic process;cellular process;cellular protein metabolic process;cytoplasmic translation;macromolecule biosynthetic process;macromolecule metabolic process;metabolic process;primary metabolic process;protein metabolic process;translation	cell part;cytosolic large ribosomal subunit;intracellular organelle part;intracellular part;large ribosomal subunit;macromolecular complex;organelle part;ribonucleoprotein complex	1	2	1	1	1	1	0	1	0	1	1	3	3	3	3	3	3
20229	19449	28368.7	20310.1	24351.6	32385.3	36463.4	37599.3	39408.7	32074	16710.9	16118.3	19013.9	17239.7	19817.5	22349	27400.3	28047.4	29833.3	26357.9	15734.3	18214.3	19499.1	18850.8	19495.1	20864.9	24238.2	25625.5	28792.1	25902.8		activation of adenylate cyclase activity;activation of adenylate cyclase activity by G-protein signaling pathway;aging;anatomical structure development;anatomical structure formation involved in morphogenesis;ascospore formation;biological regulation;cAMP-mediated signaling;carbohydrate homeostasis;carbohydrate mediated signaling;cell aging;cell development;cell differentiation;cell growth;cell s…	cell part;membrane;plasma membrane	7	3	3	5	5	5	3	5	4	4	9	8	7	8	8	9	10
760.054	658.27	2778.23	NaN	NaN	NaN	NaN	NaN	NaN	NaN	903.96	419.169	565.943	767.179	806.668	402.16	359.939	315.302	828.598	387.998	994.01	550.48	569.629	537.286	169.518	685.668	NaN	296.056	NaN	168.708	MIM	biological regulation;cellular component biogenesis;cellular component organization or biogenesis;cellular macromolecule metabolic process;cellular metabolic process;cellular nitrogen compound metabolic process;cellular process;Group I intron splicing;macromolecule metabolic process;metabolic process;mitochondrial respiratory chain complex IV biogenesis;mRNA metabolic process;mRNA processing;nitr…	cell part;cytoplasmic part;extrinsic to membrane;extrinsic to mitochondrial inner membrane;extrinsic to organelle membrane;intracellular organelle lumen;intracellular organelle part;intracellular part;membrane;membrane part;membrane-enclosed lumen;mitochondrial inner membrane;mitochondrial matrix;mitochondrial membrane;mitochondrial membrane part;mitochondrial part;organelle inner membrane;organe…	3	3	1	2	1	1	0	1	0	0	3	3	4	4	2	4	3
5699.38	6157.68	10313.5	5044.18	6079.64	6057.77	5450.14	4626.28	3262.49	1838.98	6810.99	6659.14	6448.64	6507.15	6144.69	4583.59	4490.17	3694.15	3137.65	1389.58	4662.06	5322.74	4857.2	5530.79	5641.93	3698.76	4110.17	3165.49	3955.2	1892.53		biosynthetic process;cellular biosynthetic process;cellular macromolecule biosynthetic process;cellular macromolecule metabolic process;cellular metabolic process;cellular nitrogen compound metabolic process;cellular process;cellular protein metabolic process;cytoplasmic translation;macromolecule biosynthetic process;macromolecule metabolic process;metabolic process;mRNA metabolic process;mRNA pr…	cell part;cytoplasmic part;intracellular membrane-bounded organelle;intracellular organelle;intracellular organelle lumen;intracellular organelle part;intracellular part;membrane-bounded organelle;membrane-enclosed lumen;mitochondrial matrix;mitochondrial part;mitochondrion;organelle;organelle lumen;organelle part	4	6	4	6	5	5	4	3	3	1	5	7	6	4	7	6	5
3897.94	NaN	NaN	NaN	2793.2	NaN	NaN	NaN	NaN	NaN	3964.86	5026.42	4678.3	3006.73	1257.82	3936.61	2852.21	4182.01	3075.35	3566.68	4828.24	5403.3	4601.42	3214.54	3578.94	3696.56	3598.22	2978.55	3716.79	4624.49		biosynthetic process;cellular biosynthetic process;cellular macromolecule biosynthetic process;cellular macromolecule metabolic process;cellular metabolic process;cellular nitrogen compound metabolic process;cellular process;cellular protein metabolic process;cellular response to stimulus;cellular response to stress;DNA biosynthetic process;DNA metabolic process;DNA repair;error-free postreplicat…	cell part;chromatin;chromosomal part;intracellular membrane-bounded organelle;intracellular organelle;intracellular organelle part;intracellular part;membrane-bounded organelle;nuclear chromatin;nuclear chromosome part;nuclear part;nucleus;organelle;organelle part	1	0	0	0	1	0	0	0	0	0	1	1	1	1	1	1	1
313331	323842	383087	352730	376935	492094	554818	522809	525207	430983	295634	365110	388298	407674	435787	535314	526689	531078	463424	409438	385991	398860	437483	421716	438387	544295	501092	419876	491192	491133		amine biosynthetic process;amine metabolic process;aspartate family amino acid biosynthetic process;aspartate family amino acid metabolic process;biosynthetic process;carboxylic acid biosynthetic process;carboxylic acid metabolic process;cellular amine metabolic process;cellular amino acid biosynthetic process;cellular amino acid metabolic process;cellular biosynthetic process;cellular ketone met…		16	16	13	16	18	15	14	17	13	16	20	18	21	22	20	23	24
3881.81	5853.47	4132.24	3056.55	3994.43	2357.41	3999.93	4856.38	4355.19	6003.1	4076.22	3810.76	3918.62	3815.23	5048.41	4172.74	4111.16	4125.23	4091.6	3624.09	3625.4	2509.1	3310.26	3263.9	3297.71	3752.61	3909.83	3577.05	4509.74	3179.95		biological regulation;biosynthetic process;cellular biosynthetic process;cellular macromolecule biosynthetic process;cellular macromolecule metabolic process;cellular metabolic process;cellular nitrogen compound metabolic process;cellular process;macromolecule biosynthetic process;macromolecule metabolic process;metabolic process;negative regulation of biological process;negative regulation of ce…	cell part;intracellular membrane-bounded organelle;intracellular organelle;intracellular part;membrane-bounded organelle;nucleus;organelle	6	2	3	4	3	3	4	4	4	1	7	8	8	7	6	8	8
11406.4	9299.33	12935.1	12181	10226.6	6650.08	5962.92	4875.27	1964.09	4323.35	9514.71	12394.4	12743.2	12990	10840.4	9953.29	8217.32	7623.3	4886.68	7596.26	12219.2	10416.5	14501.2	9564.52	11428.4	10623.5	8578.61	5656.67	10871.1	5782.31		cell cycle;cellular component biogenesis;cellular component biogenesis at cellular level;cellular component organization or biogenesis;cellular component organization or biogenesis at cellular level;cellular macromolecule metabolic process;cellular metabolic process;cellular nitrogen compound metabolic process;cellular process;macromolecule metabolic process;maturation of 5.8S rRNA;maturation of …	cell part;intracellular non-membrane-bounded organelle;intracellular organelle;intracellular organelle part;intracellular part;macromolecular complex;non-membrane-bounded organelle;nuclear part;nucleolus;organelle;organelle part;preribosome;preribosome, large subunit precursor;ribonucleoprotein complex	4	3	3	2	4	2	3	2	2	1	5	4	6	5	2	6	4
297694	271200	306292	277184	297117	253021	254607	201808	225771	220434	319670	348008	343807	330403	286673	320633	289073	267357	245272	251503	327257	318989	362015	308465	343306	330716	290011	242309	274232	256799		biosynthetic process;cellular biosynthetic process;cellular component biogenesis;cellular component biogenesis at cellular level;cellular component organization or biogenesis;cellular component organization or biogenesis at cellular level;cellular macromolecule biosynthetic process;cellular macromolecule metabolic process;cellular metabolic process;cellular nitrogen compound metabolic process;cel…	cell part;DNA-directed RNA polymerase complex;DNA-directed RNA polymerase I complex;intracellular non-membrane-bounded organelle;intracellular organelle;intracellular organelle part;intracellular part;macromolecular complex;non-membrane-bounded organelle;nuclear DNA-directed RNA polymerase complex;nuclear part;nucleolar part;nucleolus;organelle;organelle part;protein complex;RNA polymerase complex	54	48	39	52	54	46	40	48	42	38	65	67	69	60	62	70	71
43971.2	42857	41909.2	42395.5	47583.5	43489.8	48616.4	46264.2	36503.9	36786.1	54767.2	61945.7	71338.3	58868.1	53176.6	72149.2	69415.3	65825.7	61670.4	61793.4	55061.2	56039.5	64445.1	62872.4	65344.8	70903.8	62852.9	56809.5	61207.2	64517.2		autophagic vacuole assembly;biological regulation;cellular component assembly;cellular component assembly at cellular level;cellular component organization;cellular component organization at cellular level;cellular component organization or biogenesis;cellular component organization or biogenesis at cellular level;cellular process;ER to Golgi vesicle-mediated transport;establishment of localizati…	cell part;cytoplasmic membrane-bounded vesicle;cytoplasmic part;cytoplasmic vesicle;cytosol;endosome;Golgi apparatus part;Golgi-associated vesicle;intracellular membrane-bounded organelle;intracellular organelle;intracellular organelle part;intracellular part;late endosome;membrane-bounded organelle;membrane-bounded vesicle;organelle;organelle part;trans-Golgi network;vesicle	29	19	14	25	25	17	14	19	19	18	35	38	38	37	35	45	43
73507.1	31197.8	18724	30393.4	51843.7	22796.7	38204.1	44481.8	31413.4	77711.6	116901	160495	153882	68141.6	62710.2	200382	175883	223227	168488	212054	185526	167098	154681	110898	153446	209099	183878	151590	201152	281110		autophagy;biological regulation;catabolic process;cell communication;cellular catabolic process;cellular metabolic process;cellular process;cellular response to external stimulus;cellular response to extracellular stimulus;cellular response to nutrient levels;cellular response to starvation;cellular response to stimulus;cellular response to stress;ER to Golgi vesicle-mediated transport;establishm…	cell part;cytoplasmic part;Golgi apparatus;intracellular membrane-bounded organelle;intracellular organelle;intracellular part;membrane-bounded organelle;organelle	14	10	8	12	13	8	12	10	8	10	16	20	17	18	18	22	21
100108	146504	164398	131342	127859	93855	204642	343894	253177	267943	95042.4	136241	100277	113851	128463	165510	164658	228409	298368	134906	94099.7	81810	83167.4	91930.6	118455	132566	153196	154488	207764	139864		alcohol biosynthetic process;alcohol metabolic process;biosynthetic process;carbohydrate biosynthetic process;carbohydrate metabolic process;cellular biosynthetic process;cellular carbohydrate biosynthetic process;cellular carbohydrate metabolic process;cellular metabolic process;cellular process;gluconeogenesis;glucose metabolic process;hexose biosynthetic process;hexose metabolic process;metabo…	cell part;cytoplasmic part;cytosol;intracellular part	12	9	3	7	10	7	8	6	8	11	19	17	16	14	11	17	18
14977.9	15966.1	18545.8	15288.1	12867.6	15637.5	17724.7	21212.4	23855.6	41419.3	14890.4	13663.3	14919.2	14998.2	14313.7	13515.8	16367.8	16002.2	18588.9	37627	18471.9	17116.4	14754.9	14995.1	13382.6	14065.4	16176.6	17602.7	19275.6	33352.1		amine metabolic process;amino acid activation;biosynthetic process;carboxylic acid metabolic process;cellular amine metabolic process;cellular amino acid metabolic process;cellular biosynthetic process;cellular component organization;cellular component organization at cellular level;cellular component organization or biogenesis;cellular component organization or biogenesis at cellular level;cellu…	cell part;cytoplasmic part;intracellular membrane-bounded organelle;intracellular organelle;intracellular organelle lumen;intracellular organelle part;intracellular part;membrane-bounded organelle;membrane-enclosed lumen;mitochondrial matrix;mitochondrial part;mitochondrion;organelle;organelle lumen;organelle part	15	11	12	16	15	10	8	14	9	17	17	16	17	16	17	17	16
30688.6	31796.2	32034.9	20205.1	21930.9	29060.7	44876.4	46396.6	41701.6	24456.8	40657.5	42214.9	47474.9	34839.2	32288.6	50783	54174.4	65892	62979.8	54879.6	43859	43419.2	48186.3	41615.6	41989.5	50192.7	47541	46235.5	64670	55706.9		biosynthetic process;cellular aromatic compound metabolic process;cellular biosynthetic process;cellular metabolic process;cellular nitrogen compound biosynthetic process;cellular nitrogen compound metabolic process;cellular process;cofactor biosynthetic process;cofactor metabolic process;heme biosynthetic process;heme metabolic process;heterocycle biosynthetic process;heterocycle metabolic proce…	cell part;cytoplasmic part;cytosol;intracellular part	8	3	4	7	8	4	4	4	4	6	9	8	9	8	9	10	10
144291	147175	111971	144493	170705	158450	164142	204356	195376	243090	136929	153271	150959	147688	158146	206738	203627	246724	242187	222386	143110	149424	148269	145033	163629	176905	175413	183753	219792	225296		alcohol metabolic process;carbohydrate metabolic process;cellular carbohydrate metabolic process;cellular metabolic process;cellular nitrogen compound metabolic process;cellular process;coenzyme metabolic process;cofactor metabolic process;glucose metabolic process;heterocycle metabolic process;hexose metabolic process;metabolic process;monosaccharide metabolic process;NADP metabolic process;NADP…		18	15	15	17	18	15	17	17	15	15	22	21	22	23	20	26	27
22778.6	24181.5	28527.5	21713.2	18483.1	15585.4	17047.8	21203.3	19075.1	27753.7	21274.3	21237.5	21753.7	19760.1	21209.2	19835.3	22065.5	20088.1	23216.4	24896.1	22498.3	21001	19488.4	18721.1	19744.5	21185.7	21667	20924.5	20706	23097.7		biological regulation;cellular bud site selection;cellular component organization;cellular component organization at cellular level;cellular component organization or biogenesis;cellular component organization or biogenesis at cellular level;cellular process;cellular response to stimulus;cytokinesis, site selection;cytokinetic process;cytoskeleton organization;establishment of cell polarity;estab…	cell part;cell projection part;cellular bud neck;cellular bud tip;cytoplasm;incipient cellular bud site;intracellular membrane-bounded organelle;intracellular organelle;intracellular part;mating projection tip;membrane-bounded organelle;nucleus;organelle;site of polarized growth	7	7	6	9	10	7	5	5	7	5	10	12	11	10	11	11	10
490110	158022	29830.6	154161	292072	58697.8	42160.4	103248	57357.6	158675	619994	1.35105e+06	1.23305e+06	268732	115245	790884	647047	870469	408562	943113	1.3141e+06	983198	1.0584e+06	564435	780476	1.10182e+06	1.09155e+06	445421	723803	883144		biological regulation;biosynthetic process;cell communication;cellular biosynthetic process;cellular component disassembly;cellular component disassembly at cellular level;cellular component organization;cellular component organization at cellular level;cellular component organization or biogenesis;cellular component organization or biogenesis at cellular level;cellular localization;cellular macr…	cell part;cytoplasm;intracellular part;macromolecular complex;polysome;ribonucleoprotein complex	5	4	4	6	5	4	4	4	6	4	6	6	6	4	6	6	7
38455.2	41002.3	45635	37570.6	35480.5	41939.8	49379.1	46224.6	59663.3	58012.1	32055.9	32061.9	33025.6	35481.7	34030.3	34154	42482.9	41557.3	42662.9	40580.6	30342.5	33507.3	32949	31599.2	31289.7	36955.2	31779.1	37729.2	43057.3	39535.3		cellular macromolecule metabolic process;cellular metabolic process;cellular nitrogen compound metabolic process;cellular process;cellular protein metabolic process;coenzyme metabolic process;cofactor metabolic process;dephosphorylation;heterocycle metabolic process;macromolecule metabolic process;macromolecule modification;metabolic process;nicotinamide nucleotide metabolic process;nitrogen comp…	cell part;cytoplasmic part;fungal-type vacuole membrane;integral to membrane;intracellular organelle part;intracellular part;intrinsic to membrane;membrane;membrane part;organelle membrane;organelle part;vacuolar membrane;vacuolar part	7	7	6	7	7	7	7	8	7	7	9	9	9	10	10	9	10
106254	112775	67542.1	92528.4	70196.7	53640.6	52683.8	82989.8	54868.1	166490	89779	100159	94875	94838.8	86083.1	94808.3	86493.7	75756.1	70336.1	115906	139938	131723	106360	121514	89582.5	103818	105861	92089.5	101837	133512		biological regulation;biosynthetic process;cellular biosynthetic process;cellular component assembly;cellular component assembly at cellular level;cellular component organization;cellular component organization at cellular level;cellular component organization or biogenesis;cellular component organization or biogenesis at cellular level;cellular macromolecular complex assembly;cellular macromolec…	cell part;chromosome;intracellular membrane-bounded organelle;intracellular non-membrane-bounded organelle;intracellular organelle;intracellular part;membrane-bounded organelle;non-membrane-bounded organelle;nucleus;organelle	5	4	3	4	5	4	5	4	4	4	7	6	6	7	7	7	8
175139	202176	135715	111912	123807	81574.6	121623	190494	142146	329436	130405	151172	146788	123334	119052	134069	129118	125057	138003	214731	158969	169227	148991	157982	127857	139731	138434	142145	186239	221600		biological regulation;biosynthetic process;cellular biosynthetic process;cellular component assembly;cellular component assembly at cellular level;cellular component organization;cellular component organization at cellular level;cellular component organization or biogenesis;cellular component organization or biogenesis at cellular level;cellular macromolecular complex assembly;cellular macromolec…	cell part;chromosome;intracellular membrane-bounded organelle;intracellular non-membrane-bounded organelle;intracellular organelle;intracellular part;membrane-bounded organelle;non-membrane-bounded organelle;nucleus;organelle	4	4	5	3	4	3	3	4	3	3	5	5	4	3	4	5	5
20761.8	15259.2	14207.8	16707.5	18162.8	8016.57	8612.08	11145.1	9846.7	13524	20580.7	23160.1	25035.3	22102.4	20962.5	21337.8	21865.8	21371.4	20599	24812.9	22845.5	22156	27313.4	21666.4	21001.2	21663.7	21855	19466.7	22462.4	27734.3		biological regulation;catabolic process;cellular catabolic process;cellular metabolic process;cellular nitrogen compound catabolic process;cellular nitrogen compound metabolic process;cellular process;establishment of localization;establishment of protein localization;GTP catabolic process;GTP metabolic process;heterocycle catabolic process;heterocycle metabolic process;metabolic process;nitrogen…	cell part;cytoplasmic part;endoplasmic reticulum;endoplasmic reticulum membrane;endoplasmic reticulum part;Golgi apparatus;integral to membrane;intracellular membrane-bounded organelle;intracellular organelle;intracellular organelle part;intracellular part;intrinsic to membrane;membrane;membrane part;membrane-bounded organelle;organelle;organelle membrane;organelle part	4	4	3	4	4	3	3	5	3	3	5	5	5	5	5	5	5
6661.28	11392.4	13333.9	10735	7873.42	13608	12866.7	9740.81	16576.5	11919.5	7156.01	7381.09	7151.03	5936.19	6755.35	6455.46	6913.11	5936.98	5092.58	5514.8	6641.37	6079.52	6625.94	6449.62	5882.19	6309.19	7065.5	6099.08	5233.79	5057.18		biological regulation;cell cycle phase;cell cycle process;cell division;cellular component movement;cellular component organization;cellular component organization at cellular level;cellular component organization or biogenesis;cellular component organization or biogenesis at cellular level;cellular process;cellular process involved in reproduction;cytoskeleton-dependent intracellular transport;e…	cell cortex;cell part;cell projection part;chromosomal part;condensed chromosome kinetochore;condensed nuclear chromosome kinetochore;cytoplasmic part;cytoskeletal part;intracellular non-membrane-bounded organelle;intracellular organelle;intracellular organelle part;intracellular part;kinetochore;macromolecular complex;mating projection tip;microtubule;microtubule organizing center;microtubule pl…	7	5	3	5	6	2	5	6	3	4	8	8	9	6	7	10	10
163455	151834	131925	141160	156539	116165	136583	129409	94438.8	111338	177447	219265	183436	153208	178624	195095	191379	185999	183992	165617	213158	211322	229376	180028	211344	222308	179187	166065	192593	174610		biological regulation;cellular localization;cellular process;chromatin silencing;chromatin silencing at telomere;establishment of localization;establishment of localization in cell;establishment of organelle localization;establishment of protein localization;establishment of ribosome localization;establishment of RNA localization;gene silencing;intracellular protein transport;intracellular transp…	cell part;cytoplasmic part;cytosol;intracellular membrane-bounded organelle;intracellular organelle;intracellular part;membrane-bounded organelle;nucleus;organelle	17	19	15	16	18	17	15	16	12	17	17	21	19	20	20	23	20
49632.3	29330.7	8159.5	25984.4	37463.7	6898.74	9484.93	21686.9	6420.82	26681.4	50678.1	61512.5	76239.7	59444.3	48077	75635.4	79374.2	77955.2	72743.9	90064.7	79865.7	81661.9	88341	80017.5	63243.3	88807.4	80062.5	62444.3	67568.4	115732		amine metabolic process;arginine metabolic process;biological regulation;carboxylic acid metabolic process;cell cycle process;cellular amine metabolic process;cellular amino acid metabolic process;cellular ketone metabolic process;cellular macromolecule metabolic process;cellular metabolic process;cellular nitrogen compound metabolic process;cellular process;DNA metabolic process;DNA-dependent DN…	cell part;chromatin;chromosomal part;cytoplasmic part;cytosol;intracellular membrane-bounded organelle;intracellular organelle;intracellular organelle part;intracellular part;membrane-bounded organelle;nuclear chromatin;nuclear chromosome part;nuclear part;nucleus;organelle;organelle part	1	1	1	1	1	1	1	1	1	1	1	1	1	1	1	1	1
43283.2	27921.6	32777.8	42660.4	33792.6	28906	32631.8	22568.4	26113.5	31676.8	38742.9	42802	33911.5	36822.6	25889.4	38458.6	30960.6	38781.4	31654.2	30670.6	33857.1	31062.4	38602.6	36273	43348.4	36845.8	31272.8	34200.4	34009.8	24848.1		age-dependent response to oxidative stress;age-dependent response to oxidative stress involved in chronological cell aging;aging;biological regulation;cell aging;cellular macromolecule metabolic process;cellular metabolic process;cellular process;cellular protein metabolic process;cellular response to chemical stimulus;cellular response to oxidative stress;cellular response to stimulus;cellular r…	cell part;cytoplasm;cytoplasmic part;fungal-type vacuole membrane;intracellular membrane-bounded organelle;intracellular organelle;intracellular organelle part;intracellular part;membrane;membrane-bounded organelle;nucleus;organelle;organelle membrane;organelle part;vacuolar membrane;vacuolar part	6	7	5	4	8	3	4	6	3	3	8	9	7	7	6	9	9
72645.8	73214.6	56183.6	71698.6	70611.9	78121.5	96820.2	83564.3	107127	78350	74202.3	71110.2	77856	71741.5	72159.6	78314.4	80337.2	83812.8	84501.1	89257.3	66988.7	64419.7	71725.4	71691.7	75691.5	79240.5	76662.1	73527	91415.7	88702.4		cellular macromolecule metabolic process;cellular metabolic process;cellular process;cellular protein metabolic process;macromolecule metabolic process;metabolic process;mitochondrial protein processing;primary metabolic process;protein maturation;protein metabolic process;protein processing;protein processing involved in protein targeting to mitochondrion	cell part;cytoplasmic part;intracellular organelle lumen;intracellular organelle part;intracellular part;macromolecular complex;membrane-enclosed lumen;mitochondrial matrix;mitochondrial part;mitochondrial processing peptidase complex;organelle lumen;organelle part;protein complex	13	12	11	11	13	11	10	11	11	13	18	21	19	16	19	21	19
41391.1	34812.9	23684	35215.7	43244.6	25670.3	29492	36714.4	18930.4	31250	47026.5	48984.6	48787.3	42617.3	38978.2	44715.7	44546.1	43226.7	40804.7	40947.1	40087.4	41651.5	49284.4	42529.1	44170.2	42711.6	41554.8	43801.8	45992.9	42194.1		anatomical structure homeostasis;biological regulation;biosynthetic process;cellular biosynthetic process;cellular component organization;cellular component organization at cellular level;cellular component organization or biogenesis;cellular component organization or biogenesis at cellular level;cellular macromolecule biosynthetic process;cellular macromolecule metabolic process;cellular metabol…	cell part;chromosomal part;chromosome;chromosome, telomeric region;cytoplasmic part;cytosol;intracellular membrane-bounded organelle;intracellular non-membrane-bounded organelle;intracellular organelle;intracellular organelle part;intracellular part;macromolecular complex;membrane-bounded organelle;non-membrane-bounded organelle;nuclear chromosome;nuclear chromosome part;nuclear chromosome, telom…	10	8	4	9	9	6	7	6	5	4	15	12	14	12	11	18	15
18831.4	19616	19674.6	18062.3	13550.8	14830.9	12014.4	7563.25	8931.25	6853.46	13931.5	11590.2	9631.97	9095.6	11017.2	9879.75	7827.97	5879.67	4421.24	2606.99	13488	11381.7	11333.5	11536.3	10595.8	6711.94	6792.3	5000.84	4940.46	1742.24		adaptation of signaling pathway;adaptation of signaling pathway by response to pheromone involved in conjugation with cellular fusion;biological regulation;cellular process;cellular process involved in reproduction;cellular response to chemical stimulus;cellular response to stimulus;intracellular signal transduction;negative regulation of biological process;negative regulation of cell communicati…	cell part;membrane;plasma membrane	9	6	5	6	5	5	4	4	4	3	8	7	8	6	7	8	7
9420.77	10967.2	9482.08	9169.11	6767.44	9973.76	6099.04	5985.7	6443.4	12679.4	7020.06	5821.75	6204.77	6248.23	5079.87	4322.89	4424.09	4044.18	5061.62	5005.78	5454.14	6500.51	5200.82	7543.62	4829.73	4755.82	5623.98	3177.57	4441.86	7523.79		biological regulation;biosynthetic process;cellular biosynthetic process;cellular component organization;cellular component organization at cellular level;cellular component organization or biogenesis;cellular component organization or biogenesis at cellular level;cellular macromolecule biosynthetic process;cellular macromolecule metabolic process;cellular metabolic process;cellular nitrogen comp…	cell part;chromatin;chromatin remodeling complex;chromatin silencing complex;chromosomal part;chromosome, telomeric region;heterochromatin;intracellular organelle part;intracellular part;macromolecular complex;nuclear chromatin;nuclear chromosome part;nuclear chromosome, telomeric region;nuclear heterochromatin;nuclear part;nuclear telomeric heterochromatin;organelle part;protein complex;telomeri…	3	2	2	2	1	3	2	2	1	2	3	2	3	2	3	2	2
29759	25241.5	19705.5	10094.3	7710.45	8671.88	7694.35	7300.33	13972.5	30475.6	10572.4	13338.5	8823.18	6826.43	6470.52	8406.68	8397.66	10133	11542.1	32694.4	30578	22391.2	12760	7597.7	7224.36	7372.77	7535.7	7167.19	10358.8	20895.8		alcohol biosynthetic process;alcohol metabolic process;biosynthetic process;carbohydrate biosynthetic process;carbohydrate metabolic process;cellular biosynthetic process;cellular carbohydrate biosynthetic process;cellular carbohydrate metabolic process;cellular lipid metabolic process;cellular metabolic process;cellular process;inositol biosynthetic process;inositol metabolic process;lipid biosy…	cell part;cytoplasm;intracellular part	13	11	9	9	7	8	5	8	6	10	11	13	11	10	9	12	13
11262.8	19648.9	13147.5	10209.7	11099.7	10197.7	12464.8	15083.6	16301.7	13217.3	10366	10594.9	10436.6	8789.02	7961.91	10047.3	9340.02	9222.39	9756.33	12498	11903.2	11249.5	8889.66	8727.45	8207.07	8778.29	10934.4	10383	7471.51	11922		biological regulation;positive regulation of biological process;positive regulation of biosynthetic process;positive regulation of cellular biosynthetic process;positive regulation of cellular metabolic process;positive regulation of cellular process;positive regulation of cellular response to drug;positive regulation of gene expression;positive regulation of macromolecule biosynthetic process;po…	cell part;cytoplasmic part;cytosol;intracellular membrane-bounded organelle;intracellular organelle;intracellular part;membrane-bounded organelle;nucleus;organelle	5	4	4	6	6	3	4	4	2	3	7	8	7	6	7	7	7
250096	298416	277480	262317	232282	253896	202535	217537	236882	255130	261183	264513	266759	269023	265893	229381	215249	195124	201053	215408	269855	265683	261588	268044	257209	235101	223020	209294	195764	223553		biosynthetic process;cellular biosynthetic process;cellular component disassembly;cellular component disassembly at cellular level;cellular component organization;cellular component organization at cellular level;cellular component organization or biogenesis;cellular component organization or biogenesis at cellular level;cellular macromolecular complex disassembly;cellular macromolecular complex …	cell part;cytoplasmic part;cytosol;intracellular non-membrane-bounded organelle;intracellular organelle;intracellular part;macromolecular complex;non-membrane-bounded organelle;organelle;protein complex;ribonucleoprotein complex;RNA granule;stress granule;translation release factor complex	34	30	29	32	32	30	32	30	28	33	37	35	36	38	37	36	34
24609.9	24795.5	22982.6	23793.5	22667.4	26054.8	17422.9	23158.9	24457.1	29407.5	17210.1	16969.2	20602.6	17858	16885.2	16432.4	15594.2	14102	15316.7	24438.4	19617.4	18325.1	19969.3	17761	18443.4	16962.9	16809.9	16017.6	18812.4	21122.9		actin cytoskeleton organization;actin filament organization;actin filament-based process;autophagy;biological regulation;catabolic process;cell cycle;cellular catabolic process;cellular component organization;cellular component organization at cellular level;cellular component organization or biogenesis;cellular component organization or biogenesis at cellular level;cellular membrane organization…		4	4	4	3	4	3	3	3	4	4	6	6	6	6	5	6	6
292626	299797	306118	249108	318315	283119	227237	322683	326171	335095	336040	421093	417235	380909	324409	411208	393026	379946	306440	314200	360680	345213	410805	325352	396415	368216	334154	327419	366507	281372		cellular macromolecule metabolic process;cellular metabolic process;cellular process;cellular protein metabolic process;macromolecule metabolic process;metabolic process;primary metabolic process;protein folding;protein metabolic process	cell part;chaperonin-containing T-complex;cytoplasmic part;cytosolic part;intracellular part;macromolecular complex;protein complex	34	27	21	28	31	23	25	26	22	21	34	35	37	32	30	39	38
2423.77	1704.08	NaN	2415.37	4040.79	NaN	NaN	NaN	NaN	NaN	2615.08	2822.86	2792.06	2405.7	2249.65	3690.55	3560.83	2607.53	2046.12	2305.32	4548.31	2953.46	4794.33	4074.15	3689.99	3481.95	1550.64	1477.46	1837.84	1894.15		adaptation of signaling pathway;adaptation of signaling pathway by response to pheromone involved in conjugation with cellular fusion;biological regulation;catabolic process;cellular catabolic process;cellular metabolic process;cellular process;cellular process involved in reproduction;cellular response to chemical stimulus;cellular response to stimulus;metabolic process;peptide catabolic process…	cell part;cell wall-bounded periplasmic space;extracellular region;periplasmic space	3	1	0	1	1	0	0	0	0	0	3	4	3	3	3	3	4
92853.7	92135.4	126261	80376.1	82608.8	142105	92122.1	78560.7	111312	71661.3	87969.3	110103	110595	95776.7	89027.1	112768	97313.9	103067	86802.1	83407.9	92028.5	86544.9	91509.2	89125.6	98225.7	106309	84796	77364.6	99890.9	70495.9		acetyl-CoA metabolic process;alcohol biosynthetic process;alcohol metabolic process;biosynthetic process;cellular alcohol biosynthetic process;cellular alcohol metabolic process;cellular biosynthetic process;cellular lipid metabolic process;cellular metabolic process;cellular nitrogen compound metabolic process;cellular process;coenzyme A metabolic process;coenzyme metabolic process;cofactor meta…	cell part;cytoplasmic part;endoplasmic reticulum membrane;endoplasmic reticulum part;envelope;integral to membrane;intracellular organelle part;intracellular part;intrinsic to membrane;membrane;membrane part;nuclear envelope;nuclear part;organelle envelope;organelle membrane;organelle part	15	12	10	13	13	12	11	13	10	11	17	18	16	17	15	20	18
36549.1	33665.1	44846.9	33447.5	34095.8	41217.4	46940.2	38515.1	31721.9	31388.2	35744.1	36080.2	39351.6	39055.5	37018.4	44008.2	44433.9	38861.6	38924.6	37392.3	32649.4	31724.8	33994.9	37172.9	40300.8	38517.3	37262.4	34184.6	41440.2	31551.4		alcohol biosynthetic process;alcohol metabolic process;biosynthetic process;cellular alcohol biosynthetic process;cellular alcohol metabolic process;cellular biosynthetic process;cellular lipid metabolic process;cellular metabolic process;cellular nitrogen compound metabolic process;cellular process;coenzyme A metabolic process;coenzyme metabolic process;cofactor metabolic process;ergosterol bios…	cell part;cytoplasmic part;endoplasmic reticulum membrane;endoplasmic reticulum part;envelope;integral to membrane;intracellular organelle part;intracellular part;intrinsic to membrane;membrane;membrane part;nuclear envelope;nuclear part;organelle envelope;organelle membrane;organelle part	17	9	9	13	14	9	9	11	10	10	17	17	19	18	17	19	18
18975.6	16906.9	27765.7	18250	14608.3	11779.8	12348.3	12871.8	11997	18741.9	13164.6	14414.8	15577	16036	13455	11277.8	11558.6	9472.41	9858.36	11505.8	14672.9	15481.7	17257.5	15431.3	13286.8	13644.8	10871	11251.8	12431.1	11554.6		biosynthetic process;cellular biosynthetic process;cellular component organization;cellular component organization at cellular level;cellular component organization or biogenesis;cellular component organization or biogenesis at cellular level;cellular macromolecule biosynthetic process;cellular macromolecule metabolic process;cellular metabolic process;cellular process;cellular protein metabolic …	cell part;cytoplasmic part;intracellular organelle part;intracellular part;macromolecular complex;mitochondrial part;mitochondrial small ribosomal subunit;organellar small ribosomal subunit;organelle part;ribonucleoprotein complex;small ribosomal subunit	8	8	5	9	9	7	7	9	6	6	9	9	10	8	8	10	10
60935	67378	79161.4	63828.1	46522.5	47011	42156.3	42732.1	35086.4	58439.2	56437	60302.2	59994.4	58464	52462.5	44959.1	39459.3	36680.5	36690.3	45860.7	58659.2	53877	55661.2	54945	48832.4	44900.5	32377.5	37174.3	34016.2	35264.9		biosynthetic process;cellular biosynthetic process;cellular component organization;cellular component organization at cellular level;cellular component organization or biogenesis;cellular component organization or biogenesis at cellular level;cellular macromolecule biosynthetic process;cellular macromolecule metabolic process;cellular metabolic process;cellular process;cellular protein metabolic …	cell part;cytoplasmic part;intracellular organelle part;intracellular part;large ribosomal subunit;macromolecular complex;mitochondrial large ribosomal subunit;mitochondrial part;organellar large ribosomal subunit;organelle part;ribonucleoprotein complex	5	5	4	5	5	4	4	4	3	4	6	6	6	6	6	6	6
45759	56129.4	58272.6	48503.7	46771.4	45021.4	47505.9	62011.5	66616.1	104264	40961.7	45017.1	39414.6	43193.2	45612.3	51323.2	52793.7	57315.6	50745.8	71658	47861.3	40808.8	45766.9	42708.5	41111.5	56720.9	48263.3	51773.5	62717.6	65040.9		biological regulation;cell wall organization;cell wall organization or biogenesis;cellular component assembly;cellular component assembly at cellular level;cellular component organization;cellular component organization at cellular level;cellular component organization or biogenesis;cellular component organization or biogenesis at cellular level;cellular lipid metabolic process;cellular macromole…	cell part;cellular bud neck;cytoplasmic part;cytosol;intracellular part;membrane;plasma membrane;site of polarized growth	12	9	9	9	10	8	9	9	9	6	17	17	17	14	14	16	16
387003	400186	457522	390773	338434	404659	412103	355541	375232	429003	347233	359939	370312	365489	363834	346568	325031	305741	307351	338871	357471	339083	334628	347910	340890	345427	348154	315290	336847	329623		acetyl-CoA biosynthetic process;acetyl-CoA biosynthetic process from pyruvate;acetyl-CoA metabolic process;biosynthetic process;carboxylic acid metabolic process;cellular biosynthetic process;cellular ketone metabolic process;cellular metabolic process;cellular process;coenzyme biosynthetic process;coenzyme metabolic process;cofactor biosynthetic process;cofactor metabolic process;metabolic proce…	cell part;cytoplasmic part;intracellular organelle part;intracellular part;macromolecular complex;mitochondrial part;mitochondrial pyruvate dehydrogenase complex;organelle part;protein complex;pyruvate dehydrogenase complex	18	18	16	17	17	16	17	17	18	17	21	22	23	22	25	26	25
1.93177e+06	1.59662e+06	2.50296e+06	1.90386e+06	2.01543e+06	2.88104e+06	3.09605e+06	2.87211e+06	3.88486e+06	2.5137e+06	2.34922e+06	2.32258e+06	2.16853e+06	2.34705e+06	2796152	3.81609e+06	4004160	4366952	4.51597e+06	3.64637e+06	1.96872e+06	2145071	2.5324e+06	2.27254e+06	3.53032e+06	3.67125e+06	3.12219e+06	3218483	4743928	3.60884e+06		alcohol biosynthetic process;alcohol catabolic process;alcohol metabolic process;biosynthetic process;carbohydrate biosynthetic process;carbohydrate catabolic process;carbohydrate metabolic process;catabolic process;cellular biosynthetic process;cellular carbohydrate biosynthetic process;cellular carbohydrate catabolic process;cellular carbohydrate metabolic process;cellular metabolic process;cel…	cell part;cytoplasmic part;intracellular membrane-bounded organelle;intracellular organelle;intracellular part;membrane-bounded organelle;mitochondrion;organelle	40	31	23	29	39	30	30	33	26	29	49	45	51	50	47	53	51
24035.8	28829.3	30183.5	26342.3	18777.6	26169.4	21328.9	25044.7	26464.4	39240	20896.5	18223.9	18713.6	15974.6	20733.1	16682.3	14198.4	11785.1	15681	20600	20186.7	11101.8	16933.6	15329.9	17521.4	16271.5	15788.7	16102.1	15321.1	17001.4		anatomical structure homeostasis;base-excision repair;biological regulation;catabolic process;cell cycle phase;cell cycle process;cellular catabolic process;cellular component organization;cellular component organization at cellular level;cellular component organization or biogenesis;cellular component organization or biogenesis at cellular level;cellular macromolecule catabolic process;cellular …	cell part;intracellular membrane-bounded organelle;intracellular organelle;intracellular organelle part;intracellular part;macromolecular complex;membrane-bounded organelle;Mre11 complex;nuclear part;nucleoplasm;nucleus;organelle;organelle part;protein complex	8	8	9	9	9	7	9	9	6	5	8	7	10	9	9	9	10
91540.4	74838.6	82060.4	67204.3	72564.4	60328.1	56948.9	63096.8	47100.4	54555.8	75982	70438.1	74055.7	71236.5	73958.6	72658.4	61978.9	57442.7	56385.3	59061.4	79534.3	78982.1	76078.1	74300.9	70116.1	61486.8	58369.1	56713.2	59803.7	60134.7		biological regulation;positive regulation of catalytic activity;positive regulation of GTPase activity;positive regulation of hydrolase activity;positive regulation of molecular function;posttranscriptional regulation of gene expression;regulation of biological process;regulation of biosynthetic process;regulation of catabolic process;regulation of catalytic activity;regulation of cellular biosyn…	cell part;cytoplasmic part;eukaryotic translation initiation factor 2B complex;guanyl-nucleotide exchange factor complex;intracellular part;macromolecular complex;protein complex	10	7	6	8	10	8	7	7	5	7	10	10	10	10	10	10	10
16970.2	15853.9	25948.5	23502.9	20147	16273.3	14131.5	12858	11455.5	12512.4	23439.5	20121	22922	21347	19483.6	20264.6	17789.6	15227.6	12682.3	12929.4	19390	17914.1	17576.9	18216.3	18120.7	16040.7	15630.8	12648.6	13330.3	10915.6		biological regulation;cellular process;establishment of localization;establishment of localization in cell;hormone secretion;hormone transport;peptide hormone secretion;peptide pheromone export;peptide secretion;peptide transport;regulation of biological quality;regulation of hormone levels;response to chemical stimulus;response to organic substance;response to pheromone;response to stimulus;secr…	cell part;cell projection part;cytoplasmic part;Golgi apparatus;integral to membrane;intracellular membrane-bounded organelle;intracellular organelle;intracellular part;intrinsic to membrane;mating projection tip;membrane;membrane part;membrane-bounded organelle;organelle;plasma membrane;site of polarized growth	7	6	5	6	7	4	5	6	3	3	9	8	9	8	8	8	9
17006.1	21927.1	17795.3	17515.9	15256.2	13555.4	14659.6	17761	18596.8	33346.4	13363.9	13290.9	12255.1	12260.8	11572.8	11519.6	13289.7	12336.1	11729.2	19092.6	15502.2	15659.9	10859.4	13542.7	11604.1	12311.1	14044.5	14629.7	13510.8	16074.5		biological regulation;cellular component organization;cellular component organization at cellular level;cellular component organization or biogenesis;cellular component organization or biogenesis at cellular level;cellular macromolecule metabolic process;cellular membrane fusion;cellular membrane organization;cellular metabolic process;cellular process;cellular protein metabolic process;chromatin…	cell part;CORVET complex;cytoplasmic part;endosomal part;fungal-type vacuole membrane;HOPS complex;intracellular organelle part;intracellular part;macromolecular complex;membrane;membrane part;organelle membrane;organelle part;protein complex;vacuolar membrane;vacuolar part	9	9	8	10	9	9	7	10	7	8	10	10	9	10	8	9	10
7612.31	8317.86	6678.82	5033.24	3227.79	5222.32	3380.6	4364.19	3928.09	7849.87	4571.97	6357.26	6270.93	2834.71	3048.24	3231.07	2455.23	2691.4	2424.13	6238.59	7845.66	6485.55	4854.92	4218.63	3752.73	4126.27	4496.92	227.735	3830.56	4364.35		base-excision repair;cellular macromolecule metabolic process;cellular metabolic process;cellular nitrogen compound metabolic process;cellular process;cellular response to stimulus;cellular response to stress;DNA metabolic process;DNA repair;macromolecule metabolic process;metabolic process;nitrogen compound metabolic process;nucleic acid metabolic process;nucleobase-containing compound metabolic…	cell part;cytoplasmic part;intracellular membrane-bounded organelle;intracellular organelle;intracellular part;membrane-bounded organelle;mitochondrion;nucleus;organelle	2	3	2	1	2	1	1	1	1	2	3	4	4	2	2	4	5
72006.4	65545.4	64766	73919.9	76745.3	100624	84807.9	98425	110284	117175	72180.9	70992.1	80581.6	73463.8	80480.3	93102.5	91224.7	99207.8	96346.5	103887	83553	88210.9	71732.9	74869.8	87953.7	99830.3	92857	94821.3	131212	111295		aging;biological regulation;biosynthetic process;carbohydrate metabolic process;cell aging;cellular biosynthetic process;cellular component organization;cellular component organization at cellular level;cellular component organization or biogenesis;cellular component organization or biogenesis at cellular level;cellular macromolecule biosynthetic process;cellular macromolecule metabolic process;c…	AMP-activated protein kinase complex;cell part;cytoplasm;intracellular membrane-bounded organelle;intracellular organelle;intracellular organelle part;intracellular part;macromolecular complex;membrane;membrane-bounded organelle;membrane-enclosed lumen;nuclear envelope lumen;nuclear part;nucleus;organelle;organelle envelope lumen;organelle part;plasma membrane;protein complex	12	10	9	14	14	10	13	13	10	11	17	17	15	15	18	17	18
25748.6	21405.7	21606.2	23444	17144.2	14058.9	16810.7	20161.1	20514.5	14792.9	23093	23956.4	20515.5	19987.4	20268.9	20485.3	20371.5	22725.2	22385.3	16757.9	25637.8	26281.2	22006.3	19747.5	19848.6	20648.5	20131.1	17009.3	16248.9	15100		cellular macromolecule metabolic process;cellular metabolic process;cellular process;cellular protein metabolic process;macromolecule metabolic process;macromolecule modification;metabolic process;N-terminal protein amino acid acetylation;N-terminal protein amino acid modification;primary metabolic process;protein acetylation;protein acylation;protein metabolic process;protein modification process	cell part;cytoplasmic part;intracellular part;macromolecular complex;NatA complex;N-terminal protein acetyltransferase complex;protein acetyltransferase complex;protein complex	18	17	14	15	19	14	13	16	8	13	24	25	23	23	22	25	25
14241.4	10839.8	9127.94	15208.5	10520.4	12047.1	13395.4	7740.2	2992.64	4961.9	11260	6705.94	11300.4	7048.38	12509.7	19003.2	20038.3	10066.7	18826	7266.86	6502.66	8792.9	4693.93	14277.3	11438.3	18655.9	6602.94	9660.04	17986.9	15920.7		biological regulation;negative regulation of biological process;negative regulation of biosynthetic process;negative regulation of cellular biosynthetic process;negative regulation of cellular macromolecule biosynthetic process;negative regulation of cellular metabolic process;negative regulation of cellular process;negative regulation of cellular protein metabolic process;negative regulation of …	cell part;cytoplasm;intracellular part;macromolecular complex;mRNA cap binding complex;protein complex;RNA cap binding complex	2	2	2	2	2	2	2	2	1	2	3	4	4	4	3	4	4
4959.81	2954.08	NaN	2346.35	6434.56	NaN	1510.42	2577.17	6359.81	3288.28	9250.5	13547.4	15409.6	10793.7	2841.78	13107.3	12315.2	14460.1	8046.48	10893.1	14804.3	15011.7	16592.8	12473	10823	14599.6	12222.7	8872.35	9226.2	14516.9		macromolecule metabolic process;metabolic process;peptide pheromone maturation;primary metabolic process;protein maturation;protein metabolic process	cell part;cytoplasmic part;Golgi apparatus part;integral to membrane;intracellular organelle part;intracellular part;intrinsic to membrane;membrane part;organelle part;trans-Golgi network	1	1	0	1	2	0	1	1	1	1	2	2	2	2	2	2	2
33098.5	36804.8	45426.3	31549.6	26097.6	35608.7	36611.8	39376.7	45826.9	57625.4	24021.4	21494.4	20379.3	23121.6	22626.7	22510.6	23419.7	22140.4	27221.5	40221.2	27909.7	24928.6	22020.7	24317.8	22126.3	25759.3	25486.4	28974.6	24733.9	36091.6		cellular macromolecule metabolic process;cellular metabolic process;cellular process;cellular protein metabolic process;establishment of localization;establishment of localization in cell;exocytosis;macromolecule metabolic process;macromolecule modification;metabolic process;phosphate-containing compound metabolic process;phosphorus metabolic process;phosphorylation;primary metabolic process;prot…	cell part;cytoplasm;internal side of plasma membrane;intracellular part;membrane;membrane part;plasma membrane;plasma membrane part	7	7	5	8	6	5	6	8	7	8	10	10	10	9	10	10	10
16777.5	23624.5	15707.3	14073	14188.4	12229.1	11059.4	13559.4	11448.5	19207.5	17390	16798.4	16788.3	12640.7	9271.23	15024	14456.9	13071.8	10069.8	15969.7	18366.5	16892.1	17933.2	13891.4	14106.8	13777.4	13397.1	13104.7	12106.2	16299.1		cellular macromolecule metabolic process;cellular metabolic process;cellular process;cellular protein metabolic process;establishment of localization;establishment of localization in cell;exocytosis;macromolecule metabolic process;macromolecule modification;metabolic process;phosphate-containing compound metabolic process;phosphorus metabolic process;phosphorylation;primary metabolic process;prot…	cell part;cytoplasm;intracellular part;membrane;plasma membrane	10	6	5	6	7	5	5	7	5	5	10	10	10	10	9	10	9
310846	307639	307010	253253	228352	216620	168642	175333	177009	261179	326791	306572	327601	268679	232786	227810	205643	191341	172650	298913	375430	348269	327587	303227	282410	258153	242406	209453	208863	272165		amine metabolic process;amino acid activation;carboxylic acid metabolic process;cellular amine metabolic process;cellular amino acid metabolic process;cellular ketone metabolic process;cellular macromolecule metabolic process;cellular metabolic process;cellular nitrogen compound metabolic process;cellular process;glutaminyl-tRNA aminoacylation;macromolecule metabolic process;metabolic process;ncR…	cell part;cytoplasmic part;cytosol;intracellular membrane-bounded organelle;intracellular organelle;intracellular part;membrane-bounded organelle;mitochondrion;organelle	41	33	29	37	38	28	31	27	27	31	49	47	47	50	47	50	48
7363.92	10628.2	8926.92	9522.03	10737.1	9676.2	7864.52	9916.23	8729.68	9970.13	8720.28	8248.78	7687.93	7997.38	8128.41	8650.31	8190.99	8999.01	8763.72	8362.92	8188.16	7371.34	7569.35	6647.1	7682.09	7274.5	8287.97	7842.24	7649.95	6459.64		alcohol metabolic process;amine metabolic process;biosynthetic process;CDP-choline pathway;cellular amine metabolic process;cellular biogenic amine metabolic process;cellular biosynthetic process;cellular lipid metabolic process;cellular metabolic process;cellular nitrogen compound metabolic process;cellular process;ethanolamine-containing compound metabolic process;glycerolipid biosynthetic proc…	cell part;cytoplasmic part;envelope;Golgi apparatus;intracellular membrane-bounded organelle;intracellular organelle;intracellular organelle part;intracellular part;membrane;membrane-bounded organelle;nuclear envelope;nuclear part;nucleus;organelle;organelle envelope;organelle part	5	5	5	5	5	5	5	4	5	3	7	7	6	6	6	6	7
65464.5	61336.9	123757	87652	88596.9	89058	55872.8	74961	76218.3	96673.3	88749.4	77987.8	98780	80618.2	102299	94014.9	108599	89744.3	79542.8	104904	116292	118474	107840	107124	97958.8	91281.4	84573.7	77255.7	75156.8	127536		biosynthetic process;cellular aromatic compound metabolic process;cellular biosynthetic process;cellular metabolic process;cellular nitrogen compound biosynthetic process;cellular nitrogen compound metabolic process;cellular process;'de novo' pyrimidine base biosynthetic process;'de novo' UMP biosynthetic process;heterocycle biosynthetic process;heterocycle metabolic process;metabolic process;nit…		10	9	10	11	10	10	10	12	8	11	13	13	13	14	12	13	13
30566.7	24256.5	26068.2	21734.7	20064.4	16289.9	13889.1	15403.8	12121.5	20218.9	21469.1	22279	23505.8	18997.6	15817.4	15788.6	14802.2	11474.6	11231.4	22065.7	26531.3	26611.7	23104.6	21573.4	18895.9	18786.7	16996.4	15809.1	13604.2	21257.3		biosynthetic process;cellular biosynthetic process;cellular macromolecule biosynthetic process;cellular macromolecule metabolic process;cellular metabolic process;cellular nitrogen compound metabolic process;cellular process;cellular response to stimulus;cellular response to stress;DNA biosynthetic process;DNA metabolic process;DNA repair;DNA replication;DNA strand elongation;DNA strand elongatio…	alpha DNA polymerase:primase complex;cell part;chromosomal part;intracellular organelle part;intracellular part;macromolecular complex;nuclear chromosome part;nuclear part;organelle part;protein complex;replication fork	20	20	13	20	20	13	10	16	9	17	21	20	21	20	19	20	20
127293	125071	79440.8	111895	96230.6	65048.7	79684.9	82053.7	74193.8	131925	90936.9	86438.8	86560.4	74600.4	73479	76020.4	74053.4	63954.6	57872	74609.6	101680	100930	91367.9	91778	83980.7	76074.5	70433.6	61402.2	83223.4	67922.9		biological regulation;biosynthetic process;cellular biosynthetic process;cellular component assembly;cellular component assembly at cellular level;cellular component organization;cellular component organization at cellular level;cellular component organization or biogenesis;cellular component organization or biogenesis at cellular level;cellular macromolecular complex assembly;cellular macromolec…	cell part;intracellular membrane-bounded organelle;intracellular organelle;intracellular organelle part;intracellular part;macromolecular complex;membrane-bounded organelle;nuclear part;nucleoplasm;nucleoplasm part;nucleus;organelle;organelle part;protein complex;transcription factor complex;transcription factor TFIID complex;transcription factor TFIIIB complex	6	4	5	4	6	3	4	5	4	4	7	7	9	7	5	8	8
14709.9	14522.7	21745.8	17041	15630.6	12189.6	13515	14568.9	11528.9	14384.1	11787.5	11402.5	16902.5	15889	16876.6	15278.8	13778.7	12225.8	11977.2	14573.3	13626.2	13208.4	14639.2	16979.9	16644.2	14561.4	14236.6	13462	12138.9	14706.2	Matrix	biosynthetic process;cellular biosynthetic process;cellular component organization;cellular component organization at cellular level;cellular component organization or biogenesis;cellular component organization or biogenesis at cellular level;cellular macromolecule biosynthetic process;cellular macromolecule metabolic process;cellular metabolic process;cellular nitrogen compound metabolic process…	cell part;cytoplasmic part;DNA-directed RNA polymerase complex;intracellular non-membrane-bounded organelle;intracellular organelle;intracellular organelle lumen;intracellular organelle part;intracellular part;macromolecular complex;membrane-enclosed lumen;mitochondrial DNA-directed RNA polymerase complex;mitochondrial matrix;mitochondrial nucleoid;mitochondrial part;non-membrane-bounded organell…	13	12	12	13	13	12	13	12	11	13	14	15	16	17	16	19	19
59148.8	49940.8	37573.4	49114.3	67800.1	38989.5	42793.8	70849.4	43150.2	57804.2	70239.4	65432.6	78399.6	56884.4	42187.5	87451.8	97005.3	116624	105737	103862	76165.5	70406	80617.8	70591.2	67424.9	89111.6	92315.8	79793.4	85186.9	109054		actin cytoskeleton organization;actin filament capping;actin filament-based process;barbed-end actin filament capping;biological regulation;cellular component organization;cellular component organization at cellular level;cellular component organization or biogenesis;cellular component organization or biogenesis at cellular level;cellular process;cytoskeleton organization;filamentous growth;growt…	actin cortical patch;actin filament;cell cortex part;cell part;cellular bud tip;cytoplasmic part;cytoskeletal part;F-actin capping protein complex;intracellular organelle part;intracellular part;macromolecular complex;organelle part;protein complex;site of polarized growth	8	5	5	7	7	5	6	6	6	6	7	8	7	7	5	7	7
12389.7	19928.1	NaN	14484	NaN	NaN	NaN	6607.84	NaN	12284.5	18111.9	22202.5	18484.9	6925.01	4106.76	14177.6	6014.03	12794.9	9935.96	14268.9	19360.9	19700.1	17514.7	14754.3	15391	19245	8886.2	9823.34	15758.9	10858		biological regulation;biosynthetic process;cell growth;cellular biosynthetic process;cellular macromolecule biosynthetic process;cellular macromolecule metabolic process;cellular metabolic process;cellular nitrogen compound metabolic process;cellular process;cellular response to chemical stimulus;cellular response to organic substance;cellular response to pheromone;cellular response to stimulus;c…	cell part;intracellular membrane-bounded organelle;intracellular organelle;intracellular organelle part;intracellular part;membrane-bounded organelle;nuclear part;nucleoplasm;nucleus;organelle;organelle part	3	2	0	2	0	0	0	1	0	1	3	2	3	3	3	3	3
87386.1	86153.6	81373.4	92616.6	83916.3	93596.6	101785	105631	127294	122287	72041.9	70455.7	75483.9	78549.6	80691.1	76020.3	76990.6	72801.3	74803.4	85617.4	73071.7	73649.6	68024	74484.7	71050.8	73722.6	79492.1	84650.6	82219.9	91022		biological regulation;calcium ion homeostasis;calcium ion transmembrane transport;calcium ion transport;cation homeostasis;cation transport;cellular calcium ion homeostasis;cellular cation homeostasis;cellular chemical homeostasis;cellular divalent inorganic cation homeostasis;cellular homeostasis;cellular ion homeostasis;cellular metal ion homeostasis;cellular process;chemical homeostasis;divale…	cell part;cytoplasmic part;Golgi apparatus;Golgi apparatus part;Golgi membrane;integral to membrane;intracellular membrane-bounded organelle;intracellular organelle;intracellular organelle part;intracellular part;intrinsic to membrane;membrane;membrane part;membrane-bounded organelle;organelle;organelle membrane;organelle part	17	18	15	17	16	15	16	19	15	18	20	20	22	21	25	22	23
1.30695e+06	1.55008e+06	1.43029e+06	1.69577e+06	1.8553e+06	1.82021e+06	1.95032e+06	2.14112e+06	2.17937e+06	2.14931e+06	1.61069e+06	1.60335e+06	1.6365e+06	2.00959e+06	2.26651e+06	2.46815e+06	2.43046e+06	2.46546e+06	2.62949e+06	2.02492e+06	1.34103e+06	1.44729e+06	1.78263e+06	1.65705e+06	2.5005e+06	2.22464e+06	2.09326e+06	2.1406e+06	3065462	2.15191e+06		amine biosynthetic process;amine metabolic process;aspartate family amino acid biosynthetic process;aspartate family amino acid metabolic process;aspartate metabolic process;biosynthetic process;branched chain family amino acid biosynthetic process;branched chain family amino acid metabolic process;carboxylic acid biosynthetic process;carboxylic acid metabolic process;cellular amine metabolic pro…	cell part;cytoplasm;intracellular part	16	14	12	12	16	15	15	16	13	13	22	22	21	22	24	26	25
35376.9	25965.3	42835.3	24085	26864.1	14093.4	12063.8	11247	10240.4	18636.9	29167.7	28304.2	25846.2	19269.2	15271.6	20080.2	20491.1	20183.3	16157	20410.2	36223.5	28489.9	26605.6	27233.4	26571	18921	18708.8	15519.6	15831.2	22985.4		asexual reproduction;axial cellular bud site selection;biological regulation;bipolar cellular bud site selection;cell budding;cell division;cellular bud site selection;cellular process;cellular process involved in reproduction;cellular response to stimulus;cytogamy;cytokinesis, site selection;cytokinetic process;establishment of cell polarity;establishment or maintenance of cell polarity;intracel…	cell part;cellular bud neck;membrane;plasma membrane;site of polarized growth	6	5	2	4	5	3	3	3	3	4	7	6	7	7	5	6	6
354243	325769	341851	304748	365746	355260	320437	368835	476440	391328	338099	373975	402610	361092	389663	482523	473027	480606	471479	441722	387182	362921	391284	361678	410381	423960	421826	384115	492238	454299	MOM	biosynthetic process;carbohydrate metabolic process;cellular biosynthetic process;cellular carbohydrate metabolic process;cellular lipid metabolic process;cellular macromolecule metabolic process;cellular metabolic process;cellular process;cellular protein metabolic process;glycerolipid biosynthetic process;glycerolipid metabolic process;glycerophospholipid biosynthetic process;glycerophospholipi…	cell part;cytoplasmic part;endoplasmic reticulum;endoplasmic reticulum membrane;endoplasmic reticulum part;integral to membrane;intracellular membrane-bounded organelle;intracellular organelle;intracellular organelle part;intracellular part;intrinsic to membrane;membrane;membrane part;membrane-bounded organelle;nuclear outer membrane-endoplasmic reticulum membrane network;organelle;organelle memb…	25	22	16	20	20	19	21	20	16	22	30	31	30	30	27	32	32
893.409	1840.47	NaN	1549.17	NaN	NaN	NaN	NaN	NaN	NaN	4349.66	4350.23	3708.59	1763.84	1568.11	343.653	NaN	NaN	NaN	NaN	1349.6	NaN	1100.94	2203.5	2812.58	1184.55	NaN	NaN	NaN	NaN		biosynthetic process;cellular biosynthetic process;cellular component organization;cellular component organization at cellular level;cellular component organization or biogenesis;cellular component organization or biogenesis at cellular level;cellular macromolecule biosynthetic process;cellular macromolecule metabolic process;cellular metabolic process;cellular process;cellular protein metabolic …	cell part;cytoplasmic part;intracellular organelle part;intracellular part;large ribosomal subunit;macromolecular complex;mitochondrial large ribosomal subunit;mitochondrial part;organellar large ribosomal subunit;organelle part;ribonucleoprotein complex	1	1	0	1	0	0	0	0	0	0	1	1	1	1	1	1	0
30986.2	37000.5	36989	24184	22447.7	38567.8	45283.3	54944.8	79388	51288.5	21814.8	19249.2	20804.8	18320.8	19757.2	22311.4	28436.6	40010.3	37212.6	26522.3	22608.2	20361.3	12129	19768.7	13795.6	19291.9	28459.4	32355.1	35781	29657.2		alcohol catabolic process;alcohol metabolic process;alditol metabolic process;arabinose catabolic process;arabinose metabolic process;carbohydrate catabolic process;carbohydrate metabolic process;catabolic process;cellular carbohydrate catabolic process;cellular carbohydrate metabolic process;cellular metabolic process;cellular process;cellular response to chemical stimulus;cellular response to o…	cell part;cytoplasm;intracellular part	4	4	3	6	5	6	6	7	6	6	6	7	5	5	7	7	7
4368535	4.02308e+06	4048159	3.65235e+06	4.18168e+06	2.57722e+06	2854598	2835751	2.25778e+06	2.34812e+06	3.76823e+06	3.6497e+06	4225342	5.02522e+06	5196171	3949122	3.32467e+06	3.11985e+06	2990651	2.18548e+06	3.15779e+06	3295909	4.46238e+06	3.83432e+06	4.40355e+06	3118429	2.34246e+06	2.80689e+06	3.75821e+06	2.84876e+06		biological regulation;biosynthetic process;cellular biosynthetic process;cellular macromolecule biosynthetic process;cellular macromolecule metabolic process;cellular metabolic process;cellular nitrogen compound metabolic process;cellular process;cellular protein metabolic process;cytoplasmic translation;macromolecule biosynthetic process;macromolecule metabolic process;metabolic process;ncRNA me…	cell part;cytoplasm;cytosolic large ribosomal subunit;intracellular organelle part;intracellular part;large ribosomal subunit;macromolecular complex;organelle part;ribonucleoprotein complex	11	11	10	10	11	10	10	11	8	11	12	12	13	13	13	14	13
1095214	1.31682e+06	1.34309e+06	1.16961e+06	1.05738e+06	1.00141e+06	880679	895202	863448	728022	1.29606e+06	1.34602e+06	1.42596e+06	1.35978e+06	1.45019e+06	1.78873e+06	1.28851e+06	1.38479e+06	1.25281e+06	750636	1.11795e+06	1114232	1557832	1.3706e+06	1.70695e+06	1.61863e+06	1.00295e+06	795562	1.22648e+06	794494		biosynthetic process;cellular biosynthetic process;cellular component assembly;cellular component assembly at cellular level;cellular component organization;cellular component organization at cellular level;cellular component organization or biogenesis;cellular component organization or biogenesis at cellular level;cellular macromolecular complex assembly;cellular macromolecular complex subunit o…	cell part;cytosolic large ribosomal subunit;intracellular organelle part;intracellular part;large ribosomal subunit;macromolecular complex;organelle part;ribonucleoprotein complex	33	21	20	26	27	20	21	20	18	17	39	41	41	41	40	45	43
21233.1	17930.4	11568.2	16953.7	15758.9	11783.4	16191.4	20888.3	13858.1	19177.6	27706.6	29894.8	28709.6	29441.2	26094.9	27883.5	28245.4	29178.9	26588.4	26516.3	25042.9	25484.9	29047.6	24772.5	26566.3	26983.4	25288.8	21866	30425.6	25122.4		biological regulation;biosynthetic process;cellular biosynthetic process;cellular component organization;cellular component organization at cellular level;cellular component organization or biogenesis;cellular component organization or biogenesis at cellular level;cellular macromolecule biosynthetic process;cellular macromolecule metabolic process;cellular metabolic process;cellular nitrogen comp…	cell part;intracellular membrane-bounded organelle;intracellular organelle;intracellular organelle part;intracellular part;macromolecular complex;membrane-bounded organelle;nuclear part;nucleotide-excision repair complex;nucleotide-excision repair factor 4 complex;nucleus;organelle;organelle part;protein complex	5	3	2	3	3	3	2	3	3	2	6	9	8	6	6	10	10
10922.9	9706.07	9596.71	9365.86	8744.91	8087.47	7233.44	8283.63	5901.08	6725.01	9707.62	9927.93	10400.7	9654.64	10446.1	10033.9	8531.11	7249.65	6625.52	6588.26	10150.4	10506.3	8547.14	10047.7	9074.93	8688.04	8190.33	7395.22	7106.58	5890.69		amine metabolic process;aminoglycan biosynthetic process;aminoglycan metabolic process;biosynthetic process;carbohydrate biosynthetic process;carbohydrate metabolic process;cell wall organization;cell wall organization or biogenesis;cellular component organization or biogenesis;cellular process;chitin biosynthetic process;chitin metabolic process;contractile ring contraction involved in cell cycl…	cell part;cellular bud neck;integral to membrane;intrinsic to membrane;membrane part;site of polarized growth	7	3	3	4	5	4	2	3	5	3	7	7	7	7	6	7	7
506.935	NaN	NaN	NaN	NaN	NaN	NaN	NaN	NaN	NaN	742.773	1634.43	1871.37	719.259	1873.38	1712.09	1812.29	1097.82	NaN	1058.66	1222.29	NaN	1942.82	950.284	NaN	1614.19	412.693	NaN	1063.03	NaN		cell cycle process;cellular macromolecule metabolic process;cellular metabolic process;cellular nitrogen compound metabolic process;cellular process;cellular response to stimulus;cellular response to stress;DNA metabolic process;DNA repair;macromolecule metabolic process;meiotic mismatch repair;metabolic process;mismatch repair;nitrogen compound metabolic process;nucleic acid metabolic process;nu…	cell part;intracellular organelle part;intracellular part;macromolecular complex;mismatch repair complex;MutLalpha complex;nuclear part;organelle part;protein complex	1	0	0	0	0	0	0	0	0	0	1	1	1	1	1	1	1
2469.95	1314.48	245.965	1259.01	4448.61	424.808	4717.88	4363.1	8478.89	8198.19	3948.71	1050.27	3635.52	2240.91	3187.12	3628.8	6362	9463.62	10106.4	5363.19	1794.55	1637.26	2580.56	2089.92	2658.58	2768.14	5298.85	6754.16	10809.7	5879.67		biological regulation;regulation of biological process;regulation of cellular process;regulation of macromolecule metabolic process;regulation of metabolic process;regulation of primary metabolic process;regulation of protein metabolic process;regulation of proteolysis;regulation of Ras protein signal transduction;regulation of response to stimulus;regulation of signal transduction;regulation of …	cell part;cytoplasm;cytoplasmic part;fungal-type vacuole lumen;fungal-type vacuole membrane;intracellular organelle lumen;intracellular organelle part;intracellular part;membrane;membrane-enclosed lumen;organelle lumen;organelle membrane;organelle part;vacuolar lumen;vacuolar membrane;vacuolar part	2	1	1	1	2	2	2	5	1	1	4	3	3	2	3	4	4
NaN	NaN	3472.64	NaN	NaN	NaN	NaN	NaN	NaN	NaN	2798.06	4971.89	NaN	2588.49	1753.65	704.605	5360.88	1695.53	4878.78	NaN	2360.23	6549.02	4141.04	3644.67	2718.9	2762.92	1783.34	3365.73	5399.75	3342.76		catabolic process;cellular catabolic process;cellular macromolecule catabolic process;cellular macromolecule metabolic process;cellular metabolic process;cellular process;cellular protein catabolic process;cellular protein metabolic process;endosome transport;endosome transport via multivesicular body sorting pathway;establishment of localization;establishment of localization in cell;intracellula…	cell part;cytoplasmic part;cytoplasmic vesicle membrane;cytoplasmic vesicle part;endosomal part;endosome membrane;fungal-type vacuole;fungal-type vacuole lumen;integral to membrane;intracellular membrane-bounded organelle;intracellular organelle;intracellular organelle lumen;intracellular organelle part;intracellular part;intrinsic to membrane;late endosome membrane;lytic vacuole;membrane;membran…	0	0	1	0	0	0	0	0	0	0	1	1	0	1	1	1	1
5.24142e+06	4596491	6.27818e+06	5.25906e+06	6.31453e+06	7287229	7.73668e+06	6.81718e+06	6267338	5498764	6314641	7.20948e+06	6569881	9463386	10271587	13101895	11804871	12217316	18550300	8.13352e+06	4469957	5490294	7110079	6.92026e+06	12611605	12600216	8895672	10724511	15118906	9958699		alcohol biosynthetic process;alcohol catabolic process;alcohol metabolic process;biosynthetic process;carbohydrate biosynthetic process;carbohydrate catabolic process;carbohydrate metabolic process;catabolic process;cellular biosynthetic process;cellular carbohydrate biosynthetic process;cellular carbohydrate catabolic process;cellular carbohydrate metabolic process;cellular metabolic process;cel…	cell part;cytoplasmic part;cytosol;intracellular membrane-bounded organelle;intracellular organelle;intracellular part;membrane-bounded organelle;mitochondrion;organelle	31	31	24	24	32	27	25	27	25	25	43	39	39	41	43	48	50
23656.6	32265.3	43202.7	31427.1	28066.4	49496.6	50618.1	43320.1	76084	75123.7	17250.8	15239.1	18025.5	16075	16991.9	20167	19841.6	22118	28158.5	22287.4	12397.4	11402.2	17659.1	9873.31	14098.3	12077.9	19122.5	23730.9	18239.3	20307.9		biological regulation;cellular macromolecule metabolic process;cellular metabolic process;cellular process;cellular protein metabolic process;macromolecule metabolic process;macromolecule modification;metabolic process;peptidyl-amino acid modification;peptidyl-tyrosine modification;peptidyl-tyrosine phosphorylation;phosphate-containing compound metabolic process;phosphorus metabolic process;phosp…	cell part;cytoplasm;intracellular membrane-bounded organelle;intracellular organelle;intracellular part;membrane-bounded organelle;nucleus;organelle	3	1	1	1	2	2	1	2	2	2	3	2	4	4	4	2	5
4435.85	4160.63	4341.26	4219.48	5164.44	3736.76	5622.76	4273.13	6247.88	6335.29	2730.73	2637.91	3008.3	1450.62	4454.17	4194.16	4145.38	2342.24	3795.21	4384.76	4170.65	3229.19	1916.74	3903.06	6222.94	1586.42	3335.27	3057.03	4039.69	4606.31		biological regulation;cell cycle;cell surface receptor linked signaling pathway;cellular macromolecule metabolic process;cellular metabolic process;cellular process;cellular process involved in reproduction;cellular protein metabolic process;cellular response to stimulus;filamentous growth;filamentous growth of a population of unicellular organisms;G-protein coupled receptor protein signaling pat…	cell part;cytoplasm;intracellular membrane-bounded organelle;intracellular organelle;intracellular part;membrane-bounded organelle;nucleus;organelle;periplasmic space	3	3	3	3	2	2	1	3	2	2	3	3	3	2	2	4	3
27029.5	54087.6	60852.6	58696.6	37243	47803.9	22974.8	53282.1	47262.1	30358.1	33994.9	53314.7	61322.6	36141.6	37063.6	47670.3	54376.7	54793.8	36819.6	40202.9	55716.9	49038.9	56912.1	45343.8	44946.8	47291.2	55070	34357.6	51082.2	50927.7		biosynthetic process;catabolic process;cell cycle process;cell division;cellular biosynthetic process;cellular catabolic process;cellular macromolecule biosynthetic process;cellular macromolecule catabolic process;cellular macromolecule metabolic process;cellular metabolic process;cellular nitrogen compound metabolic process;cellular process;cellular protein metabolic process;DNA metabolic proces…	cell part;cullin-RING ubiquitin ligase complex;cytoplasm;intracellular membrane-bounded organelle;intracellular organelle;intracellular part;macromolecular complex;membrane-bounded organelle;nucleus;organelle;protein complex;SCF ubiquitin ligase complex;ubiquitin ligase complex	3	2	1	1	3	1	3	2	2	2	3	4	4	3	3	4	3
18110.5	20981.6	24288.3	18940.6	19854.1	21232.2	27247.8	26095.6	31976.1	25148.2	17064.6	16401.3	15982.9	18115.4	16629.7	17051.3	18184.5	15941.4	17796.3	18999.5	15409.3	13828.4	14077.2	14632.5	16329.5	18000.5	17756.7	17860.5	19448.2	17751.8	MOM	cellular component assembly;cellular component assembly at cellular level;cellular component organization;cellular component organization at cellular level;cellular component organization or biogenesis;cellular component organization or biogenesis at cellular level;cellular macromolecular complex assembly;cellular macromolecular complex subunit organization;cellular membrane organization;cellular…	cell part;cytoplasmic part;intracellular organelle part;intracellular part;macromolecular complex;membrane;membrane part;mitochondrial membrane;mitochondrial membrane part;mitochondrial outer membrane;mitochondrial part;mitochondrial sorting and assembly machinery complex;organelle membrane;organelle outer membrane;organelle part;outer membrane;protein complex	7	6	7	7	7	6	7	7	7	7	8	8	8	7	7	8	8
NaN	NaN	NaN	NaN	NaN	NaN	NaN	NaN	NaN	NaN	NaN	5756.72	6785.89	7142.94	7013.65	5899.22	5604.09	11665.2	5702.44	NaN	NaN	NaN	2529.2	NaN	4451.04	3794.56	1187.29	NaN	NaN	NaN		catabolic process;cellular catabolic process;cellular macromolecule catabolic process;cellular macromolecule metabolic process;cellular metabolic process;cellular nitrogen compound metabolic process;cellular process;cellular response to stimulus;cellular response to stress;DNA metabolic process;DNA repair;macromolecule catabolic process;macromolecule metabolic process;metabolic process;modificati…	cell part;cytoplasmic part;cytosol;intracellular membrane-bounded organelle;intracellular organelle;intracellular organelle part;intracellular part;macromolecular complex;membrane-bounded organelle;nuclear part;nucleotide-excision repair complex;nucleotide-excision repair factor 2 complex;nucleus;organelle;organelle part;protein complex	0	0	0	0	0	0	0	0	0	0	0	1	1	1	1	1	1
2810.6	2723.01	2142.16	2633.97	3126.46	3295.93	4558.52	4107.54	7054.65	4922.29	1977.01	2118.76	1851.78	1433.94	2156.07	1677.2	1650.53	1683.63	2333.19	2416.82	1984.58	1564.51	1123.79	1208.3	1815.4	2283.21	1244.31	1244.82	2498.78	1347.05		biological regulation;cell cycle checkpoint;cellular macromolecule metabolic process;cellular metabolic process;cellular nitrogen compound metabolic process;cellular process;cellular response to stimulus;cellular response to stress;DNA damage checkpoint;DNA integrity checkpoint;DNA metabolic process;DNA repair;G1/S transition checkpoint;intra-S DNA damage checkpoint;macromolecule metabolic proces…	cell part;chromatin;chromosomal part;intracellular membrane-bounded organelle;intracellular organelle;intracellular organelle part;intracellular part;membrane-bounded organelle;nucleus;organelle;organelle part	5	3	3	3	3	3	2	2	2	1	3	4	4	4	2	4	3
37638.3	31522.8	22396	24082.8	33761.1	17458.1	17730.9	21344.2	14400.6	23315.8	30335.9	35989.1	39221.6	32023.6	32619	37789.4	33625.6	33987.6	30654.4	34055	38476.8	38180.2	41333.6	35541.7	37331.7	38378.9	37585.6	31448.8	34410.6	33892.1		biological regulation;positive regulation of catalytic activity;positive regulation of GTPase activity;positive regulation of hydrolase activity;positive regulation of molecular function;posttranscriptional regulation of gene expression;regulation of biological process;regulation of biosynthetic process;regulation of catabolic process;regulation of catalytic activity;regulation of cellular biosyn…	cell part;cytoplasmic part;eukaryotic translation initiation factor 2B complex;guanyl-nucleotide exchange factor complex;intracellular part;macromolecular complex;protein complex	10	7	8	9	8	6	7	7	7	6	9	8	10	9	9	9	9
267712	304982	272476	249624	244122	255149	330789	347903	413072	738625	239367	267031	267121	267588	258892	294018	336233	348589	383786	528583	258843	250451	264463	252035	254090	281186	291969	331745	352703	528646		alcohol biosynthetic process;alcohol metabolic process;amine metabolic process;amino sugar biosynthetic process;amino sugar metabolic process;aminoglycan biosynthetic process;aminoglycan metabolic process;biosynthetic process;carbohydrate biosynthetic process;carbohydrate metabolic process;carboxylic acid metabolic process;cell wall chitin biosynthetic process;cell wall chitin metabolic process;c…		41	34	30	37	38	37	34	35	37	36	40	45	43	45	40	46	44
22108.9	21189.4	22142.7	18688.1	19965.9	17612.8	19858.5	18762.4	21012.3	26800.8	20237.9	23684.5	24527.7	18945.3	20290.3	29450.1	21888.4	28363	29509.2	29853.2	25326	23910.3	23808.3	24986.4	19110.6	25472.1	24063.4	17984.5	26170.9	27415		aging;cell aging;cellular macromolecule metabolic process;cellular metabolic process;cellular process;cellular protein metabolic process;developmental process;macromolecule metabolic process;macromolecule modification;metabolic process;N-terminal peptidyl-glycine N-myristoylation;N-terminal protein amino acid modification;N-terminal protein lipidation;N-terminal protein myristoylation;peptidyl-am…	cell part;cytoplasmic part;cytosol;intracellular part	10	8	5	8	7	6	7	8	4	8	13	11	12	13	14	11	15
30092.2	32695.8	43251	26836.1	28661.5	35713	44631.5	42845.9	40044.7	47935.7	28878	28740.8	30536.1	28188.4	30996.3	38873.3	38087.8	51097.2	51787	60668.1	28901.7	29492.4	28938.6	26054	30347.8	36386.4	38725.4	41685	47722.5	56571.9		adaptation of signaling pathway;adaptation of signaling pathway by response to pheromone involved in conjugation with cellular fusion;biological regulation;cellular chemical homeostasis;cellular homeostasis;cellular ion homeostasis;cellular metabolic process;cellular process;cellular process involved in reproduction;cellular response to chemical stimulus;cellular response to stimulus;chemical hom…	calcineurin complex;cell part;intracellular part;macromolecular complex;protein complex;protein serine/threonine phosphatase complex	13	10	6	12	13	10	9	13	12	13	15	17	16	14	13	19	19
38114.1	49592.9	70093.8	55211.6	56737.3	75195.8	89853.9	69388	94733.8	63844.9	34859.4	45411.3	44843.9	47009.9	45311.8	55534.6	61586	58301.1	57029.2	72764.1	45379.4	43497.8	45283.6	50171.2	51983.2	60951.1	60761	60294	63524.7	75640.4		bilirubin transport;cadmium ion transmembrane transport;cadmium ion transport;carboxylic acid transport;cation transport;cellular component organization;cellular component organization at cellular level;cellular component organization or biogenesis;cellular component organization or biogenesis at cellular level;cellular membrane fusion;cellular membrane organization;cellular process;dicarboxylic …	cell part;cytoplasmic part;fungal-type vacuole membrane;integral to membrane;intracellular organelle part;intracellular part;intrinsic to membrane;membrane;membrane part;organelle membrane;organelle part;vacuolar membrane;vacuolar part	14	7	9	9	10	7	8	11	7	11	16	18	17	16	11	18	17
2.18024e+06	3.12188e+06	2.25905e+06	2.51694e+06	2.79676e+06	2.2417e+06	2.89607e+06	2872859	3274876	3827977	2.67968e+06	3.00225e+06	2.58391e+06	3.09926e+06	3.07116e+06	3.82187e+06	3.57315e+06	3.54951e+06	3733867	2678901	2.30229e+06	2683876	2.68362e+06	2.66728e+06	3.45476e+06	3.05303e+06	2.98546e+06	2.94676e+06	4416209	2.56772e+06	IMS	anatomical structure development;anatomical structure formation involved in morphogenesis;ascospore formation;biological regulation;cell development;cell differentiation;cellular component organization;cellular component organization at cellular level;cellular component organization or biogenesis;cellular component organization or biogenesis at cellular level;cellular developmental process;cellul…	cell part;chromatin remodeling complex;chromosomal part;cytoplasmic part;histone deacetylase complex;intracellular membrane-bounded organelle;intracellular organelle;intracellular organelle part;intracellular part;macromolecular complex;membrane-bounded organelle;membrane-enclosed lumen;mitochondrial intermembrane space;mitochondrial part;nuclear chromosome part;nuclear part;nucleoplasm part;nucl…	14	15	13	16	17	14	14	16	12	12	19	20	19	21	21	20	21
47265.8	42690.7	55606	48968.2	51907	55632.6	65314.3	51882.5	60775.6	48389.6	44191.6	44462	51411.6	55758.1	56397.5	65329.1	63787.7	68036	68850.2	55579.6	42375.2	44855.9	53305.6	52764.1	61247.6	58449.7	54112.7	53947.5	72922.9	53708.8		amine biosynthetic process;amine metabolic process;aromatic amino acid family biosynthetic process;aromatic amino acid family metabolic process;aromatic compound biosynthetic process;biosynthetic process;carboxylic acid biosynthetic process;carboxylic acid metabolic process;cellular amine metabolic process;cellular amino acid biosynthetic process;cellular amino acid metabolic process;cellular aro…		22	20	19	19	21	20	17	21	19	16	26	27	27	25	26	29	28
58406.3	54608.9	43992.1	68991.7	74483	105943	135510	130386	131829	44006.6	50783.9	45332.4	53191.4	65074.6	79305.9	102834	129453	140702	135278	57506.2	53897.8	53449.1	53128.3	56324.3	68662.4	92147.3	114069	124003	126758	58639.2		catabolic process;cellular catabolic process;cellular macromolecule catabolic process;cellular macromolecule metabolic process;cellular metabolic process;cellular process;cellular protein catabolic process;cellular protein metabolic process;establishment of localization;establishment of protein localization;macromolecule catabolic process;macromolecule metabolic process;metabolic process;primary …	cell part;cytoplasmic part;fungal-type vacuole;intracellular membrane-bounded organelle;intracellular organelle;intracellular part;lytic vacuole;membrane-bounded organelle;organelle;storage vacuole;vacuole	11	10	9	8	12	11	10	10	11	9	13	13	14	15	15	14	15
135822	120568	104936	136966	133053	88152.7	105883	134240	94306.3	154331	132503	143955	152744	145820	143903	141702	146796	144779	133943	159794	152345	145002	139713	150660	131389	145908	147312	144428	144800	165943		cellular process;cotranslational protein targeting to membrane;cytosol to ER transport;establishment of localization;establishment of localization in cell;establishment of protein localization;establishment of protein localization in endoplasmic reticulum;establishment of protein localization to organelle;intracellular protein transmembrane transport;intracellular protein transport;intracellular …	cell part;cytoplasmic part;endoplasmic reticulum membrane;endoplasmic reticulum part;integral to membrane;intracellular organelle part;intracellular part;intrinsic to membrane;macromolecular complex;membrane;membrane part;nuclear inner membrane;nuclear membrane;nuclear part;organelle inner membrane;organelle membrane;organelle part;protein complex;Sec62/Sec63 complex	20	17	17	18	19	19	16	18	18	17	18	20	20	19	20	23	22
36603.9	34547.8	34101	34390.1	36777.8	29069.8	31495.4	32785.3	28990.4	27269.6	41543.3	46110.3	48638.6	47708.5	46439.4	46124.2	48751.6	48958.1	44839.2	44078.4	49790.3	45117.6	48826.8	42953.8	42300	50515.8	46423.9	40129.4	41835.8	54545.4		cell cycle;cellular localization;cellular process;establishment of localization;establishment of localization in cell;establishment of organelle localization;establishment of protein localization;establishment of ribosome localization;establishment of RNA localization;intracellular protein transport;intracellular transport;localization;mRNA export from nucleus;mRNA transport;ncRNA export from nuc…	cell part;intracellular organelle part;intracellular part;macromolecular complex;membrane;membrane part;nuclear membrane;nuclear part;nuclear pore;organelle membrane;organelle part;pore complex;protein complex	12	10	8	11	11	10	9	11	10	9	14	13	16	13	14	16	17
14726.1	13446.1	21225.2	10367.6	9293.86	17735.3	16398.9	10826.3	23252.7	28407.5	13148.6	14341.5	15018	14193.5	13788.9	11627.1	12712.4	13398.5	10454.1	17557.6	15835.7	15836.7	16564.4	14853	12827.7	10651.6	14083.8	12891.9	12866.5	17705.6	IMS	biological regulation;biosynthetic process;cellular biosynthetic process;cellular macromolecule metabolic process;cellular metabolic process;cellular nitrogen compound metabolic process;cellular process;macromolecule metabolic process;metabolic process;nitrogen compound metabolic process;nucleic acid metabolic process;nucleobase-containing compound metabolic process;primary metabolic process;regu…	cell part;cytoplasmic part;DNA-directed RNA polymerase complex;intracellular organelle lumen;intracellular organelle part;intracellular part;macromolecular complex;membrane-enclosed lumen;mitochondrial DNA-directed RNA polymerase complex;mitochondrial intermembrane space;mitochondrial matrix;mitochondrial part;organelle envelope lumen;organelle lumen;organelle part;protein complex;RNA polymerase …	6	5	3	4	5	2	3	5	3	4	7	7	7	6	6	7	7
55025.3	54179.4	60776.7	58145	62725.4	58866.9	68758.8	63894.7	79016.7	51144.6	61421.1	67400.3	72596.2	69938.3	71121.3	80635.6	75155	86062.1	86520.6	68922.4	64046.3	63992.1	68879.9	62965.9	71674.5	73645	68704.8	68195.1	79010.8	70406.5		biological regulation;cellular component assembly;cellular component assembly at cellular level;cellular component organization;cellular component organization at cellular level;cellular component organization or biogenesis;cellular component organization or biogenesis at cellular level;cellular macromolecular complex subunit organization;cellular process;chromatin assembly;chromatin assembly or …	cell part;intracellular membrane-bounded organelle;intracellular organelle;intracellular organelle part;intracellular part;macromolecular complex;membrane-bounded organelle;nuclear part;nucleoplasm part;nucleus;organelle;organelle part;protein complex;transcriptional repressor complex	17	11	10	11	15	10	9	11	9	11	22	19	20	21	18	25	25
1.41905e+06	1.52222e+06	1.17911e+06	1.57038e+06	1580562	1.6442e+06	1.85985e+06	1720743	1.8847e+06	2088482	1610186	1.56189e+06	1.66483e+06	1.77204e+06	1.83391e+06	2062231	2.14499e+06	2.40348e+06	2.38975e+06	2.07574e+06	1.53747e+06	1.67035e+06	1.77454e+06	1.7668e+06	2.10394e+06	1.83265e+06	1.98668e+06	2.05516e+06	2.54295e+06	1.99753e+06		alcohol catabolic process;alcohol metabolic process;carbohydrate catabolic process;carbohydrate metabolic process;catabolic process;cellular carbohydrate catabolic process;cellular carbohydrate metabolic process;cellular metabolic process;cellular nitrogen compound metabolic process;cellular process;coenzyme metabolic process;cofactor metabolic process;glucose catabolic process;glucose metabolic …	cell part;cytoplasm;intracellular membrane-bounded organelle;intracellular organelle;intracellular part;membrane-bounded organelle;nucleus;organelle	32	27	25	26	33	28	27	30	26	25	34	33	36	35	36	38	36
7.06016e+06	7.53658e+06	5373299	7.30725e+06	8343925	6404774	6885346	7179787	6246747	5695712	7794230	10741423	10684307	9820368	8996900	11909699	11076023	10476706	10357720	7335643	8171315	9370648	10990627	9557721	12291613	12436407	9992437	9017122	10573144	8.15254e+06		anatomical structure homeostasis;biological regulation;box C/D snoRNP assembly;cellular component assembly;cellular component assembly at cellular level;cellular component organization;cellular component organization at cellular level;cellular component organization or biogenesis;cellular component organization or biogenesis at cellular level;cellular macromolecular complex assembly;cellular macr…	cell part;cytoplasmic part;intracellular membrane-bounded organelle;intracellular organelle;intracellular part;membrane-bounded organelle;mitochondrion;organelle	67	63	55	64	70	60	61	62	55	55	81	84	80	89	88	92	91
11705.4	12830.9	20814.1	13171.3	12846.5	15935.8	15064.4	12318.8	13673	17763.4	11208.9	10875.6	10001.1	11944.1	10670.4	9729.34	9183.71	9281.5	8192.94	13257	10489	10968.4	11119.6	11184.9	10714.6	10648	10896	11122.9	10283	12974.2		amine metabolic process;amino acid activation;aspartyl-tRNA aminoacylation;carboxylic acid metabolic process;cellular amine metabolic process;cellular amino acid metabolic process;cellular ketone metabolic process;cellular macromolecule metabolic process;cellular metabolic process;cellular nitrogen compound metabolic process;cellular process;macromolecule metabolic process;metabolic process;mitoc…	cell part;cytoplasmic part;intracellular membrane-bounded organelle;intracellular organelle;intracellular organelle lumen;intracellular organelle part;intracellular part;membrane-bounded organelle;membrane-enclosed lumen;mitochondrial matrix;mitochondrial part;mitochondrion;organelle;organelle lumen;organelle part	9	9	6	9	10	8	6	9	7	8	10	10	10	9	10	10	10
615862	823258	686981	475324	479497	651929	479585	580089	513669	720358	488112	602670	703495	478515	396707	473655	443345	423680	428857	640516	771460	814783	717080	595466	650831	631829	454936	425924	526302	689246		amine metabolic process;amino acid activation;carboxylic acid metabolic process;cellular amine metabolic process;cellular amino acid metabolic process;cellular ketone metabolic process;cellular macromolecule metabolic process;cellular metabolic process;cellular nitrogen compound metabolic process;cellular process;lysyl-tRNA aminoacylation;macromolecule metabolic process;metabolic process;ncRNA me…	cell part;cytoplasm;intracellular part	27	20	18	22	22	13	14	15	14	17	31	33	33	31	28	35	35
53427.6	47656.8	53436.2	49959	54427	44806.9	48226.1	60965.4	58052.4	80871.9	60671	57257.6	60587.8	64879.7	64816.1	64977.8	70079.1	76105.3	80270.5	86915	62067.6	59525.7	62818.9	58351.5	59154.5	61648.7	68372	71683.7	72637.1	84393.7		biosynthetic process;cellular aromatic compound metabolic process;cellular biosynthetic process;cellular metabolic compound salvage;cellular metabolic process;cellular nitrogen compound biosynthetic process;cellular nitrogen compound metabolic process;cellular process;guanine biosynthetic process;guanine metabolic process;guanine salvage;heterocycle biosynthetic process;heterocycle metabolic proc…		19	18	16	18	20	17	16	19	18	19	21	23	22	21	23	23	23
181478	119957	161243	128111	170699	116631	127378	134002	94389.4	156774	226830	260269	261218	223033	210943	279438	285614	319711	278382	301410	233627	229679	268464	246328	254719	271181	300309	251184	267144	345177		biological regulation;catabolic process;cellular catabolic process;cellular metabolic process;cellular nitrogen compound catabolic process;cellular nitrogen compound metabolic process;cellular process;ER to Golgi vesicle-mediated transport;establishment of localization;establishment of localization in cell;establishment of protein localization;Golgi vesicle transport;GTP catabolic process;GTP met…	cell part;COPII vesicle coat;cytoplasmic part;cytoplasmic vesicle part;endoplasmic reticulum membrane;endoplasmic reticulum part;Golgi apparatus part;Golgi membrane;intracellular organelle part;intracellular part;macromolecular complex;membrane;membrane coat;membrane part;organelle membrane;organelle part;protein complex;vesicle coat	27	21	18	22	26	23	20	25	19	21	29	31	33	32	30	34	33
3706.15	3173.61	NaN	2153.05	1098.5	1742.72	1487.33	3512.17	1883.56	2029.57	4651.71	3838.05	3718.02	3735.22	3643.51	3621.99	4599.98	2753.53	3355.02	4211.18	5069.75	3442.03	3021.25	3806.38	3228.53	3167.31	3293	3159.97	3197.82	2878.09		cellular macromolecule metabolic process;cellular metabolic process;cellular process;cellular protein metabolic process;establishment of localization;establishment of localization in cell;establishment of protein localization;establishment of protein localization in endoplasmic reticulum;establishment of protein localization to organelle;intracellular protein transport;intracellular transport;mac…	cell part;cytoplasmic part;endoplasmic reticulum;endoplasmic reticulum part;integral to membrane;intracellular membrane-bounded organelle;intracellular organelle;intracellular organelle part;intracellular part;intrinsic to membrane;macromolecular complex;membrane part;membrane-bounded organelle;organelle;organelle part;protein complex;signal peptidase complex	2	1	0	1	1	1	1	1	1	1	2	2	3	3	2	2	3
1036.49	35.5773	NaN	780.233	418.54	NaN	NaN	NaN	NaN	NaN	1431.88	2430.71	1160.91	935.298	NaN	NaN	NaN	NaN	NaN	NaN	372.677	NaN	NaN	NaN	NaN	603.13	703.461	NaN	NaN	NaN		amine transport;amino acid transmembrane transport;amino acid transport;carboxylic acid transport;cellular process;establishment of localization;gamma-aminobutyric acid transport;neutral amino acid transport;nitrogen compound transport;organic acid transport;organic substance transport;proline transmembrane transport;proline transport;transmembrane transport;transport	cell part;integral to membrane;intrinsic to membrane;membrane;membrane part;plasma membrane	1	1	0	1	1	0	0	0	0	0	1	1	1	1	0	0	0
80877.7	71159	52526.6	65214.1	78167.1	50859.4	69536.2	85345.6	90702	124162	81903.3	96459.3	111889	91273.3	82357.9	138330	130356	150632	141421	173180	94084.4	91243.8	121224	108877	122641	138792	118732	117463	147327	174467	Matrix	biological regulation;biosynthetic process;cellular biosynthetic process;cellular macromolecule metabolic process;cellular metabolic process;cellular nitrogen compound metabolic process;cellular process;Group I intron splicing;Group II intron splicing;macromolecule metabolic process;metabolic process;mRNA metabolic process;mRNA processing;nitrogen compound metabolic process;nucleic acid metabolic…	cell part;cytoplasmic part;intracellular organelle lumen;intracellular organelle part;intracellular part;membrane-enclosed lumen;mitochondrial matrix;mitochondrial part;organelle lumen;organelle part	16	14	11	16	16	13	15	18	14	19	19	19	21	21	20	23	25
16113.2	19965.1	20057.1	14527.3	13965.7	11189.5	16329.4	15915.9	18593.4	23182	13221	12491	11270.9	11781.4	12189.5	10232.7	10327.4	10821.4	8592.21	13212.5	15668.9	13084.5	12225	11199.6	10290.5	10552.3	12094.1	9646.71	11172	12552		biosynthetic process;catabolic process;cellular biosynthetic process;cellular catabolic process;cellular macromolecule biosynthetic process;cellular macromolecule catabolic process;cellular macromolecule metabolic process;cellular metabolic process;cellular nitrogen compound metabolic process;cellular process;DNA biosynthetic process;DNA metabolic process;DNA replication;DNA replication, removal …	cell part;chromosomal part;cytoplasmic part;cytosol;delta DNA polymerase complex;DNA polymerase complex;intracellular organelle part;intracellular part;macromolecular complex;nuclear chromosome part;nuclear part;organelle part;protein complex;replication fork	11	7	8	10	11	9	6	9	5	9	18	18	19	14	13	17	16
5478.07	1704.24	3376.48	5041.56	2679.63	3045.17	2234.58	14321.5	5414.88	4087.67	3100.4	4711.02	3344.53	4076.04	4073.63	4216.88	2524.99	2398.82	2201.35	2854.32	3453.68	3177.19	4575.07	4167.02	3764.98	2214.33	2028.97	3319.84	2905.2	2628.99		aging;amine biosynthetic process;amine metabolic process;biological regulation;biosynthetic process;carboxylic acid biosynthetic process;carboxylic acid metabolic process;cell aging;cell cycle checkpoint;cellular amine metabolic process;cellular amino acid biosynthetic process;cellular amino acid metabolic process;cellular biosynthetic process;cellular ketone metabolic process;cellular macromolec…	cell part;cytoplasmic part;cytosolic part;cytosolic ribosome;intracellular non-membrane-bounded organelle;intracellular organelle;intracellular part;macromolecular complex;non-membrane-bounded organelle;organelle;ribonucleoprotein complex;ribosome	2	1	3	2	3	1	2	2	1	3	4	4	4	3	4	3	5
407886	438695	430421	436826	445667	536632	461886	393353	481360	327039	489088	428524	383011	435200	414837	394286	395890	399279	383342	334058	475166	458699	457846	438172	433772	423963	436925	380033	349323	327792		cellular metabolic process;cellular nitrogen compound metabolic process;cellular process;GMP metabolic process;heterocycle metabolic process;metabolic process;nitrogen compound metabolic process;nucleobase-containing compound metabolic process;nucleobase-containing small molecule metabolic process;nucleoside monophosphate metabolic process;nucleoside phosphate metabolic process;nucleotide metabol…		16	15	14	15	15	13	13	15	15	13	17	18	18	17	16	18	18
294923	404342	304467	299997	235781	266865	345150	329661	377867	382062	257146	256278	203501	192929	217977	230975	215121	229899	232167	200812	300477	237317	215901	177664	219535	201352	203347	220413	265572	210540		alcohol biosynthetic process;alcohol metabolic process;biosynthetic process;cellular biosynthetic process;cellular lipid metabolic process;cellular metabolic process;cellular process;dimethylallyl diphosphate biosynthetic process;dimethylallyl diphosphate metabolic process;farnesyl diphosphate biosynthetic process;farnesyl diphosphate metabolic process;isoprenoid biosynthetic process;isoprenoid m…	cell part;cytoplasm;intracellular part	9	9	7	8	8	10	9	9	6	8	12	12	11	10	12	12	12
74695.2	79573	89229.9	71925.6	69485.2	73323.3	70142.3	63826.6	75018.5	55117.4	73894.6	81461.7	79795.8	72593.7	73119.4	74262	64747.3	62699.4	57919.3	67991.1	77474.5	76547.3	80511.1	74848.8	75813.7	72592.7	68730.4	64489.3	58993	71389.1		cellular macromolecule metabolic process;cellular metabolic process;cellular nitrogen compound metabolic process;cellular process;macromolecule metabolic process;macromolecule methylation;macromolecule modification;metabolic process;methylation;ncRNA metabolic process;ncRNA processing;nitrogen compound metabolic process;nucleic acid metabolic process;nucleobase-containing compound metabolic proce…	cell part;cytoplasmic part;envelope;intracellular membrane-bounded organelle;intracellular organelle;intracellular organelle part;intracellular part;membrane;membrane-bounded organelle;mitochondrion;nuclear envelope;nuclear inner membrane;nuclear membrane;nuclear part;organelle;organelle envelope;organelle inner membrane;organelle membrane;organelle part	18	15	12	15	16	14	12	14	10	12	21	18	20	22	20	22	22
733585	555197	591044	591252	682481	471677	449849	458265	386142	463942	730276	770985	851642	798100	707846	828163	710780	634740	629804	606844	671457	709272	814834	788651	901527	885204	731299	586844	717159	624681		amine metabolic process;amino acid activation;carboxylic acid metabolic process;cellular amine metabolic process;cellular amino acid metabolic process;cellular ketone metabolic process;cellular macromolecule metabolic process;cellular metabolic process;cellular nitrogen compound metabolic process;cellular process;macromolecule metabolic process;metabolic process;ncRNA metabolic process;nitrogen c…	cell part;cytoplasmic part;intracellular part;macromolecular complex;phenylalanine-tRNA ligase complex;protein complex	24	22	18	22	25	21	20	22	19	20	30	31	32	30	31	32	34
266057	262671	217303	221332	251353	187250	186210	210550	148267	259581	282822	310159	339019	287547	255370	311624	285986	248124	221903	268407	357070	357598	362688	359239	314409	324743	283745	231267	246442	319886		amine metabolic process;amino acid activation;carboxylic acid metabolic process;cellular amine metabolic process;cellular amino acid metabolic process;cellular ketone metabolic process;cellular macromolecule metabolic process;cellular metabolic process;cellular nitrogen compound metabolic process;cellular process;macromolecule metabolic process;metabolic process;ncRNA metabolic process;nitrogen c…	cell part;cytoplasmic part;intracellular part;macromolecular complex;phenylalanine-tRNA ligase complex;protein complex	27	23	21	24	27	17	18	20	18	20	40	39	39	37	39	43	42
276575	276026	232408	283109	253386	226096	222201	222727	217149	269734	278439	298214	325367	248531	278803	349249	269461	298247	293152	235488	357875	404423	461297	384860	507308	406604	302821	274055	332402	319563		biological regulation;box C/D snoRNA 3'-end processing;box C/D snoRNA metabolic process;box C/D snoRNA processing;cellular macromolecule metabolic process;cellular metabolic process;cellular nitrogen compound metabolic process;cellular process;macromolecule metabolic process;macromolecule methylation;macromolecule modification;metabolic process;methylation;ncRNA 3'-end processing;ncRNA metabolic …	box C/D snoRNP complex;cell part;intracellular non-membrane-bounded organelle;intracellular organelle;intracellular organelle part;intracellular part;macromolecular complex;non-membrane-bounded organelle;nuclear part;nucleolar part;nucleolus;organelle;organelle part;preribosome;ribonucleoprotein complex;small nucleolar ribonucleoprotein complex;small-subunit processome	24	18	17	16	16	17	17	15	13	12	22	21	25	25	22	24	24
301517	254848	232136	236491	261797	211043	265214	217307	191852	186335	310333	299762	258934	260222	263970	293241	261693	259271	282151	232770	327390	334960	307318	283994	289683	326698	286788	282997	224674	295992		biosynthetic process;cellular aromatic compound metabolic process;cellular biosynthetic process;cellular metabolic process;cellular nitrogen compound biosynthetic process;cellular nitrogen compound metabolic process;cellular process;'de novo' pyrimidine base biosynthetic process;heterocycle biosynthetic process;heterocycle metabolic process;metabolic process;nitrogen compound metabolic process;nu…	cell part;cytoplasm;intracellular membrane-bounded organelle;intracellular organelle;intracellular part;membrane-bounded organelle;nucleus;organelle	13	11	11	12	12	10	11	11	9	10	13	14	15	14	12	18	18
170573	234815	195107	144504	158103	263940	336618	318378	620655	445183	136127	137349	138113	143630	143982	166607	194336	242498	271165	319658	160095	127605	143119	124116	146956	176933	197483	250012	291142	341888		carbohydrate metabolic process;cell wall organization;cell wall organization or biogenesis;cellular cell wall organization;cellular cell wall organization or biogenesis;cellular component organization;cellular component organization or biogenesis;cellular component organization or biogenesis at cellular level;cellular process;external encapsulating structure organization;fungal-type cell wall org…	cell part;cell wall;external encapsulating structure;extracellular region;fungal-type cell wall	8	6	7	7	8	6	7	7	6	7	8	9	9	8	8	9	9
612880	801728	849434	793340	906565	895815	1.00197e+06	864167	982589	696249	718721	974176	1.05116e+06	1139468	1.11118e+06	1.19847e+06	1.11431e+06	1.09548e+06	1.07132e+06	745097	650283	839792	1.00694e+06	930956	1113781	1.12488e+06	1.00569e+06	939407	1.13863e+06	808405		biological regulation;cellular macromolecule metabolic process;cellular metabolic process;cellular process;cellular protein metabolic process;localization;macromolecule localization;macromolecule metabolic process;metabolic process;negative regulation of catalytic activity;negative regulation of molecular function;primary metabolic process;protein folding;protein localization;protein metabolic pr…	cell part;cytoplasm;intracellular part	48	44	43	50	53	45	40	47	42	42	59	64	61	60	62	74	69
263276	334098	309899	444080	300552	401967	344662	328622	334092	384887	660682	528607	334033	246934	431285	238510	386076	283478	347289	288921	245443	488297	279216	332152	204316	75278.7	425707	93356.9	211797	281763		catabolic process;cellular catabolic process;cellular macromolecule catabolic process;cellular macromolecule metabolic process;cellular metabolic process;cellular process;cellular protein metabolic process;cellular response to heat;cellular response to stimulus;cellular response to stress;macromolecule catabolic process;macromolecule metabolic process;macromolecule modification;metabolic process;…	cell part;intracellular part;macromolecular complex;proteasome complex;protein complex	2	1	2	2	2	2	2	1	2	1	3	2	2	3	2	3	3
58279.7	71972.9	52337.2	52382	49203.5	33789.2	44264.7	61728.8	38583	66596	54344.2	57144.7	58328.6	51961	47904	63024.4	67020	69843.2	66504.8	84190.7	67470.8	61267.8	58486.8	55396	49707.7	64085.8	69848.5	63520.4	65167.9	88199.2		biological regulation;cellular developmental process;cellular macromolecule metabolic process;cellular metabolic process;cellular process;cellular process involved in reproduction;cellular protein metabolic process;cellular response to stimulus;cellular response to stress;developmental process;developmental process involved in reproduction;donor selection;macromolecule metabolic process;macromole…	cell part;intracellular organelle part;intracellular part;macromolecular complex;nuclear part;nucleolar part;organelle part;protein complex;protein kinase CK2 complex;UTP-C complex	14	10	7	12	13	8	8	11	10	13	16	15	17	15	15	16	15
5131.12	15622.2	4593.09	14275.8	12582.5	NaN	28879.6	26539.7	19879.6	37782.5	NaN	8458.38	6669.41	6912.37	8135.05	8264.58	6182.41	8587.42	8480.26	10179	6594.42	7597.49	9732.16	4443.12	7434	7088.04	6682.95	9503.58	6096.19	8745.96		amine biosynthetic process;amine metabolic process;aspartate family amino acid biosynthetic process;aspartate family amino acid metabolic process;biosynthetic process;carboxylic acid biosynthetic process;carboxylic acid metabolic process;cellular amine metabolic process;cellular amino acid biosynthetic process;cellular amino acid metabolic process;cellular biosynthetic process;cellular ketone met…		1	2	1	3	2	0	1	2	1	2	0	2	3	2	2	3	3
102875	89961.8	56290.4	96253	106822	133998	90220.4	108754	119646	138537	114404	123252	136782	106542	96098.1	148270	140823	148218	112341	136107	158303	158625	151585	129706	118057	139073	137685	124487	108767	181118		biological regulation;biosynthetic process;cell cycle;cell cycle process;cellular biosynthetic process;cellular component organization;cellular component organization at cellular level;cellular component organization or biogenesis;cellular component organization or biogenesis at cellular level;cellular macromolecule biosynthetic process;cellular macromolecule metabolic process;cellular metabolic …	cell part;chromosomal part;intracellular membrane-bounded organelle;intracellular organelle;intracellular organelle part;intracellular part;macromolecular complex;membrane-bounded organelle;nucleus;organelle;organelle part;PCNA complex;protein complex;replication fork	18	14	14	15	14	11	14	13	12	15	19	20	18	19	19	18	18
299894	344100	350577	322184	318953	506538	514371	565580	724100	581497	293338	318773	287764	295206	270045	425578	448073	592786	524144	487931	297795	305609	342152	284104	329728	399579	416460	432303	558325	538251		actin cortical patch assembly;actin cytoskeleton organization;actin filament capping;actin filament-based process;barbed-end actin filament capping;biological regulation;cellular component assembly;cellular component assembly at cellular level;cellular component organization;cellular component organization at cellular level;cellular component organization or biogenesis;cellular component organiza…	actin cortical patch;cell cortex;cell cortex part;cell part;cytoplasmic part;cytoskeletal part;intracellular organelle part;intracellular part;organelle part	18	14	16	14	18	15	17	15	16	18	28	24	27	26	27	30	29
2288.23	2986.23	4531.09	1994.04	NaN	1904.66	NaN	2264.73	4246.91	2398.33	1590.56	NaN	509.219	NaN	NaN	NaN	NaN	NaN	690.529	NaN	NaN	NaN	960.669	1129.69	913.556	NaN	890.7	1308.52	NaN	NaN		cellular component assembly;cellular component assembly at cellular level;cellular component organization;cellular component organization at cellular level;cellular component organization or biogenesis;cellular component organization or biogenesis at cellular level;cellular macromolecular complex assembly;cellular macromolecular complex subunit organization;cellular macromolecule metabolic proces…	catalytic step 2 spliceosome;cell part;intracellular organelle part;intracellular part;macromolecular complex;nuclear part;organelle part;ribonucleoprotein complex;spliceosomal complex;U2-type catalytic step 2 spliceosome;U2-type spliceosomal complex	2	2	2	2	0	1	0	2	1	1	1	0	1	0	0	0	0
1415.89	NaN	NaN	NaN	1207	NaN	NaN	1430.64	NaN	5028.24	3125.09	5050.05	3800.65	1641.49	2011.91	6386.73	8991.87	8816.69	7243.65	14760.1	3832.6	4557.42	NaN	NaN	2262.5	5511.34	8171.88	5413.99	8179.55	5131.91		cellular macromolecule metabolic process;cellular metabolic process;cellular process;cellular protein metabolic process;cellular response to heat;cellular response to stimulus;cellular response to stress;macromolecule metabolic process;metabolic process;primary metabolic process;protein folding;protein metabolic process;response to abiotic stimulus;response to heat;response to stimulus;response t…	cell part;cytoplasm;cytoplasmic part;intracellular membrane-bounded organelle;intracellular non-membrane-bounded organelle;intracellular organelle;intracellular part;macromolecular complex;membrane-bounded organelle;non-membrane-bounded organelle;nucleus;organelle;ribonucleoprotein complex;RNA granule;stress granule	1	0	0	0	1	0	0	1	0	1	1	1	1	1	1	2	2
1.09449e+06	1.13789e+06	1.0726e+06	1.0902e+06	1.0338e+06	1.02018e+06	1.17849e+06	1.27135e+06	1.52312e+06	1.23817e+06	1245883	1.16939e+06	1.16153e+06	1.30787e+06	1331794	1.34464e+06	1.2906e+06	1.39362e+06	1.39306e+06	1.19921e+06	1242923	1.19012e+06	1.07087e+06	1.1708e+06	1357046	1.33781e+06	1.30354e+06	1.3689e+06	1.51928e+06	1.39709e+06		amine biosynthetic process;amine metabolic process;aspartate family amino acid biosynthetic process;aspartate family amino acid metabolic process;biosynthetic process;carboxylic acid biosynthetic process;carboxylic acid metabolic process;cellular amine metabolic process;cellular amino acid biosynthetic process;cellular amino acid metabolic process;cellular biosynthetic process;cellular ketone met…		44	39	34	38	43	40	39	40	33	38	50	48	44	45	50	50	50
664850	556472	350643	510237	569819	459300	475317	485502	478211	618928	724189	854848	828640	693099	595652	887358	872138	946344	826996	714893	792839	743577	783905	718265	874250	903190	754662	703199	871372	762016		ATP hydrolysis coupled proton transport;ATP metabolic process;biological regulation;calcium ion homeostasis;cation homeostasis;cation transport;cellular calcium ion homeostasis;cellular cation homeostasis;cellular chemical homeostasis;cellular divalent inorganic cation homeostasis;cellular homeostasis;cellular ion homeostasis;cellular metabolic process;cellular metal ion homeostasis;cellular mono…	cell part;cytoplasmic part;fungal-type vacuole membrane;intracellular organelle part;intracellular part;macromolecular complex;membrane;membrane part;organelle membrane;organelle part;protein complex;proton-transporting two-sector ATPase complex, catalytic domain;proton-transporting V-type ATPase, V1 domain;vacuolar membrane;vacuolar part;vacuolar proton-transporting V-type ATPase, V1 domain	37	34	26	35	41	35	29	33	23	28	45	44	46	49	47	49	50
30587.4	39336.3	41229.3	42112.6	38185	45956.5	38362.3	44160.5	47720.2	47702.9	31329.3	31012.9	29175.9	31253.5	36134	29764.4	31692.7	32589.7	26272.5	29108.5	30639.5	30340.6	31320.3	28569.4	34954.5	29974.9	32417	27765.4	31153.2	28943.9		biosynthetic process;cellular biosynthetic process;cellular macromolecule biosynthetic process;cellular macromolecule metabolic process;cellular metabolic process;cellular nitrogen compound metabolic process;cellular process;macromolecule biosynthetic process;macromolecule metabolic process;metabolic process;nitrogen compound metabolic process;nucleic acid metabolic process;nucleobase-containing …	cell part;DNA-directed RNA polymerase complex;DNA-directed RNA polymerase II, core complex;intracellular organelle part;intracellular part;macromolecular complex;nuclear DNA-directed RNA polymerase complex;nuclear part;nucleoplasm;nucleoplasm part;organelle part;protein complex;RNA polymerase complex	11	8	7	8	9	8	9	9	9	6	11	11	13	15	13	13	15
332847	349519	452653	344596	359687	352645	404817	354579	408410	418502	319393	333502	349351	368351	365832	335287	345207	330386	342625	351614	336809	341210	363895	343526	368397	345504	335142	338422	337395	358531		acetyl-CoA biosynthetic process;acetyl-CoA biosynthetic process from pyruvate;acetyl-CoA metabolic process;alcohol catabolic process;alcohol metabolic process;biosynthetic process;carbohydrate catabolic process;carbohydrate metabolic process;carboxylic acid metabolic process;catabolic process;cell growth;cellular biosynthetic process;cellular carbohydrate catabolic process;cellular carbohydrate m…	cell part;cytoplasmic part;intracellular membrane-bounded organelle;intracellular non-membrane-bounded organelle;intracellular organelle;intracellular organelle part;intracellular part;macromolecular complex;membrane-bounded organelle;mitochondrial nucleoid;mitochondrial part;mitochondrial pyruvate dehydrogenase complex;mitochondrion;non-membrane-bounded organelle;nucleoid;organelle;organelle par…	23	25	23	24	24	22	21	22	21	20	30	29	28	28	29	32	31
32191.8	35883.7	46246.9	36365.4	35770.7	47802.6	46723	39267.8	52988.5	42678	31802.3	31385.2	33173.5	34365.1	38975	32949.6	34057.7	34154.9	35289.9	34204.5	28992.2	32537.3	31360.9	32866.9	31300.8	32751.8	31498.5	33821.7	32838	33814.4		acetyl-CoA biosynthetic process;acetyl-CoA biosynthetic process from pyruvate;acetyl-CoA metabolic process;biosynthetic process;carboxylic acid metabolic process;cellular biosynthetic process;cellular ketone metabolic process;cellular metabolic process;cellular process;coenzyme biosynthetic process;coenzyme metabolic process;cofactor biosynthetic process;cofactor metabolic process;metabolic proce…	cell part;cytoplasmic part;intracellular organelle part;intracellular part;macromolecular complex;mitochondrial part;mitochondrial pyruvate dehydrogenase complex;organelle part;protein complex;pyruvate dehydrogenase complex	21	19	18	18	21	18	18	20	18	18	21	20	22	20	21	23	22
9166.48	21260.7	28363.6	12539.8	6521.48	12676.1	12102.4	9521.72	12653.6	18075.7	15975.8	18554.6	15277.5	7932.47	6865.08	10639.1	11448.8	7624.31	6717.44	9164.51	8682.25	7481.18	8927.67	7261.56	9466.78	8299.28	8156.24	7486.82	9842.69	10971.7		alcohol biosynthetic process;alcohol catabolic process;alcohol metabolic process;amine catabolic process;amine metabolic process;amino acid catabolic process to alcohol via Ehrlich pathway;amino acid catabolic process via Ehrlich pathway;aromatic amino acid family catabolic process;aromatic amino acid family catabolic process to alcohol via Ehrlich pathway;aromatic amino acid family metabolic pro…	cell part;cytoplasm;intracellular membrane-bounded organelle;intracellular organelle;intracellular part;membrane-bounded organelle;nucleus;organelle	4	3	1	3	5	1	1	2	1	2	5	5	5	4	4	5	5
595140	661562	651807	558388	548827	508041	507459	460774	494968	500183	534858	612698	643938	561748	563126	545464	496439	460354	442829	475737	594494	654818	627092	554058	602682	551180	492682	443281	478019	494974		catabolic process;cellular catabolic process;cellular component organization;cellular component organization at cellular level;cellular component organization or biogenesis;cellular component organization or biogenesis at cellular level;cellular macromolecule catabolic process;cellular macromolecule metabolic process;cellular metabolic process;cellular process;cellular process involved in reprodu…	cell part;cytoplasmic part;endoplasmic reticulum;endoplasmic reticulum part;intracellular membrane-bounded organelle;intracellular organelle;intracellular organelle part;intracellular part;luminal surveillance complex;macromolecular complex;membrane-bounded organelle;organelle;organelle part;protein complex	37	29	26	29	35	28	28	28	25	25	40	43	39	42	40	47	45
4881074	4.0163e+06	3817127	2.87383e+06	2.9326e+06	2.39316e+06	2.59637e+06	2.4887e+06	2.4445e+06	3.00142e+06	3.62696e+06	3.81666e+06	3.74346e+06	3.14632e+06	3.04129e+06	3.63465e+06	3.21031e+06	3.38725e+06	3.06146e+06	3.46344e+06	5.11182e+06	5.08297e+06	4.67067e+06	3780594	4.09182e+06	3507085	2906964	2.51429e+06	3.44647e+06	2.95201e+06		biosynthetic process;cellular biosynthetic process;cellular component disassembly;cellular component disassembly at cellular level;cellular component organization;cellular component organization at cellular level;cellular component organization or biogenesis;cellular component organization or biogenesis at cellular level;cellular macromolecular complex disassembly;cellular macromolecular complex …	cell part;cytoplasmic part;cytosolic part;cytosolic ribosome;intracellular non-membrane-bounded organelle;intracellular organelle;intracellular part;macromolecular complex;non-membrane-bounded organelle;organelle;ribonucleoprotein complex;ribosome;RNA granule;stress granule	64	53	42	54	57	46	43	47	43	42	74	75	74	74	69	82	79
10593.2	11041.8	14262.4	12192.1	8477.71	18501.8	26809.4	26131.4	39230.9	26681.3	7446.73	8600.99	9054.16	8003.35	8233.11	11647.8	16987.3	23557.4	23775.5	22571	7904.24	8106.75	8484.26	4906.78	7230.03	12002.1	19618.9	15249.9	25236.8	20054.3	MOM		cell part;cytoplasmic part;integral to membrane;integral to mitochondrial membrane;integral to mitochondrial outer membrane;integral to organelle membrane;intracellular membrane-bounded organelle;intracellular organelle;intracellular organelle part;intracellular part;intrinsic to membrane;intrinsic to mitochondrial outer membrane;intrinsic to organelle membrane;membrane;membrane part;membrane-bou…	4	4	3	4	4	4	4	4	4	4	6	6	6	7	5	7	7
625250	822989	969985	740370	726785	720667	939365	760328	1.0085e+06	561403	527922	678019	586032	676576	648635	635842	631651	600579	580402	443480	579875	594916	593152	592471	641767	687682	624308	582975	555029	496045		biosynthetic process;catabolic process;cellular biosynthetic process;cellular catabolic process;cellular metabolic process;cellular nitrogen compound biosynthetic process;cellular nitrogen compound catabolic process;cellular nitrogen compound metabolic process;cellular process;heterocycle catabolic process;heterocycle metabolic process;metabolic process;nitrogen compound metabolic process;nucleob…		19	18	16	17	19	18	15	17	17	16	22	23	23	21	21	24	25
121726	130237	186380	125146	128849	145237	157297	134502	196035	141879	119332	125639	124345	125708	131971	125480	129173	129547	136465	122020	121573	118270	110448	102966	118080	127443	116951	121699	124453	129235	MOM	alcohol biosynthetic process;alcohol metabolic process;biosynthetic process;cellular alcohol biosynthetic process;cellular alcohol metabolic process;cellular biosynthetic process;cellular metabolic process;cellular process;ergosterol biosynthetic process;ergosterol metabolic process;lipid biosynthetic process;lipid metabolic process;metabolic process;phytosteroid biosynthetic process;phytosteroid…	cell part;cytoplasmic part;endoplasmic reticulum membrane;endoplasmic reticulum part;integral to membrane;intracellular organelle part;intracellular part;intrinsic to membrane;membrane;membrane part;mitochondrial membrane;mitochondrial outer membrane;mitochondrial part;organelle membrane;organelle outer membrane;organelle part;outer membrane;plasma membrane	17	15	13	14	14	13	15	14	12	13	23	20	25	22	22	26	28
113652	134660	139730	96696.3	78052.5	100799	89711	80518.3	85894.3	95710.9	91333.8	89928.6	85483	78214.8	68889.9	64934	60304.2	51761.3	47853.3	57639	89472.5	84569.4	78090.8	77151.5	65540	61383.8	59987.9	53759.9	52480.7	49180.1	MIM	biosynthetic process;cellular biosynthetic process;cellular metabolic process;cellular nitrogen compound biosynthetic process;cellular nitrogen compound metabolic process;cellular process;cofactor biosynthetic process;cofactor metabolic process;heme biosynthetic process;heme metabolic process;heterocycle biosynthetic process;heterocycle metabolic process;metabolic process;nitrogen compound metabo…	cell part;cytoplasmic part;intracellular organelle part;intracellular part;membrane;mitochondrial inner membrane;mitochondrial membrane;mitochondrial part;organelle inner membrane;organelle membrane;organelle part	4	4	3	3	5	3	3	3	3	3	6	6	6	6	6	6	6
8542.96	8135.63	8297.36	8155.41	8605.42	8956.25	8140.62	10134.1	9443.89	10862.7	6191.14	5014.81	5321.75	6014.38	7054.06	4334.78	5359.92	4527.06	5862.03	5123.33	4745.06	4841.32	6607.5	4747.65	5528.16	5089.79	6179.07	6297.96	5342.48	5379.34		cellular macromolecule metabolic process;cellular metabolic process;cellular process;cellular protein metabolic process;macromolecule metabolic process;macromolecule modification;metabolic process;primary metabolic process;protein arginylation;protein metabolic process;protein modification process	cell part;cytoplasm;intracellular part	5	4	4	4	3	3	4	4	3	4	5	5	5	3	5	5	5
268382	211715	181854	210324	272748	165651	246435	229025	183167	225957	298582	346694	346825	285841	252903	347633	371512	407572	375454	310321	300131	296882	318551	279623	342571	353150	350772	349278	363583	323830		ATP-dependent chromatin remodeling;biological regulation;carbon catabolite regulation of transcription;carbon catabolite regulation of transcription from RNA polymerase II promoter;carbon catabolite repression of transcription;carbon catabolite repression of transcription from RNA polymerase II promoter;cell communication;cellular component assembly;cellular component assembly at cellular level;c…	cell part;intracellular membrane-bounded organelle;intracellular organelle;intracellular organelle part;intracellular part;macromolecular complex;membrane-bounded organelle;nuclear part;nucleoplasm part;nucleus;organelle;organelle part;protein complex;transcriptional repressor complex	21	19	16	19	20	19	16	20	17	19	27	27	27	24	29	29	30
2913.74	3433.62	2078.48	1880.61	2189.24	NaN	1164.44	NaN	NaN	2584.53	2509.41	NaN	2878.56	2477.02	2652.74	NaN	NaN	NaN	NaN	2700.7	NaN	1958.02	NaN	2304.53	2390.43	2428.85	2020.43	552.671	1217.34	1792.71	MOM	cellular macromolecule metabolic process;cellular metabolic process;cellular nitrogen compound metabolic process;cellular process;macromolecule metabolic process;metabolic process;nitrogen compound metabolic process;nucleic acid metabolic process;nucleobase-containing compound metabolic process;primary metabolic process;RNA metabolic process;RNA processing;tRNA-type intron splice site recognition…	cell part;cytoplasmic part;endomembrane system;intracellular organelle part;intracellular part;macromolecular complex;membrane;mitochondrial membrane;mitochondrial outer membrane;mitochondrial part;nuclear part;organelle membrane;organelle outer membrane;organelle part;outer membrane;protein complex;tRNA-intron endonuclease complex	1	1	1	1	1	0	1	0	0	1	1	0	1	1	1	0	0
21340.6	18771.6	21487.3	21805.4	21367.3	23942.2	29186.8	27045.4	31914.6	36292.9	17509.4	19108.4	17950.9	19052.1	19027.4	18608.6	19643.6	17959.5	20042.2	23018.6	17824.7	17546.3	15652	19239.8	17752	17740.7	21117.9	23719.7	22263.8	21943.7		carbohydrate metabolic process;cellular carbohydrate metabolic process;cellular lipid metabolic process;cellular macromolecule metabolic process;cellular metabolic process;cellular oligosaccharide metabolic process;cellular process;cellular protein metabolic process;glycosylation;lipid metabolic process;macromolecule glycosylation;macromolecule metabolic process;macromolecule modification;metabol…	cell part;cytoplasmic part;endoplasmic reticulum;endoplasmic reticulum membrane;endoplasmic reticulum part;integral to membrane;intracellular membrane-bounded organelle;intracellular organelle;intracellular organelle part;intracellular part;intrinsic to membrane;membrane;membrane part;membrane-bounded organelle;organelle;organelle membrane;organelle part	5	5	5	5	4	4	5	5	3	5	6	6	7	6	7	6	7
9187.25	13556.9	16703.7	11129.6	11392.5	18373.7	18535.9	15445.7	18698.6	17021.2	8670.26	7270.65	7988.42	9512.94	8206.21	9511.29	8977.94	9037.2	6568.63	8480.95	9130.52	8812.39	5669.6	6658.9	8956.48	8081.36	7750.46	8233.44	8242.34	10382.4		biological regulation;cell cycle phase;cell cycle process;cell division;cellular component organization;cellular component organization at cellular level;cellular component organization or biogenesis;cellular component organization or biogenesis at cellular level;cellular process;endosome transport;establishment of localization;establishment of localization in cell;intracellular transport;mitosis…	cell part;cytoplasmic part;Golgi apparatus;Golgi apparatus part;Golgi membrane;guanyl-nucleotide exchange factor complex;intracellular membrane-bounded organelle;intracellular organelle;intracellular organelle part;intracellular part;macromolecular complex;membrane;membrane-bounded organelle;organelle;organelle membrane;organelle part;protein complex;Ric1p-Rgp1p complex	1	1	1	1	1	1	1	1	1	1	2	3	3	1	1	2	3
488465	439390	434181	443284	553536	466278	464264	530681	503766	579618	602131	688463	678550	606648	648569	885523	878292	968209	937066	930092	672127	640892	713947	667510	773568	874553	819133	816081	989030	1.01449e+06	MOM	alcohol catabolic process;alcohol metabolic process;carbohydrate catabolic process;carbohydrate metabolic process;carbohydrate phosphorylation;catabolic process;cation transport;cellular carbohydrate catabolic process;cellular carbohydrate metabolic process;cellular metabolic process;cellular process;establishment of localization;fructose 6-phosphate metabolic process;fructose metabolic process;g…	6-phosphofructokinase complex;cell part;cytoplasmic part;cytosolic part;intracellular membrane-bounded organelle;intracellular organelle;intracellular organelle part;intracellular part;macromolecular complex;membrane;membrane-bounded organelle;mitochondrial membrane;mitochondrial outer membrane;mitochondrial part;mitochondrion;organelle;organelle membrane;organelle outer membrane;organelle part;o…	57	48	41	49	58	49	51	53	47	49	72	65	66	67	66	75	77
916873	797429	891848	859697	1.12063e+06	1.05246e+06	1.16545e+06	1.21083e+06	1213001	1.27202e+06	1.14364e+06	1.14255e+06	1.20065e+06	1.20071e+06	1.29021e+06	1.73205e+06	1.67063e+06	1.84274e+06	1.95014e+06	1.52427e+06	1.05501e+06	1.03306e+06	1.19132e+06	1.14579e+06	1.58288e+06	1.58534e+06	1.43676e+06	1.48267e+06	1.97006e+06	1.53761e+06	MOM	alcohol catabolic process;alcohol metabolic process;carbohydrate catabolic process;carbohydrate metabolic process;carbohydrate phosphorylation;catabolic process;cation transport;cellular carbohydrate catabolic process;cellular carbohydrate metabolic process;cellular metabolic process;cellular process;establishment of localization;fructose 6-phosphate metabolic process;fructose metabolic process;g…	6-phosphofructokinase complex;cell part;cytoplasmic part;cytosolic part;intracellular membrane-bounded organelle;intracellular organelle;intracellular organelle part;intracellular part;macromolecular complex;membrane;membrane-bounded organelle;mitochondrial membrane;mitochondrial outer membrane;mitochondrial part;mitochondrion;organelle;organelle membrane;organelle outer membrane;organelle part;o…	50	43	38	44	51	44	43	45	41	41	55	55	54	55	56	64	62
35231	50014.3	57512.2	38744	34316.6	51714.3	51089.5	39561.3	61544.3	60485.9	27113.6	28392.8	25443.6	22967.1	27263.4	21690.9	20751.8	22757.4	19008.6	21749.4	35052.9	32924.3	26783.4	28284	23138.6	22828.2	24848.4	24714.7	21887.1	21433.1		biological regulation;cell cycle arrest;cell cycle phase;cell cycle process;cell division;cell surface receptor linked signaling pathway;cellular component organization;cellular component organization at cellular level;cellular component organization or biogenesis;cellular component organization or biogenesis at cellular level;cellular macromolecule metabolic process;cellular metabolic process;ce…	cell part;cell projection part;cytoplasm;intracellular membrane-bounded organelle;intracellular organelle;intracellular part;mating projection tip;membrane-bounded organelle;nucleus;organelle;periplasmic space;site of polarized growth	7	7	8	8	7	6	6	7	6	6	8	8	8	8	7	8	8
[truncated: 3,539 more rows]
[truncated: 48 more columns]
