# Supplementary material for: In the absence of mitochondrial fusion unequal segregation of mitochondria drives mtDNA loss
Source: EMBO Rep. 2026 May 14;27(12):3359–93. doi: 10.1038/s44319-026-00794-5 (PMC13303861; doi:10.1038/s44319-026-00794-5)
Supplement: Supplementary file 5 — Movie EV2 [file 44319_2026_794_MOESM5_ESM.zip]

Archive with 2 entries (2 files):
- MovieEV2.mp4
- Legend_MovieEV2.docx
