# Supplementary material for: In the absence of mitochondrial fusion unequal segregation of mitochondria drives mtDNA loss
Source: EMBO Rep. 2026 May 14;27(12):3359–93. doi: 10.1038/s44319-026-00794-5 (PMC13303861; doi:10.1038/s44319-026-00794-5)
Supplement: Supplementary file 9 — Source data Fig. 1 [file 44319_2026_794_MOESM9_ESM.zip › Source Data Figure 1/Source_data_Fig1C.xlsx]

## Sheet: Sheet1
time [h]	average solidity
-0.25	0.285311		images and raw data are available on an OMERO server, see data availability statement
-0.24167	0.288025
-0.23333	0.272786
-0.225	0.282477
-0.21667	0.278565
-0.20833	0.274279
-0.2	0.282053
-0.19167	0.283411
-0.18333	0.275746
-0.175	0.271263
-0.16667	0.283382
-0.15833	0.277104
-0.15	0.273137
-0.14167	0.272943
-0.13333	0.27856
-0.125	0.268978
-0.11667	0.268631
-0.10833	0.265433
-0.1	0.260691
-0.09167	0.272343
-0.08333	0.266904
-0.075	0.285475
-0.06667	0.278402
-0.05833	0.28625
-0.05	0.267916
-0.04167	0.283962
-0.03333	0.272431
-0.025	0.268828
-0.01667	0.262649
-0.00833	0.258333
0	0.26251
0.008333	0.261626
0.016667	0.251082
0.025	0.265442
0.033333	0.255647
0.041667	0.266305
0.05	0.271954
0.058333	0.276713
0.066667	0.278393
0.075	0.267871
0.083333	0.265133
0.091667	0.269374
0.1	0.266748
0.108333	0.263317
0.116667	0.257159
0.125	0.281761
0.133333	0.272578
0.141667	0.261217
0.15	0.265635
0.158333	0.276663
0.166667	0.263799
0.175	0.286427
0.183333	0.286611
0.191667	0.278573
0.2	0.27707
0.208333	0.283765
0.216667	0.273237
0.225	0.273814
0.233333	0.286855
0.241667	0.278718
0.25	0.281941
0.258333	0.294615
0.266667	0.278201
0.275	0.286172
0.283333	0.301136
0.291667	0.293965
0.3	0.316385
0.308333	0.289207
0.316667	0.314655
0.325	0.300994
0.333333	0.29869
0.341667	0.308724
0.35	0.313438
0.358333	0.316571
0.366667	0.316179
0.375	0.311064
0.383333	0.303897
0.391667	0.31113
0.4	0.310925
0.408333	0.317543
0.416667	0.313017
0.425	0.320111
0.433333	0.315844
0.441667	0.311831
0.45	0.327317
0.458333	0.327248
0.466667	0.331161
0.475	0.32583
0.483333	0.332423
0.491667	0.340268
0.5	0.323643
0.508333	0.331887
0.516667	0.339505
0.525	0.340588
0.533333	0.329674
0.541667	0.324428
0.55	0.328968
0.558333	0.334113
0.566667	0.335919
0.575	0.337429
0.583333	0.336605
0.591667	0.326281
0.6	0.337006
0.608333	0.340117
0.616667	0.341462
0.625	0.342234
0.633333	0.329747
0.641667	0.339135
0.65	0.360501
0.658333	0.353481
0.666667	0.340491
0.675	0.343799
0.683333	0.34908
0.691667	0.342629
0.7	0.338089
0.708333	0.341406
0.716667	0.344071
0.725	0.337598
0.733333	0.337193
0.741667	0.343367
0.75	0.345922
0.758333	0.330601
0.766667	0.330576
0.775	0.339351
0.783333	0.338485
0.791667	0.334349
0.8	0.338319
0.808333	0.348403
0.816667	0.345591
0.825	0.359308
0.833333	0.351287
0.841667	0.348044
0.85	0.354336
0.858333	0.347493
0.866667	0.350226
0.875	0.358448
0.883333	0.36622
0.891667	0.363087
0.9	0.356989
0.908333	0.369361
0.916667	0.368208
0.925	0.37617
0.933333	0.369298
0.941667	0.363374
0.95	0.376149
0.958333	0.383226
0.966667	0.358623
0.975	0.379956
0.983333	0.359835
0.991667	0.365192
1	0.367884
1.00833	0.368244
1.01667	0.362483
1.025	0.368795
1.03333	0.365278
1.04167	0.370603
1.05	0.361636
1.05833	0.369016
1.06667	0.364762
1.075	0.362606
1.08333	0.363964
1.09167	0.357991
1.1	0.359798
1.10833	0.355307
1.11667	0.359442
1.125	0.356203
1.13333	0.362013
1.14167	0.366359
1.15	0.365423
1.15833	0.368848
1.16667	0.356729
1.175	0.36951
1.18333	0.374492
1.19167	0.354258
1.2	0.377611
1.20833	0.368165
1.21667	0.381295
1.225	0.374338
1.23333	0.370203
1.24167	0.37892
1.25	0.36559
1.25833	0.366052
1.26667	0.37228
1.275	0.367133
1.28333	0.369273
1.29167	0.369057
1.3	0.373817
1.30833	0.37832
1.31667	0.369782
1.325	0.365118
1.33333	0.370012
1.34167	0.364981
1.35	0.359934
1.35833	0.36362
1.36667	0.368647
1.375	0.37125
1.38333	0.355691
1.39167	0.371027
1.4	0.368698
1.40833	0.372971
1.41667	0.361171
1.425	0.371602
1.43333	0.371156
1.44167	0.375669
1.45	0.375459
1.45833	0.374414
1.46667	0.380206
1.475	0.387603
1.48333	0.395608
1.49167	0.391376
