# Supplementary material for: In the absence of mitochondrial fusion unequal segregation of mitochondria drives mtDNA loss
Source: EMBO Rep. 2026 May 14;27(12):3359–93. doi: 10.1038/s44319-026-00794-5 (PMC13303861; doi:10.1038/s44319-026-00794-5)
Supplement: Supplementary file 9 — Source data Fig. 1 [file 44319_2026_794_MOESM9_ESM.zip › Source Data Figure 1/Source_data_Fig1D.xlsx]

## Sheet: normalized data_1D
tim in h	Control			Fzo1 depleted			Δfzo1
	rep1	rep2	rep3	rep1	rep2	rep3	rep1	rep2	rep3
0-3	1	1	1	0.97	0.94	0.91	0.61	0.62	0.52
3-6	1	1	1	0.87	0.9	0.9	0.62	0.65	0.64
6-9	1	1	1	0.84	0.83	0.82	0.6	0.6	0.59
9-12	1	1	1	0.8	0.8	0.82	0.57	0.6	0.65
12-15	1	1	1	0.75	0.7	0.78	0.61	0.62	0.63
15-18	1	1	1	0.68	0.64	0.64	0.68	0.59	0.57
18-21	1	1	1	0.59	0.68	0.63	0.59	0.61	0.67
growth rate in 1/h normalized by the wild type value of the same replicate per time frame

## Sheet: unnormalized data_EV1F 
tim in h	Control			Fzo1 depleted			Δfzo1
	rep1	rep2	rep3	rep1	rep2	rep3	rep1	rep2	rep3
0-3	78.5436	78.5436	85.6266	80.7237	83.6124	93.6475	127.769	126.103	166.09
3-6	75.74	76.3378	75.8229	87.5186	84.8405	84.3245	122.681	118.284	117.983
6-9	76.874	79.2621	75.4925	91.97	95.4967	91.6457	127.261	131.569	126.911
9-12	75.2603	76.17	77.5477	93.7108	95.4967	94.5846	131.154	127.261	119.2
12-15	80.2718	79.2017	77.0592	107.409	112.707	99.3759	131.154	127.261	122.32
15-18	74.2658	77.2883	77.6491	109.646	121.427	120.687	109.646	131.154	135.867
18-21	77.2883	80.2873	75.6161	131.154	118.284	119.2	131.569	131.61	112.982
doubling time in minutes
