# Supplementary material for: In the absence of mitochondrial fusion unequal segregation of mitochondria drives mtDNA loss
Source: EMBO Rep. 2026 May 14;27(12):3359–93. doi: 10.1038/s44319-026-00794-5 (PMC13303861; doi:10.1038/s44319-026-00794-5)
Supplement: Supplementary file 10 — Source data Fig. 2 [file 44319_2026_794_MOESM10_ESM.zip › Source Data Figure 2/2G_EM raw images/readme_filenames.txt]

"Depletion tx" => original JPGs for Depletion time course; close-ups in fig.2G

"category"=> original JPGs for category; close-ups in fig.2G

"example" => original JPGs for representative mitochondrial morphology of used strains; in Figure EV2J


"_SA-MAGX20k" "_SA-MAGX12k" "_SA-MAG_X10k" => magnification at TEM
