# Supplementary material for: In the absence of mitochondrial fusion unequal segregation of mitochondria drives mtDNA loss
Source: EMBO Rep. 2026 May 14;27(12):3359–93. doi: 10.1038/s44319-026-00794-5 (PMC13303861; doi:10.1038/s44319-026-00794-5)
Supplement: Supplementary file 10 — Source data Fig. 2 [file 44319_2026_794_MOESM10_ESM.zip › Source Data Figure 2/Fig2A.xlsx]

## Sheet: Sheet1
time in h	Control			Fzo1 depleted
	rep1	rep2	rep3	rep1	rep2	rep3
0	1	1	1	1.23	1.42144	1.17936
3	1.09	1.06332	1.0053	0.96	0.668253	0.784634
6	0.82	1.21299	1.10272	0.65	0.592616	0.446712
9	0.92	1.26138	1.25554	0.51	0.315645	0.309304
12	0.97	1.11343	1.04097	0.32	0.215628	0.210633
15	0.76	1.00768	0.870145	0.17	0.142032	0.140674
18	0.89	1.12386	1.01514	0.14	0.088947	0.104325
21	0.9	1.4694	0.773099	0.11	0.112301	0.103805
mtDNA determined by qPCR
average of mtDNA encoded genes was normalized to nuclear gene ACT1 and normalized to 0 h Control
