# Supplementary material for: In the absence of mitochondrial fusion unequal segregation of mitochondria drives mtDNA loss
Source: EMBO Rep. 2026 May 14;27(12):3359–93. doi: 10.1038/s44319-026-00794-5 (PMC13303861; doi:10.1038/s44319-026-00794-5)
Supplement: Supplementary file 10 — Source data Fig. 2 [file 44319_2026_794_MOESM10_ESM.zip › Source Data Figure 2/Fig2B.xlsx]

## Sheet: Sheet1
	Var1			Cox2
time in h	rep1	rep2	rep3	rep1	rep2	rep3
0	1.4064	0.952448	0.806964	0.846498	1.31722	1.03918
3	0.685273	0.957825	0.634032	0.794067	0.972931	0.958527
6	0.493465	0.406411	0.285007	0.273692	0.301752	0.407638
9	0.213273	0.190775	0.1635	0.184819	0.136086	0.263396
12	0	0.138173	0.114102	0	0.133795	0.127828
15	0	0.059765	0.161404	0	0.069323	0.042758
18	0	0.338833	0.056245	0	0.021395	0.045605
21	0	0	0	0	0	0
proteomics measurment, normalized to Control 0 h
