# Supplementary material for: In the absence of mitochondrial fusion unequal segregation of mitochondria drives mtDNA loss
Source: EMBO Rep. 2026 May 14;27(12):3359–93. doi: 10.1038/s44319-026-00794-5 (PMC13303861; doi:10.1038/s44319-026-00794-5)
Supplement: Supplementary file 10 — Source data Fig. 2 [file 44319_2026_794_MOESM10_ESM.zip › Source Data Figure 2/Fig2C.xlsx]

## Sheet: Sheet1
0 h Control			3 h Control			CAP 3 h Control			0 h Fzo1 depleted			3 h Fzo1 depleted			CAP 3 h Fzo1 depleted
rep1	rep2	rep3	rep1	rep2	rep3	rep1	rep2	rep3	rep1	rep2	rep3	rep1	rep2	rep3	rep1	rep2	rep3
1	1	1	0.919355	0.861111	1.31161	0.297581	0.419444	0.370429	0.927419	1.14583	1.2814	0.682258	0.868056	0.694754	0.234677	0.454861	0.384738
Quantification of WBs, intensities were normalized to each replicate Control 0h
