# Supplementary material for: In the absence of mitochondrial fusion unequal segregation of mitochondria drives mtDNA loss
Source: EMBO Rep. 2026 May 14;27(12):3359–93. doi: 10.1038/s44319-026-00794-5 (PMC13303861; doi:10.1038/s44319-026-00794-5)
Supplement: Supplementary file 10 — Source data Fig. 2 [file 44319_2026_794_MOESM10_ESM.zip › Source Data Figure 2/Fig2D.xlsx]

## Sheet: Sheet1
time after depletion [h]	Complex II	Complex III	Complex IV	Complex V
0	1.01829	1.0531	0.990287	1.02488
3	1.09951	1.01781	0.817731	1.00228
6	0.845108	0.740632	0.570318	0.762051
9	0.715158	0.553259	0.439137	0.618656
12	0.697291	0.473304	0.347601	0.487399
15	0.600793	0.43022	0.259364	0.383811
18	0.525697	0.373143	0.234128	0.388911
21	0.587025	0.407379	0.190901	0.400613
average of all proteins belonging to the respective Complex, normalized to Control 0 h
