# Supplementary material for: In the absence of mitochondrial fusion unequal segregation of mitochondria drives mtDNA loss
Source: EMBO Rep. 2026 May 14;27(12):3359–93. doi: 10.1038/s44319-026-00794-5 (PMC13303861; doi:10.1038/s44319-026-00794-5)
Supplement: Supplementary file 10 — Source data Fig. 2 [file 44319_2026_794_MOESM10_ESM.zip › Source Data Figure 2/Fig2F.xlsx]

## Sheet: Sheet1
time in h	Mrps5			Mrps5 NG-reporter expression			Qcr7			Qcr7 NG-reporter expression
	rep1	rep2	rep3	rep1	rep2	rep3	rep1	rep2	rep3	rep1	rep2	rep3
0	1	1	1	1	1	1	1	1	1	1	1	1
3	0.819372	0.39726	0.530579	1.0966	0.949495	1.1319	1.01775	0.798851	0.93125	1.22414	0.977358	0.978723
6	0.573298	0.289041	0.404959	1.06395	1.11616	1.25437	0.621302	0.485057	0.65625	0.917241	0.958491	1.11702
9	0.170157	0.134932	0.119835	1.08435	1.07449	0.84253	0.450296	0.391954	0.358125	0.813793	0.943396	0.907801
Quantification of WBs, intensities were normalized to 0 h timepoints each
