# Supplementary material for: In the absence of mitochondrial fusion unequal segregation of mitochondria drives mtDNA loss
Source: EMBO Rep. 2026 May 14;27(12):3359–93. doi: 10.1038/s44319-026-00794-5 (PMC13303861; doi:10.1038/s44319-026-00794-5)
Supplement: Supplementary file 10 — Source data Fig. 2 [file 44319_2026_794_MOESM10_ESM.zip › Source Data Figure 2/Fig2H.xlsx]

## Sheet: Sheet1
	cristae [% of all mitochondria]			septa [% of all mitochondria]			empty [% of all mitochondria]			aberrant [% of all mitochondria]
	rep1	rep2	rep3	rep1	rep2	rep3	rep1	rep2	rep3	rep1	rep2	rep3
WT	92	87	83	1	4	14	6	6	2	1	4	1
0 h Fzo1 depleted	97	95	83	1	0	11	1	0	6	1	5	0
3 h Fzo1 depleted	61	70	53	3	11	16	10	0	2	26	19	29
6 h Fzo1 depleted	18	20	25	15	17	18	6	4	12	61	59	45
9 h Fzo1 depleted	3	5	5	7	26	19	14	10	28	76	59	48
21 h Fzo1 depleted	2		0	20		41	24		53	54		6
Δfzo1	1	2	0	25	38	36	66	30	64	8	30	0
Quantification of EM images of three biological replicates, see Fig 2G for categorization
