# Supplementary material for: In the absence of mitochondrial fusion unequal segregation of mitochondria drives mtDNA loss
Source: EMBO Rep. 2026 May 14;27(12):3359–93. doi: 10.1038/s44319-026-00794-5 (PMC13303861; doi:10.1038/s44319-026-00794-5)
Supplement: Supplementary file 11 — Source data Fig. 3 [file 44319_2026_794_MOESM11_ESM.zip]

Archive with 4 entries (3 files):
- Source Data Figure 3/
- Source Data Figure 3/Source Data Fig3A.xlsx
- Source Data Figure 3/Source Data Fig3C.xlsx
- Source Data Figure 3/Source Data Fig3D.xlsx
