# Supplementary material for: In the absence of mitochondrial fusion unequal segregation of mitochondria drives mtDNA loss
Source: EMBO Rep. 2026 May 14;27(12):3359–93. doi: 10.1038/s44319-026-00794-5 (PMC13303861; doi:10.1038/s44319-026-00794-5)
Supplement: Supplementary file 11 — Source data Fig. 3 [file 44319_2026_794_MOESM11_ESM.zip › Source Data Figure 3/Source Data Fig3A.xlsx]

## Sheet: Sheet1
time [h]	Control norm. Mitochondrial concentration			Fzo1 depleted norm. Mitochondrial concentration
	median	75th percentile	25th percentile	median	75th percentile	25th percentile		images and raw data are available on an OMERO server, see data availability statement
-0.5	0.936955	1.25424	0.760255	1.0286	1.35424	0.59857
-0.3	0.979669	1.27542	0.678599	1.06645	1.52534	0.602243
-0.1	0.986058	1.25324	0.631922	1.16596	1.58678	0.653331
0.1	1.00928	1.28303	0.673255	1.07927	1.71855	0.582314
0.3	1.12603	1.40598	0.70477	1.10064	1.60569	0.49129
0.5	1.03586	1.17147	0.736796	1.12097	1.6201	0.585266
0.7	1.02118	1.14038	0.750104	1.14653	1.79808	0.572475
0.9	0.904759	1.18489	0.736091	0.982481	1.59355	0.267076
1.1	1.01758	1.23815	0.687895	1.0019	1.50753	0.352147
1.3	1.05424	1.42569	0.707027	0.956435	1.74517	0.417847
1.5	0.991873	1.27772	0.699698	0.964173	2.15759	0.492614
1.7	1.02664	1.26708	0.671337	0.842844	2.0549	0.345247
1.9	1.00299	1.29825	0.752472	0.906557	1.88077	0.401306
2.1	1.07974	1.4114	0.750898	0.842914	1.92111	0.381082
2.3	0.92117	1.34861	0.677521	0.735393	1.7644	0.16019
2.5	0.940907	1.34384	0.64987	0.675576	1.71509	0.180694
2.7	1.00727	1.43478	0.727919	0.606113	1.85697	0.179062
2.9	0.953826	1.31494	0.696435	0.664463	1.74956	0.219337
3.1	0.924666	1.29865	0.650868	0.619515	1.83873	0.165651
3.3	0.950476	1.33212	0.634638	0.713751	1.98935	0.173732
3.5	1.00456	1.5121	0.721117	0.606611	1.82278	0.0946787
3.7	1.0136	1.41883	0.669308	0.622096	1.87607	0.125562
3.9	1.00648	1.47782	0.671798	0.684046	1.97709	0.11354
4.1	0.954842	1.41171	0.664634	0.665987	1.79392	0.0908432
4.3	0.938651	1.33889	0.63378	0.639114	1.75787	0.0739644
4.5	0.990018	1.47137	0.743931	0.640297	1.78175	0.0750957
4.7	0.990729	1.42585	0.729157	0.702981	1.78855	0.119119
4.9	0.97041	1.39005	0.652717	0.731887	1.78726	0.11091
5.1	1.03097	1.44365	0.685803	0.649076	1.81155	0.0650876
5.3	1.01829	1.37057	0.691104	0.664452	1.80903	0
5.5	1.02876	1.41769	0.704654	0.59912	1.76716	0.022999
5.7	0.989358	1.405	0.64481	0.583503	1.71117	0.0301061
5.9	0.986608	1.43088	0.683015	0.610212	1.66705	0.0707111
6.1	0.970515	1.38609	0.664103	0.641579	1.71488	0.0476078
6.3	0.973586	1.37855	0.648007	0.612438	1.66252	0.0321558
6.5	0.970038	1.41539	0.671365	0.603487	1.77987	0.0390849
6.7	0.967106	1.4124	0.649796	0.602025	1.82225	0.0520188
6.9	0.97954	1.37806	0.646974	0.606469	1.75156	0.0555168
7.1	0.975294	1.39755	0.676054	0.583759	1.79028	0.0345862
7.3	0.962603	1.40993	0.639344	0.615168	1.77332	0.0843774
7.5	0.971603	1.41948	0.647277	0.579383	1.83067	0.07848
7.7	0.97216	1.40335	0.664115	0.564221	1.7772	0.0522539
7.9	0.97084	1.40517	0.683672	0.568	1.84535	0.0359827
8.1	0.998585	1.44134	0.689368	0.512258	1.82208	0.0277229
8.3	0.951415	1.41254	0.652864	0.53761	1.84076	0.0182605
8.5	0.99397	1.45509	0.665912	0.53364	1.75386	0.0294646
8.7	0.983321	1.42938	0.66743	0.5439	1.76881	0.0311149
8.9	0.985424	1.44872	0.653676	0.562678	1.78377	0.0352646
9.1	0.986217	1.46663	0.652396	0.539701	1.85435	0.0337584
