# Supplementary material for: In the absence of mitochondrial fusion unequal segregation of mitochondria drives mtDNA loss
Source: EMBO Rep. 2026 May 14;27(12):3359–93. doi: 10.1038/s44319-026-00794-5 (PMC13303861; doi:10.1038/s44319-026-00794-5)
Supplement: Supplementary file 11 — Source data Fig. 3 [file 44319_2026_794_MOESM11_ESM.zip › Source Data Figure 3/Source Data Fig3C.xlsx]

## Sheet: Sheet1
time [h]	Control MMP [AU]			Fzo1 depleted MMP [AU]
	average	95th percentile	5th percentile	average	95th percentile	5th percentile
-0.5	0.525535	0.621183	0.418666	0.559983	0.675537	0.468783		images and raw data are available on an OMERO server, see data availability statement
-0.3	0.539035	0.65138	0.460638	0.542421	0.630125	0.409614
-0.1	0.531939	0.649497	0.424018	0.529604	0.62654	0.422453
0.1	0.53497	0.633715	0.451182	0.51664	0.624803	0.431953
0.3	0.541056	0.647284	0.459815	0.482676	0.603115	0.370612
0.5	0.543367	0.636503	0.441528	0.458521	0.551721	0.341615
0.7	0.544083	0.643399	0.447958	0.44479	0.549886	0.332026
0.9	0.553038	0.640493	0.436274	0.448442	0.543399	0.328127
1.1	0.553172	0.642367	0.435154	0.44764	0.599777	0.346894
1.3	0.565191	0.652924	0.46723	0.444866	0.57702	0.339921
1.5	0.552991	0.633878	0.463706	0.440103	0.58241	0.308226
1.7	0.577619	0.664544	0.486291	0.437859	0.576759	0.328863
1.9	0.566873	0.642607	0.491541	0.438259	0.545713	0.312854
2.1	0.577646	0.675838	0.479016	0.430105	0.559949	0.311068
2.3	0.566773	0.655578	0.477149	0.425546	0.585819	0.315036
2.5	0.57036	0.646203	0.461908	0.424516	0.556287	0.311319
2.7	0.577529	0.660922	0.487554	0.417939	0.565081	0.305169
2.9	0.569115	0.641634	0.48915	0.407318	0.540298	0.282397
3.1	0.562695	0.639738	0.465911	0.412582	0.602426	0.281352
3.3	0.569345	0.652016	0.489715	0.39623	0.58087	0.239514
3.5	0.579355	0.662432	0.492423	0.399202	0.578606	0.255412
3.7	0.574536	0.654516	0.49431	0.398885	0.557168	0.269767
3.9	0.560862	0.636322	0.482849	0.398663	0.566925	0.260425
4.1	0.570295	0.642197	0.482976	0.399421	0.559122	0.264068
4.3	0.567709	0.651812	0.464325	0.399875	0.56914	0.255941
4.5	0.565287	0.64443	0.476377	0.400872	0.55362	0.2542
4.7	0.569266	0.654875	0.467072	0.401009	0.560189	0.254437
4.9	0.563927	0.641352	0.490182	0.398417	0.570769	0.264995
5.1	0.569841	0.657896	0.476837	0.394828	0.571107	0.258921
5.3	0.570648	0.650931	0.487694	0.391479	0.567371	0.254483
5.5	0.565942	0.643851	0.477323	0.38917	0.550467	0.248122
5.7	0.564682	0.646993	0.48402	0.392789	0.574729	0.254622
5.9	0.560846	0.635352	0.482508	0.388362	0.586526	0.245298
6.1	0.563121	0.64726	0.482176	0.382082	0.580217	0.232811
6.3	0.563861	0.641015	0.48072	0.382571	0.56684	0.234495
6.5	0.558634	0.640569	0.468555	0.382322	0.577266	0.234473
6.7	0.558432	0.637073	0.47992	0.381149	0.574458	0.242273
6.9	0.558576	0.63756	0.475134	0.381069	0.583358	0.244517
7.1	0.554626	0.631524	0.470321	0.38094	0.581083	0.237148
7.3	0.552304	0.632612	0.472044	0.380181	0.578972	0.234237
7.5	0.552321	0.630301	0.469683	0.378379	0.565512	0.235984
7.7	0.553255	0.631069	0.477888	0.375837	0.553055	0.240419
7.9	0.556004	0.638072	0.466029	0.374625	0.562848	0.238583
8.1	0.555121	0.636477	0.471196	0.372892	0.560029	0.235428
8.3	0.5523	0.633074	0.466472	0.369397	0.559421	0.235538
8.5	0.545359	0.63291	0.457687	0.370697	0.559171	0.231346
8.7	0.546235	0.631992	0.459115	0.365359	0.559095	0.229699
8.9	0.550295	0.633875	0.464197	0.365359	0.550429	0.229445
9.1	0.545785	0.628512	0.461955	0.364156	0.555323	0.230175
