# Supplementary material for: In the absence of mitochondrial fusion unequal segregation of mitochondria drives mtDNA loss
Source: EMBO Rep. 2026 May 14;27(12):3359–93. doi: 10.1038/s44319-026-00794-5 (PMC13303861; doi:10.1038/s44319-026-00794-5)
Supplement: Supplementary file 11 — Source data Fig. 3 [file 44319_2026_794_MOESM11_ESM.zip › Source Data Figure 3/Source Data Fig3D.xlsx]

## Sheet: sheet 1
Control MMP [AU]					Fzo1 depleted MMP [AU]
norm. mitochondrial concentration					norm. mitochondrial concentration					images and raw data are available on an OMERO server, see data availability statement
very low	low	high	very high		very low	low	high	very high
0.506045	0.614884	0.642952	0.595907		0.364145	0.395243	0.398605	0.447857
0.537938	0.576592	0.544764	0.501479		0.386727	0.452947	0.488344	0.384063
0.501311	0.589088	0.553496	0.611448		0.299314	0.452947	0.311314	0.333829
0.529712	0.45347	0.60696	0.569938		0.32599	0.343908	0.335275	0.465418
0.531845	0.623847	0.540507	0.648827		0.232434	0.466398	0.31956	0.511035
0.520998	0.452414	0.556594	0.544578		0.436247	0.297317	0.38186	0.60586
0.504622	0.52097	0.539972	0.577017		0.250968	0.290679	0.398378	0.42144
0.578372	0.584405	0.50329	0.62178		0.36934	0.279948	0.374767	0.490008
0.580043	0.440236	0.569027	0.605528		0.36934	0.380607	0.519249	0.51084
0.569993	0.596321	0.508507	0.648583		0.231074	0.397371	0.494971	0.558256
0.558587	0.551289	0.466541	0.548876		0.231074	0.482791	0.477014	0.437766
0.528787	0.553766	0.517119	0.576421		0.229778	0.276123	0.414763	0.517422
0.545163	0.492341	0.581636	0.598448		0.238307	0.276057	0.336341	0.440125
0.508608	0.61792	0.601644	0.597103		0.238307	0.41291	0.299797	0.365668
0.563876	0.552606	0.644145	0.556923		0.368026	0.476842	0.34231	0.303486
0.603591	0.572479	0.590802	0.588444		0.234469	0.413402	0.502421	0.539229
0.572098	0.534724	0.612948	0.595075		0.234469	0.420568	0.290589	0.509984
0.552517	0.605454	0.535479	0.604696		0.313432	0.414189	0.350501	0.496415
0.555181	0.610115	0.632097	0.517631		0.371945	0.46574	0.275937	0.389495
0.474319	0.560246	0.485346	0.607371		0.273123	0.502773	0.393958	0.46715
0.534877	0.627187	0.519527	0.527753		0.20895	0.370932	0.34877	0.269365
0.505013	0.512935	0.608568	0.643775		0.20895	0.455788	0.410687	0.348059
0.550768	0.599445	0.61675	0.438371		0.427015	0.465309	0.410687	0.560059
0.574768	0.5611	0.568033	0.552032		0.358765	0.424501	0.475751	0.477764
0.471783	0.518491	0.578712	0.554649		0.303148	0.499047	0.475751	0.5359
0.536656	0.528231	0.562538	0.622444		0.334531	0.378138	0.489675	0.521387
0.545057	0.555283	0.525829	0.609859		0.299383	0.365466	0.354448	0.311089
0.545998	0.498872	0.619634	0.6034		0.297327	0.260407	0.354448	0.443998
0.613033	0.539401	0.457089	0.56117		0.303402	0.337105	0.272873	0.434863
0.527516	0.516064	0.504445	0.563681		0.313676	0.441987	0.327034	0.437858
0.499972	0.599686	0.502202	0.432545		0.419599	0.306427	0.26147	0.415231
0.653692	0.523454	0.596934	0.608433		0.423679	0.399651	0.463387	0.378765
0.626661	0.560383	0.569998	0.637376		0.441619	0.337177	0.279802	0.297003
0.529408	0.626024	0.623989	0.602721		0.397128	0.483011	0.320151	0.331009
0.549264	0.617002	0.581792	0.645898		0.265401	0.284518	0.409465	0.423365
0.580446	0.600681	0.571548	0.589907		0.369943	0.346664	0.408794	0.545146
0.513487	0.605047	0.592628	0.549249		0.298006	0.379722	0.351951	0.498436
0.549591	0.561995	0.596981	0.583985		0.469552	0.417897	0.413334	0.434925
0.566676	0.584097	0.591015	0.585253		0.343157	0.369503	0.307926	0.4166
0.551272	0.579135	0.604505	0.589929		0.375203	0.450638	0.307926	0.473359
0.54895	0.594552	0.602629	0.486322		0.319724	0.363109	0.333062	0.378839
0.561122	0.58467	0.582804	0.592225		0.251394	0.363109	0.333062	0.48574
0.551237	0.560885	0.515991	0.611916		0.211941	0.398175	0.283461	0.517061
0.602101	0.566585	0.576331	0.59919		0.464189	0.398175	0.332501	0.370612
0.604841	0.551988	0.643559	0.549347		0.533976	0.285175	0.355409	0.370612
0.579028	0.578555	0.591706	0.521514		0.266491	0.362146	0.350977	0.539895
0.562313	0.55679	0.539664	0.595151		0.297577	0.410881	0.349215	0.499622
0.534459	0.592007	0.585314	0.566916		0.376362	0.346655	0.447054	0.455756
0.566633	0.591249	0.614056	0.528247		0.314051	0.246319	0.368941	0.38331
0.628477	0.562097	0.459845	0.656236		0.450719	0.47733	0.338617	0.306607
0.617731	0.605993	0.639653	0.549519		0.450719	0.47733	0.355596	0.437563
0.526931	0.597157	0.516466	0.559937		0.305187	0.262369	0.290136	0.349103
0.576584	0.565242	0.51054	0.581357		0.253257	0.285863	0.358678	0.546459
0.566228	0.457473	0.454259	0.601708		0.423127	0.355585	0.357078	0.400649
0.623609	0.627933	0.633279	0.536033		0.423127	0.380056	0.308907	0.3327
0.500817	0.536375	0.489745	0.611612		0.361992	0.338511	0.46216	0.436699
0.56131	0.578468	0.600036	0.657259		0.361992	0.38021	0.392309	0.45251
0.652229	0.64244	0.527214	0.584088		0.245483	0.25753	0.37621	0.325472
0.592322	0.617393	0.513007	0.563161		0.29641	0.437483	0.335604	0.360867
0.643415	0.548868	0.548332	0.59803		0.392119	0.226037	0.358158	0.425332
0.591921	0.49207	0.521274	0.631184		0.291078	0.352798	0.328337	0.458899
0.569446	0.519871	0.550023	0.584533		0.367824	0.336074	0.363989	0.459721
0.569218	0.616461	0.602153	0.56653		0.464266	0.403007	0.404785	0.495869
0.618887	0.492989	0.554208	0.531541		0.373009	0.308918	0.352109	0.545102
0.544984	0.529429	0.557102	0.617183		0.373009	0.362946	0.241754	0.500119
0.506384	0.453546	0.622218	0.546009		0.426863	0.310238	0.461726	0.411466
0.509462	0.585806	0.624039	0.556154		0.282443	0.33115	0.361756	0.382786
0.467772	0.574865	0.479153	0.536513		0.48052	0.400133	0.433831	0.33899
0.548732	0.5402	0.537168	0.59585		0.452978	0.220114	0.353835	0.383808
0.469703	0.504078	0.683483	0.626781		0.375821	0.357445	0.351481	0.391381
0.567762	0.543113	0.580176	0.572699		0.375821	0.399495	0.294675	0.247751
0.424974	0.568678	0.547166	0.615464		0.559386	0.312197	0.289888	0.33837
0.491476	0.468184	0.532487	0.593932		0.401783	0.40649	0.351584	0.33837
0.472977	0.594988	0.561677	0.676139		0.473923	0.491377	0.504062	0.417521
0.584237	0.607499	0.554918	0.604253		0.416128	0.491377	0.435703	0.339576
0.555793	0.574682	0.557076	0.521007		0.443183	0.30503	0.325446	0.555823
0.496855	0.556297	0.6128	0.57567		0.399711	0.350956	0.399865	0.317007
0.479245	0.592642	0.556917	0.548377		0.484521	0.268262	0.341334	0.402734
0.513978	0.581982	0.547529	0.515835		0.445445	0.339326	0.347054	0.542612
0.586679	0.603039	0.558834	0.56921		0.532706	0.332898	0.51781	0.517195
0.496826	0.546462	0.585542	0.62586		0.402163	0.332898	0.382783	0.457962
0.542838	0.558468	0.587133	0.55138			0.328114	0.298974	0.401479
0.424543	0.510718	0.519121	0.649861		0.279551	0.342951	0.376609	0.510942
0.598713	0.568964	0.602217	0.603423		0.304141	0.36226	0.293227	0.507547
0.554772	0.565477	0.590279	0.596061		0.382296	0.316139	0.392163	0.495437
0.550737	0.553975	0.507298	0.562042		0.323061	0.292707	0.484507	0.456809
0.542769	0.516288	0.618104	0.60869		0.310521	0.326407	0.461551	0.383949
0.377041	0.539828	0.574545	0.584306		0.425988	0.342584	0.410386	0.415152
0.506658	0.449305	0.528676	0.458454		0.375026	0.33986	0.344074	0.32584
0.498065	0.520027	0.623304	0.513972		0.270885	0.36898	0.246821	0.396325
0.454365	0.401982	0.546242	0.619414		0.327714	0.316439	0.374176	0.456238
0.566829	0.585436	0.570626	0.571977		0.313808	0.348782	0.427363	0.478078
0.542323	0.500194	0.617492	0.635322		0.229416	0.239126	0.472638	0.517417
0.525934	0.581526	0.57833	0.497017		0.380008	0.239126	0.395276	0.557278
0.47032	0.560474	0.576271	0.585139		0.400093	0.340707	0.349442	0.487814
0.535796	0.541611	0.592958	0.659732		0.400093	0.335917	0.380948	0.363098
0.689009	0.493022	0.468181	0.614741		0.410648	0.348522	0.39802	0.475393
0.666272	0.366885	0.534134	0.489034		0.259206	0.333828	0.408798	0.27358
0.62011	0.548708	0.570011	0.592361		0.356065	0.333828	0.311513	0.480558
0.528916	0.495019	0.487469	0.524021		0.471437	0.293972	0.394013	0.374987
0.500709	0.596686	0.535651	0.580203		0.471437	0.428608	0.420767	0.402525
0.538176	0.553076	0.486115	0.598358		0.367051	0.34066	0.428396	0.316
0.513565	0.51051	0.563548	0.632337		0.42019	0.299565	0.400106	0.453072
0.51563	0.448604	0.50933	0.535243		0.207689	0.299565	0.310877	0.43889
0.572844	0.594014	0.602462	0.481229		0.233944	0.357997	0.279445	0.49983
0.497073	0.577963	0.592559	0.507481		0.494028	0.44096	0.279445	0.409268
0.502809	0.455925	0.542958	0.502534		0.305296	0.396014	0.36196	0.384963
0.467437	0.567073	0.441112	0.628519		0.305296	0.359552	0.281392	0.47369
0.548254	0.57547	0.508705	0.583901		0.185225	0.384516	0.412777	0.366139
0.479489	0.586537	0.523039	0.598381		0.32798	0.292371	0.412777	0.37137
0.437201	0.544701	0.443495	0.571472		0.380264	0.293048	0.339496	0.341163
0.49808	0.543951	0.608868	0.600704		0.411444	0.406159	0.339496	0.446819
0.471959	0.547334	0.533876	0.54687		0.455809	0.287594	0.333845	0.403036
0.501239	0.553241	0.522124	0.620419		0.282203	0.422295	0.273767	0.403455
0.499715	0.615078	0.498614	0.621371			0.368826	0.373912	0.57995
0.516551	0.571158	0.590004	0.602419		0.360928	0.3822	0.36254	0.44629
0.548278	0.532699	0.487128	0.573128		0.334201	0.3822	0.36254	0.412841
0.605189	0.535238	0.522075	0.594204		0.473075	0.293886	0.422288	0.412841
0.45611	0.597815	0.665014	0.506283		0.491454	0.293886	0.304279	0.437099
0.531274	0.577529	0.567874	0.531798		0.314084	0.377022	0.344613	0.397936
0.592896	0.556507	0.666595	0.541141		0.36335	0.312242	0.333306	0.420182
0.588076	0.524698	0.528919	0.622331		0.450806	0.280282	0.333306	0.32323
0.591562	0.547986	0.603002	0.568757		0.454002	0.378456	0.290651	0.32323
0.545657	0.55233	0.495006	0.586665		0.321941	0.378456	0.295092	0.357516
0.510784	0.530935	0.539625	0.592036		0.333103	0.325299	0.354598	0.678772
0.498669	0.554083	0.557871	0.602894		0.309873	0.302855	0.37288	0.681273
0.52765	0.613622	0.506644	0.647466		0.3337	0.361599	0.322354	0.549356
0.529992	0.528903	0.598839	0.600238		0.345177	0.447899	0.322354	0.642736
0.599269	0.513629	0.578092	0.576387		0.264509	0.400021	0.289238	0.566956
0.462613	0.520312	0.512148	0.54113		0.307676	0.400021	0.297111	0.47614
0.495935	0.484257	0.4723	0.621325		0.334808	0.409116	0.385978	0.489816
0.581416	0.594436	0.630274	0.545128		0.381069	0.292588	0.368032	0.478289
0.554992	0.566243	0.509288	0.562404		0.396273	0.392461	0.384684	0.478289
0.55055	0.584722	0.505156	0.532802		0.333097	0.293982	0.384684	0.255412
0.595542	0.565792	0.593641	0.567962		0.230217	0.238115	0.311434	0.255412
0.580868	0.606444	0.46731	0.676964		0.342669	0.362349	0.387821	0.296605
0.601022	0.531194	0.556837	0.648579		0.295925	0.291248	0.387821	0.302942
0.580115	0.489967	0.462682	0.531477		0.213765	0.380786	0.406929	0.440886
0.518213	0.574583	0.574062	0.524005		0.352623	0.286225	0.329251	0.550685
0.534782	0.517494	0.550594	0.641288		0.402678	0.33793	0.376346	0.506589
0.519067	0.604262	0.556178	0.638196		0.431877	0.360374	0.342385	0.493686
0.525672	0.562666	0.631211	0.551589		0.373607	0.324688	0.436657	0.454508
0.485204	0.537698	0.488257	0.573002		0.3722	0.324688	0.386718	0.458163
0.445317	0.570365	0.58067	0.51912		0.42848	0.413356	0.308544	0.449643
0.56145	0.570964	0.548458	0.521284		0.377146	0.429022	0.395369	0.621334
0.471101	0.531814	0.606122	0.513092		0.278764	0.294437	0.367948	0.434666
0.420472	0.604117	0.589104	0.616349		0.326105	0.351328	0.301226	0.381593
0.533733	0.578851	0.512167	0.645156		0.359101	0.379355	0.315123	0.514357
0.593729	0.49337	0.542999	0.511469		0.313524	0.496571	0.245571	0.532164
0.550085	0.517235	0.594814	0.604909		0.313524	0.496571	0.566492	0.459165
0.574513	0.542371	0.526209	0.569393		0.40131	0.403374	0.395733	0.450957
0.515162	0.4546	0.558983	0.526557		0.40131	0.332949	0.418898	0.543736
0.591154	0.51941	0.555368	0.641595		0.363171	0.287128	0.418898	0.441356
0.478123	0.504172	0.506759	0.501689		0.298705	0.287128	0.378775	0.412997
0.604102	0.466515	0.52858	0.534944		0.339602	0.264757	0.443425	0.478317
0.479814	0.51837	0.518789	0.508127		0.339602	0.26696	0.400408	0.4437
0.50558	0.573535	0.499998	0.610168		0.380827	0.465509	0.391574	0.50722
0.518722	0.521148	0.52676	0.604081		0.396928	0.350434	0.300448	0.338147
0.51075	0.517539	0.574772	0.60888		0.396928	0.298521	0.300448	0.604551
0.513321	0.544443	0.533761	0.560926		0.263839	0.341987	0.428193	0.588014
0.470679	0.555596	0.567795	0.583353		0.374273	0.331111	0.390141	0.538441
0.490851	0.569253	0.565323	0.629044		0.374273	0.306442	0.390141	0.481538
0.515487	0.572616	0.553482	0.579375		0.474382	0.387558	0.309941	0.37209
0.535464	0.630621	0.586903	0.535998		0.428535	0.296522	0.357032	0.440933
0.56969	0.580729	0.603368	0.48577		0.375451	0.252669	0.357032	0.416741
0.526395	0.517948	0.601342	0.50042		0.36019	0.35344	0.419965	0.404677
0.50732	0.541304	0.567607	0.530371		0.399325	0.247414	0.373703	0.375854
0.524425	0.454842	0.592629	0.608483		0.360491	0.254409	0.387191	0.460359
0.487753	0.552835	0.497289	0.618168		0.309387	0.351798	0.419995	0.42442
0.525138	0.569782	0.505973	0.567176		0.459657	0.460164	0.419995	0.363152
0.483708	0.49035	0.569316	0.624862		0.327334	0.231472	0.300795	0.504798
0.571025	0.549594	0.587567	0.545573			0.231472	0.362856	0.431923
0.667766	0.575486	0.569584	0.641243		0.367643	0.293447	0.376701	0.519371
0.548444	0.447075	0.524448	0.514318		0.427317	0.289184	0.374031	0.352889
0.548213	0.489499	0.507808	0.448539		0.307369	0.399424	0.422869	0.485448
0.470514	0.491747	0.52719	0.617212		0.346156	0.371205	0.392152	0.32131
0.50129	0.483813	0.523505	0.537787		0.314731	0.32936	0.394485	0.556625
0.54279	0.635595	0.64042	0.554819		0.367895	0.250666	0.387575	0.393567
0.616876	0.505733	0.534041	0.544125		0.304829	0.319948	0.340916	0.346139
0.538497	0.537761	0.518778	0.644287		0.343365	0.344546	0.390157	0.39279
0.531713	0.544287	0.589844	0.526851		0.318012	0.337697	0.410744	0.371366
0.523793	0.588037	0.521754	0.549875		0.394048	0.380328	0.332604	0.416915
0.524118	0.512496	0.50739	0.65029		0.378853	0.551499	0.423603	0.416915
0.449224	0.567293	0.558932	0.556263		0.403146	0.326559		0.468666
0.560214	0.495139	0.58089	0.531992		0.316753			0.389358
0.57637	0.559041	0.596558	0.545035		0.379638			0.485505
0.532757	0.505009	0.636784	0.617433					0.514035
0.447393	0.537153	0.595655	0.562353		0.389817			0.367794
0.525404	0.582187	0.598512	0.565794		0.32054			0.488665
0.548256	0.572165	0.569026	0.516691		0.304927			0.475634
0.51777	0.542807	0.674355	0.645393		0.355293			0.32967
0.489248	0.469733	0.586497	0.548158		0.518321			0.534407
0.535927	0.582289	0.622409	0.556955		0.33732			0.361043
0.384654	0.511813	0.547732	0.524688		0.300176			0.361043
0.41217	0.598788	0.526157	0.621929		0.279054			0.393732
0.533066	0.529777	0.547497	0.575896		0.354141			0.470803
0.507635	0.587245	0.552918	0.522486		0.3783			0.492139
0.576274	0.466198	0.504717	0.522846		0.400125			0.459881
0.469858	0.56871	0.429426	0.532453		0.205427			0.391691
0.562515	0.591401	0.514697	0.54458		0.313302			0.398354
0.588729	0.553403	0.435518	0.643329		0.287797			0.562514
0.510386	0.577992	0.406538	0.610855		0.348195			0.35601
0.555865	0.503034	0.460582	0.538068		0.348195			0.35601
0.498356	0.576073	0.603287	0.534702		0.267842			0.376893
0.4903	0.506125	0.53766	0.548346		0.267842			0.348527
0.635902	0.54972	0.617588	0.548417		0.286479			0.383788
0.490016	0.498725	0.517314	0.543645		0.416029			0.383788
0.602202	0.583574	0.5348	0.585892		0.354203			0.326074
0.555675	0.554203	0.551738	0.554041		0.432644			0.507688
0.467757	0.53714	0.576964	0.559204		0.355315			0.435152
0.569713	0.599041	0.553407	0.492838		0.374034			0.52777
0.561456	0.517379	0.581011	0.607475		0.320823			0.426687
0.554543	0.614683	0.523	0.501757		0.436093			0.363161
0.590719	0.577187	0.556171	0.474132		0.436093			0.33402
0.614454	0.545441	0.525883	0.581728		0.376081			0.34491
0.467691	0.568586	0.570088	0.550545		0.322782			0.304493
0.554255	0.532433	0.467193	0.57576		0.207873			0.363679
0.531753	0.471182	0.546668	0.60911		0.207873			0.524507
0.493229	0.535041	0.544657	0.560801		0.389259			0.622795
0.551048	0.547211	0.546769	0.591362		0.31696			0.473419
0.504886	0.487794	0.575674	0.659983		0.341546			0.490956
0.465035	0.612309	0.577416	0.482132		0.341546			0.411308
0.467767	0.58303	0.482246	0.596895		0.336531			0.419793
0.599132	0.537139	0.628288	0.601388		0.211656			0.346729
0.488494	0.553417	0.513927	0.548858		0.211656			0.346729
0.564212	0.599365	0.520415	0.5745		0.346104			0.393031
0.570013	0.547649	0.480095	0.4735		0.295286			0.519713
0.58342	0.565194	0.553665	0.502294		0.23475			0.559579
0.551882	0.526742	0.573817	0.539628		0.23475			0.607249
0.582471	0.564565	0.621047	0.598814		0.348618			0.423821
0.597494	0.647234	0.541263	0.624147					0.580627
0.50742	0.558427	0.557669	0.584893		0.352654			0.580627
0.607797	0.531309	0.530338	0.444231		0.235628			0.454356
0.475444	0.476554	0.536006	0.560951					0.411679
0.508129	0.506599	0.515707	0.562654					0.364859
0.56269	0.543339	0.550143	0.569941		0.421828			0.410053
0.572939	0.465752	0.580458	0.545655		0.305374			0.462539
0.565068	0.583111	0.593496	0.514406		0.531599			0.462539
0.549262	0.523429	0.615828	0.494666		0.421925			0.555006
0.501082	0.48154	0.526864	0.537853		0.27601			0.555006
0.544745	0.575239	0.573222	0.630758		0.302482			0.481239
0.503139	0.65469	0.501926	0.471724					0.481239
0.564831	0.559824	0.535401	0.499536		0.338642			0.37245
0.560929	0.537196	0.51162	0.550433		0.312925			0.525329
0.614356	0.440006	0.430311	0.538685		0.294674			0.538061
0.537419	0.522311	0.527209	0.689549		0.346448			0.392423
0.533948	0.567569	0.47292	0.615776		0.344238			0.489991
0.561612	0.50708	0.617295	0.62053		0.275967			0.566845
0.557791	0.499154	0.542386	0.525433		0.331139			0.464929
0.566921	0.589791	0.46358	0.533798		0.232859			0.356738
0.546559	0.668027	0.476804	0.517714		0.256445			0.376561
0.571261	0.496944	0.653309	0.635972		0.281203			0.400436
0.522355	0.610509	0.590942	0.541243		0.279539			0.537796
0.469799	0.530257	0.568471	0.613297		0.335242			0.336721
0.589996	0.492813	0.587344	0.596633		0.267961			0.385439
0.511095	0.50643	0.532122	0.507599		0.298168			0.474055
0.528859	0.569015	0.498271	0.538777		0.239548			0.377252
0.476889	0.549222	0.507272	0.585516		0.297947			0.50751
0.53076	0.568943	0.587204	0.633876		0.303816			0.300975
0.58983	0.459265	0.540849	0.471009		0.303816			0.320867
0.50944	0.646708	0.488309	0.609329		0.270255			0.640096
0.558769	0.569307	0.559679	0.577023					0.493197
0.566199	0.58482	0.556176	0.626459		0.245554			0.580364
0.429537	0.538915	0.544869	0.553439		0.313445			0.580364
0.539243	0.503183	0.553085	0.594449		0.264014			0.516333
0.627575	0.467899	0.514638	0.56558		0.282739			0.342173
0.583301	0.627392	0.640377	0.552938		0.282739			0.41299
0.582418	0.547136	0.625055	0.557322		0.269129			0.510917
0.532869	0.562491	0.521299	0.611211		0.254412			0.530158
0.576602	0.559399	0.558469	0.609348		0.254412			0.431031
0.590783	0.555068	0.539888	0.536787		0.275657			0.401483
0.583823	0.58248	0.56788	0.563158		0.260823			0.490598
0.53486	0.480346	0.593807	0.533297		0.260823			0.373348
0.529708	0.513699	0.536818	0.537978		0.191731			0.305578
0.483985	0.555003	0.584316	0.564916		0.191731			0.45731
0.583287	0.574358	0.54881	0.485808		0.34261			0.454962
0.529608	0.598263	0.546429	0.614831		0.281689			0.580199
0.567789	0.572574	0.565172	0.509015		0.369411			0.602142
0.586991	0.579165	0.555468	0.504638		0.267554			0.45181
0.467104	0.548428	0.510314	0.601645		0.184889			0.481134
0.567621	0.575405	0.621905	0.508845		0.399011			0.438576
0.557655	0.577795	0.542311	0.60388		0.186547			0.484671
0.559523	0.59926	0.510385	0.547367		0.160893			0.472479
0.555884	0.623794	0.560002	0.57812		0.340227			0.55547
0.581642	0.554062	0.553316	0.514332		0.322386			0.412679
0.533046	0.584086	0.514707	0.49761		0.543218			0.496274
0.549899	0.546513	0.490082	0.552209		0.286781			0.489979
0.509154	0.592457	0.54938	0.598335		0.286781			0.476003
0.558153	0.574283	0.572207	0.555763		0.251985			0.396991
0.431043	0.596497	0.551689	0.575388		0.371996			0.464265
0.495895	0.482446	0.599368	0.534077		0.312012			0.443607
0.568809	0.459156	0.578933	0.525924		0.285821			0.347166
0.555623	0.495643	0.46265	0.655441		0.235326			0.408049
0.534904	0.513126	0.603474	0.500811		0.305248			0.573505
0.535617	0.608068	0.549602	0.510633		0.352494			0.444162
0.59053	0.525592	0.616969	0.627935		0.352494			0.4252
0.529924	0.559851	0.570723	0.552979		0.318227			0.432352
0.559018	0.488619	0.612762	0.487719		0.318227			0.597462
0.519595	0.459336	0.442149	0.565909		0.296105			0.663676
0.478004	0.53598	0.517608	0.558242		0.233659			0.368937
0.634564	0.607895	0.569717	0.623612		0.233659			0.368937
0.572518	0.495737	0.539028	0.583619		0.265915			0.542163
0.612145	0.567589	0.561736	0.479174		0.240706			0.410947
0.509346	0.49969	0.504621	0.528663		0.268823			0.550169
0.50896	0.547536	0.550737	0.579876		0.324742			0.347441
0.511201	0.557437	0.587084	0.571486		0.299192			0.505522
0.525523	0.604475	0.538197	0.53051		0.385985			0.493606
0.56605	0.545051	0.54464	0.593682		0.33876			0.37536
0.541496	0.545422	0.50393	0.599275					0.563078
0.449783	0.66998	0.609995	0.643246		0.394983			0.425293
0.476169	0.498283	0.552221	0.531989		0.301082			0.49731
0.574486	0.502665	0.523694	0.541232		0.257996			0.49731
0.525064	0.549838	0.500493	0.596455		0.257897			0.384715
0.588463	0.555692	0.521757	0.56559		0.329103			0.384715
0.537204	0.575063	0.570084	0.555491		0.288709			0.546164
0.573034	0.496776	0.472965	0.54893		0.352036			0.401395
0.516458	0.58213	0.598354	0.555574					0.440386
0.515237	0.590931	0.565048	0.596127		0.437615			0.440386
0.496149	0.529486	0.522973	0.582804		0.437615			0.432852
0.59808	0.582218	0.515249	0.597043					0.406472
0.544975	0.537777	0.56927	0.59311		0.273844			0.433278
0.529558	0.470035	0.530962	0.509627		0.339622			0.563279
0.571639	0.519485	0.53701	0.552383		0.348277			0.419637
0.572519	0.556078	0.57973	0.436684		0.349479			0.293454
0.486961	0.563777	0.641349	0.510493		0.383414			0.545597
0.583794	0.542015	0.559306	0.607036		0.313785			0.410929
0.509559	0.567101	0.630166	0.502052		0.267066			0.508331
0.539127	0.547586	0.538434	0.630443		0.221519			0.508331
0.586592	0.606795	0.530318	0.631873		0.231046			0.380213
0.588101	0.460656	0.578652	0.556763		0.354561			0.472929
0.597586	0.564382	0.5796	0.528602		0.331093			0.417718
0.521862	0.518799	0.595123	0.52003		0.275145			0.417718
0.489185	0.555933	0.546879	0.642006		0.361627			0.486214
0.600508	0.583747	0.524789	0.580911		0.226373			0.486359
0.534358	0.520018	0.43261	0.624286		0.226373			0.486359
0.561145	0.524222	0.529055	0.526011		0.362738			0.386772
0.527854	0.537955	0.513534	0.528527		0.325938			0.430999
0.494086	0.498198	0.566678	0.57022		0.325938			0.350798
0.603254	0.547344	0.520006	0.62453		0.239514			0.396045
0.473732	0.557374	0.562192	0.479525		0.239514			0.562334
0.610107	0.538797	0.50404	0.541014		0.393651			0.418509
0.608426	0.624358	0.485008	0.49496		0.395813			0.412496
0.522346	0.563728	0.598329	0.440945		0.40531			0.437732
0.565906	0.605268	0.524585	0.576978		0.333991			0.451196
0.611168	0.525436	0.50378	0.53513		0.333991			0.629306
0.569619	0.500582	0.650746	0.554734		0.3732			0.500781
0.620779	0.549463	0.575269	0.622525		0.381837			0.402379
0.498346	0.548147	0.589038	0.565488		0.234098			0.402379
0.574154	0.565064	0.608914	0.542671		0.252181			0.424853
0.54245	0.426372	0.586085	0.57897		0.321891			0.399849
0.554214	0.562574	0.581348	0.533991		0.292285			0.566136
0.528563	0.526096	0.565678	0.582227		0.29603			0.342696
0.624876	0.533544	0.502433	0.621121		0.291901			0.530979
0.60269	0.581409	0.556557	0.635808		0.291901			0.462966
0.563488	0.54535	0.690229	0.565033		0.304927			0.486658
0.541824	0.582979	0.601803	0.529238		0.28043			0.486658
0.537738	0.511282	0.534266	0.547491		0.241723			0.604145
0.67202	0.576662	0.522432	0.650868		0.241723			0.388151
0.54962	0.525902	0.491338	0.54372		0.351837			0.388151
0.628895	0.503546	0.475118	0.581942		0.243089			0.352285
0.491304	0.538504	0.566281	0.567488		0.243089			0.516734
0.523713	0.561989	0.517902	0.494401		0.369909			0.611317
0.579496	0.566999	0.511715	0.607148					0.537629
0.57251	0.540917	0.62902	0.520004		0.320022			0.400476
0.570672	0.579388	0.518256	0.556688		0.256011			0.443019
0.625127	0.54738	0.543558	0.594227		0.256011			0.544931
0.504918	0.612757	0.508106	0.591551		0.403554			0.49194
0.525577	0.59329	0.581318	0.526032		0.180013			0.49194
0.612062	0.580788	0.562458	0.483662		0.180013			0.513703
0.561214	0.454701	0.527497	0.687085		0.304082			0.422587
0.553859	0.520771	0.605422	0.620764		0.342339			0.511606
0.491962	0.538552	0.58367	0.560323		0.378897			0.412831
0.507093	0.547715	0.48479	0.628956		0.375459			0.470203
0.451775	0.547757	0.473864	0.575571		0.375459			0.341004
0.569868	0.596211	0.485114	0.492493		0.328085			0.502946
0.533187	0.592014	0.502018	0.577694		0.318031			0.582346
0.57175	0.479653	0.567018	0.551404		0.34731			0.582346
0.493664	0.544172	0.508076	0.478353		0.352268			0.507435
0.460224	0.507366	0.528957	0.616273		0.298287			0.421624
0.461773	0.531739	0.543199	0.606306		0.288851			0.511341
0.598667	0.572312	0.558695	0.567074		0.307502			0.67624
0.550997	0.480941	0.633791	0.513462		0.246811			0.329205
0.592981	0.512772	0.561294	0.548679		0.353613			0.447177
0.552296	0.596371	0.57879	0.545577		0.335712			0.347413
0.529709	0.52102	0.537227	0.567656		0.236333			0.347413
0.615457	0.58399	0.547779	0.572734		0.248495			0.349146
0.544766	0.511181	0.443845	0.506835		0.290911			0.517873
0.506232	0.559087	0.530449	0.562519		0.293873			0.385204
0.592747	0.485705	0.49938	0.565221		0.411704			0.393353
0.525699	0.549317	0.565433	0.592663		0.33099			0.414664
0.588032	0.502673	0.566456	0.537072		0.247541			0.453477
0.621965	0.594035	0.583793	0.540171		0.259273			0.257021
0.539692	0.541772	0.570189	0.512625					0.437744
0.633114	0.486329	0.590616	0.570666					0.437744
0.482098	0.586827	0.600946	0.624217		0.251809			0.602759
0.514415	0.520125	0.575838	0.601162		0.246266			0.54062
0.456803	0.587924	0.461625	0.474552					0.409572
0.55712	0.607026	0.584741	0.477715		0.469332			0.411588
	0.47523	0.560581	0.521202		0.469332			0.494448
0.542578	0.496333	0.514213	0.557748		0.265827			0.554223
0.544729	0.576749	0.498669	0.537104		0.313991			0.346748
0.570058	0.561522	0.56722	0.616745		0.313991			0.534715
0.559644	0.576645	0.539411	0.579694		0.314941			0.561857
0.520454	0.542638	0.539565	0.566234		0.255015			0.432807
0.538794	0.504697	0.570711	0.528547		0.297698			0.466037
0.517178	0.521805	0.531923	0.643855		0.285021			0.466037
0.574773	0.615167	0.508378	0.559486		0.323493			0.603265
0.542935			0.591284		0.330276			0.444939
					0.26474			0.361276
					0.348571			0.390682
					0.363827			0.524485
					0.304816			0.654561
					0.21202			0.654561
					0.296108			0.418399
					0.285054			0.418399
					0.344183			0.455387
					0.344183			0.560471
					0.390004			0.470356
					0.390004			0.347996
					0.422847			0.347996
					0.422847			0.477498
					0.206567			0.602521
					0.316551			0.519601
					0.347858			0.526595
					0.418202			0.757307
					0.340553			0.457636
					0.348726			0.613171
					0.378411			0.490515
					0.31815			0.568979
					0.33972			0.418761
					0.325019			0.52124
					0.299986			0.61997
					0.267165			0.472958
					0.396772			0.364532
					0.436868			0.48265
					0.436868			0.48265
					0.447435			0.557603
					0.447435			0.330672
					0.263738			0.339858
								0.452171
					0.43912			0.48213
					0.271451			0.48213
					0.40736			0.514735
					0.412187			0.444944
					0.227465			0.527967
					0.353269			0.314737
					0.263008			0.476813
					0.351781			0.468668
					0.311815			0.429257
					0.375627			0.592274
					0.308707			0.35558
					0.302531			0.485157
					0.274599			0.404628
					0.362224			0.476392
					0.300176			0.550534
					0.336087			0.550534
					0.268025			0.33353
					0.43738			0.568403
					0.299313			0.469213
					0.299313			0.469213
					0.304407			0.417441
					0.239249			0.500942
					0.239249			0.477805
					0.33296			0.477805
					0.402861			0.450856
								0.450856
					0.332531			0.463638
					0.343783			0.572264
					0.186314			0.448226
					0.186314			0.592387
					0.219925			0.328744
					0.219925			0.382804
					0.246385			0.382804
					0.283336			0.50314
					0.314158			0.438054
					0.371008			0.451054
					0.316971			0.474516
					0.369439			0.51609
								0.577397
					0.324867			0.588475
					0.290902			0.588475
					0.290902			0.465225
					0.304433			0.367495
					0.344316			0.397645
					0.274207			0.58504
					0.270989			0.687063
					0.250558			0.296724
					0.250558			0.296724
					0.239415			0.286705
					0.226692			0.286705
					0.226692			0.386782
					0.230504			0.483695
					0.23847			0.495611
					0.23847			0.586462
					0.179762			0.619916
								0.63486
								0.63486
					0.288749			0.262486
					0.248449			0.262486
					0.377752			0.326999
								0.394236
					0.334466			0.488756
					0.374711			0.362251
					0.382648			0.486541
					0.395185			0.486541
					0.25864			0.391485
					0.277237			0.443596
					0.330238			0.375669
								0.395921
					0.367832			0.345335
					0.3257			0.423617
					0.3257			0.296512
					0.308332			0.397756
					0.258465			0.568132
					0.297452			0.568132
					0.378189			0.37283
					0.381358			0.37283
					0.270218			0.43816
					0.305157			0.549287
					0.254341			0.625736
					0.254341			0.625736
					0.267793			0.260116
					0.267793			0.448184
					0.24751			0.452635
					0.24751			0.376193
					0.282579			0.479395
					0.321278			0.550892
					0.354803			0.550892
					0.300347			0.321191
					0.307761			0.405288
								0.298529
					0.404666			0.481485
					0.286849			0.422761
					0.247077			0.418219
					0.247077			0.448996
								0.538439
					0.356964			0.521639
					0.314591			0.508738
								0.419823
								0.463174
					0.200088			0.372889
								0.671415
								0.38029
					0.373962			0.405033
					0.297568			0.58926
					0.337003			0.371166
					0.356661			0.365043
					0.448236			0.454253
					0.269214			0.465148
					0.370901			0.518046
								0.46951
					0.311464			0.331563
					0.311464			0.654539
					0.279876			0.350671
					0.357369			0.49047
					0.193496			0.359504
					0.503589			0.294512
					0.290128			0.402753
					0.290128			0.451037
					0.279176			0.388392
					0.444539			0.42521
					0.444539			0.370484
					0.382837			0.386463
					0.302913			0.424388
					0.302913			0.582124
					0.270477			0.549618
					0.270477			0.399887
					0.354533			0.59074
					0.342961			0.624768
					0.273877			0.534996
					0.279545			0.461829
					0.328822			0.524511
					0.257099			0.320078
					0.273322			0.463991
					0.273322			0.429597
					0.362644			0.488307
					0.344979			0.37714
					0.382473			0.43049
								0.392707
					0.308679			0.37234
								0.380827
					0.198842
					0.198842
					0.325087
					0.448676
					0.269229
					0.329035
					0.282127
					0.395666
					0.395666
					0.262419
					0.303577
					0.231275
					0.231275
					0.278508
					0.278508
					0.404531
					0.348546
					0.234296
					0.296077
					0.192349
					0.192349
					0.265481
					0.258235
					0.261795
					0.261795
					0.338253
					0.338253
					0.314962
					0.30106
					0.30106
					0.394996
					0.353436
					0.363712
					0.363712
					0.396274
					0.367656
					0.318075
					0.2557
					0.360277
					0.33492
					0.243112
					0.302322
					0.329166
					0.374357
					0.397005
					0.313922
					0.361888
					0.260269
					0.255614
					0.354137
					0.285071
					0.277042
					0.277042
					0.256315
					0.306779
					0.296223
					0.272479
					0.279774
					0.246601
					0.246601
					0.335824
					0.307318
					0.310863
					0.259399
					0.349839
					0.349839
					0.288406
					0.29935
					0.293057
					0.293057
					0.31161
					0.563194
					0.218453
					0.293917
					0.317144
					0.250496
					0.402153
					0.278915
					0.276343
					0.24113
					0.427773
					0.427773
					0.272543
					0.272543
					0.362204
					0.362204
					0.343273
					0.343273
					0.369147
					0.316098
					0.272334
					0.221407
					0.288311
					0.288311
					0.32955
					0.32955
					0.455617
					0.326983
					0.213807
					0.213807
					0.383257
					0.291736
					0.381248
					0.312959
					0.38329
					0.322778
					0.315764
					0.327857
					0.293562
					0.293562
					0.315058
					0.375396
					0.315115
					0.309925
					0.247201
					0.259807
					0.275928
					0.436699
					0.335464
					0.395726
					0.280964
					0.405744
					0.405744
					0.343667
					0.338208
					0.338208
					0.365667
					0.359047
					0.307936
					0.329719
					0.357412
					0.301086
					0.483501
					0.353972
					0.385939
					0.337921
					0.395304
					0.297245
					0.297245
					0.33103
					0.236357
					0.236357
					0.265838
					0.274019
					0.290027
					0.345227
					0.31917
					0.294646
					0.262633
					0.237075
					0.237075
					0.28721
					0.336575
					0.292022
					0.427322
					0.34124
					0.259687
					0.330498
					0.328212
					0.328212
					0.285838
					0.285838
					0.322016
					0.276635
					0.266152
					0.333326
					0.257452
					0.372476
					0.372476
					0.247408
					0.28698
					0.28698
					0.244459
					0.244459
					0.311193
					0.265521
					0.265521
					0.424442
					0.431012
					0.371956
					0.356216
					0.279138
					0.321285
					0.286774
					0.342064
					0.393046
					0.372283
					0.397427
					0.337194
					0.344296
					0.234144
					0.347742
					0.484917
					0.309826
					0.302698
					0.302698
					0.39593
					0.328529
					0.328529
					0.398199
					0.258352
					0.350319
					0.355298
					0.255277
					0.342292
					0.379389
					0.256456
					0.39239
					0.233198
					0.233198
					0.332075
					0.298077
					0.339099
					0.327418
					0.310854
					0.309043
					0.309043
					0.32977
					0.426113
					0.294111
					0.396532
					0.396532
					0.317746
					0.425241
					0.279396
					0.364494
					0.359779
					0.294888
					0.223809
					0.391358
					0.391358
					0.254195
					0.397765
					0.223818
					0.29547
					0.309694
					0.267221
					0.344447
					0.344447
					0.379787
					0.368987
					0.296608
					0.26625
					0.364046
					0.34077
					0.28597
					0.397858
					0.280979
					0.371078
					0.276525
					0.240454
					0.374882
					0.271224
					0.31789
					0.345832
					0.360339
					0.299426
					0.298343
					0.371463
					0.349041
					0.248742
					0.326723
					0.345149
					0.421113
					0.407764
					0.383469
					0.322662
					0.316828
					0.279547
					0.374377
					0.399523
					0.435302
