# Supplementary material for: In the absence of mitochondrial fusion unequal segregation of mitochondria drives mtDNA loss
Source: EMBO Rep. 2026 May 14;27(12):3359–93. doi: 10.1038/s44319-026-00794-5 (PMC13303861; doi:10.1038/s44319-026-00794-5)
Supplement: Supplementary file 12 — Source data Fig. 4 [file 44319_2026_794_MOESM12_ESM.zip]

Archive with 9 entries (8 files):
- Source Data Figure 4/
- Source Data Figure 4/Source Data Fig4A.xlsx
- Source Data Figure 4/Source Data Fig4C.xlsx
- Source Data Figure 4/Source Data Fig4D.xlsx
- Source Data Figure 4/Source Data Fig4E.xlsx
- Source Data Figure 4/Source Data Fig4F.xlsx
- Source Data Figure 4/Source Data Fig4G.xlsx
- Source Data Figure 4/Source Data Fig4H.xlsx
- Source Data Figure 4/Source Data Fig4I.xlsx
