# Supplementary material for: In the absence of mitochondrial fusion unequal segregation of mitochondria drives mtDNA loss
Source: EMBO Rep. 2026 May 14;27(12):3359–93. doi: 10.1038/s44319-026-00794-5 (PMC13303861; doi:10.1038/s44319-026-00794-5)
Supplement: Supplementary file 12 — Source data Fig. 4 [file 44319_2026_794_MOESM12_ESM.zip › Source Data Figure 4/Source Data Fig4A.xlsx]

## Sheet: Sheet1
Control	Fzo1 depleted	Δfzo1
5.27146	5.25387	10.3722		bud size in fL at which mitochondria are first detected in the bud
4.67785	39.8376	15.4271
9.24939	12.1591	6.00163		images and raw data are available on an OMERO server, see data availability statement
5.07103	27.6279	5.76311
1.22462	37.7342	7.1166
5.24585	34.4204	15.3727
14.9061	19.2	4.16448
6.93893	15.8882	25.4079
9.2611	13.1932	6.30371
16.4832	30.7246	26.0432
5.60623	19.2012	5.09875
2.27453	28.9284	5.1669
2.21866	6.47722	12.4046
3.18529	16.1719	11.1437
3.0029	14.4794	23.1731
13.5307	19.0736	9.16143
5.14225	14.4849	2.64197
11.5147	7.90393	38.2768
5.30319	1.39257	33.048
9.60995	19.2948	8.5332
5.84927	19.3607	11.8507
10.6354	18.0682	9.31557
8.03192	14.6282	2.16947
10.2602	10.5724	3.5899
7.56073	18.9701	2.49075
11.7259	12.3909	18.6023
10.3555	32.06	18.966
8.09376	36.6469	14.3176
8.2298	11.4856	7.58225
3.85445	14.7756	8.57932
6.03428	21.6244	16.5325
3.15617	39.6133	16.6492
2.96686	21.5204	53.9511
0.955833	17.4466	18.7538
2.84039	24.8844	28.3867
1.70422	20.6647	19.3644
4.48564	18.3253	7.62945
10.1102	19.7087	6.61002
1.91214	26.4929	12.9763
6.27029	17.4738	3.26117
1.79695	14.0443	11.0691
5.12511	20.6281	21.6951
12.0572	23.9238	14.5183
8.20898	6.27384	4.53899
1.06402	14.9674	5.52429
4.54134	12.6439	31.9197
6.94417	9.14036	26.1217
2.11431	2.22593	6.66766
2.20701	20.0823	26.3563
7.87643	17.1428	31.8953
11.6457	15.6171	7.18257
9.02228	8.62223	21.2776
7.19587	9.94053	20.4216
4.29313	18.0504	30.8229
7.97418	5.97652	13.6299
5.31165	3.40239	18.8003
13.0444	7.34363	16.1996
12.6573	48.3907	31.4938
1.65381	44.9791	23.6736
8.38524	38.5053	5.56977
0.704539	7.253	4.26014
13.5575	23.7591	8.50024
3.82299	32.5723	2.57524
3.19984	39.6215	33.5944
0.581408	37.0043	4.71345
5.62724	29.7569	3.81731
5.80312	36.6508	10.2928
1.82435	39.6035	13.8291
1.40423	29.0478	2.65579
1.26047	27.2331	28.6759
2.35459	10.4371	7.89207
2.74887	16.8966	2.17514
2.7786	19.0814	3.7674
1.23004	18.4067	19.063
1.81816	17.5339	10.4462
1.79299	64.0467	0.531246
8.20276	55.8193	4.10471
5.09237	29.4313	13.9312
3.27991	18.7781	23.9782
1.59161	20.218	6.1409
4.24585	17.4347	20.6775
3.67927	10.4894	5.66823
3.46134	14.7301	10.5195
0.830377	39.274	11.2239
1.04306	53.5458	5.13793
3.57692	25.5068	12.6243
1.15898	2.27802	5.24927
2.75907	11.9851	25.3942
9.9193	16.3502	1.50594
7.7806	34.6469	13.0409
16.6191	5.99962	28.2504
14.8821	24.7731	1.3861
6.78578	14.3424	5.44293
18.2445	17.4973	6.13856
7.17661	26.1685	2.67716
2.19411	6.62765	1.78823
4.37259	1.91453	2.45354
6.64147	7.73741	22.9308
1.34711	19.7209	15.2729
6.79171	8.42388	14.9925
3.92811	33.0772	15.3591
3.49675	32.8025	9.33323
10.0476	31.0515	27.6427
2.36079	38.8127	4.05014
8.12387	20.16	25.688
1.51378	8.1167	9.54374
6.20288	24.159	2.77608
5.75159	29.949	5.33845
6.05897	28.2459	9.1641
2.96229	55.7397	9.18061
3.10665	26.2998	16.4215
4.05475	35.2747	6.13785
8.41838	37.4361	25.7909
3.28066	2.39284	19.9056
1.8961	26.4937	5.98121
2.12197	23.8213	11.0706
5.34758	7.73168	4.00413
2.96493	22.3426	16.7594
6.82037	10.6349	4.8072
0.623663	21.328	5.2581
15.0074	29.8695	5.08659
12.4525	15.0908	12.1951
3.05751	33.8863	9.06639
1.46228	14.9824	24.9292
12.9668	26.0281	4.07656
2.70725	46.5913	6.90804
2.28562	30.7902	6.66226
1.68395	15.4869	5.98557
11.7626	31.023	16.2155
7.68208	41.9146	7.16384
6.37601	31.9956	1.88332
1.63822	8.64469	1.70115
0.980107	14.8624	18.8623
6.57436	32.5449	22.4289
2.03235	25.5835	8.26157
5.55442	27.4121	10.1168
5.82526	14.7532	17.5062
2.9587	33.5816	25.1023
2.75842	13.3624	4.31919
2.8069	20.1472	38.4404
3.02959	10.8066	11.433
5.93899	22.3146	5.54258
1.23418	23.829	21.5571
4.61801	44.2949	15.9871
2.25832	26.4178	8.08727
2.94486	4.42875	15.1867
3.5348	48.5761	21.2509
7.9195	0.701974	1.44549
3.86354	11.6524	9.3739
4.38208	21.6446	16.7027
1.70321	6.35831	46.5308
2.5159	8.828	6.02299
3.88973	2.12929	18.5977
6.06921	1.30795	3.2151
1.19028	10.8301	20.7487
7.29149	19.1985	22.4833
4.13327	5.94191	3.23748
1.98362	22.2447	6.2704
13.1989	12.7204	1.17779
9.83916	31.9063	4.08945
13.6985	32.1365	2.20645
1.46109	36.4844	10.8695
5.9715	8.59607	12.7459
3.65936	20.4837	31.9232
2.60118	29.2368	15.824
4.93848	15.704	30.9521
2.3101	29.3332	21.4871
3.69435	13.488	6.05739
4.32664	19.6498	13.9582
4.1172	2.63242	35.5568
8.17029	1.1836	10.5685
10.8639	40.5054	15.5239
2.65022	18.3811	10.9964
1.08436	24.029	13.9879
8.28273	25.111	11.7679
13.1375	8.64374	5.19211
3.0201	13.1093	10.1434
2.86613	19.2405	17.1393
1.81259	12.9431	34.5837
1.13474	4.05055	26.9839
1.59127	2.69613	19.2595
1.63635	31.8828	18.0342
2.6978	26.2592	10.1383
36.6783	19.4906	2.87512
10.3053	4.14407	3.31917
22.3168	8.64657	17.0194
1.09296	18.3357	27.1314
1.87822	30.0867	15.1757
5.82602	37.8444	6.16917
2.43525	23.6626	1.11545
3.237	27.5627	6.91905
3.47488	39.0143	1.85884
2.02542	5.00611	29.5537
1.72924	7.8864	4.99868
3.88445	5.50772	29.5646
3.38571	12.3069	12.0225
0.881631	14.4622	25.1054
3.09959	22.3728	5.22871
2.19554	29.5373	13.9507
2.02475	16.663	25.2066
1.94241	5.24403	13.5811
2.84281	2.24306	3.24149
1.86016	23.8725	1.2613
6.29651	19.8394	12.827
5.26168	28.0375	41.6978
1.61742	17.4163	14.83
3.74181	23.5252	10.7941
4.18948	20.4292	21.9059
11.5005	10.8112	4.97578
1.85732	9.15821	11.3805
1.93803	25.1107	14.7035
2.84137	16.6149	9.41071
2.10277	14.3887	9.46117
5.77964	14.8549	20.7099
6.56196	7.02087	18.3376
6.289	17.736	1.8588
8.12916	1.21515	4.01685
4.01114	2.88193	8.01737
1.3941	11.3689	9.50576
2.83092	19.902	25.046
6.85403	12.5871	33.071
11.6856	13.5653	2.62273
11.8059	12.0135	3.38008
4.62911	2.77016	5.2612
7.75461	3.62287	15.4853
1.42543	19.7054	11.4618
2.58885	21.3066	17.2451
3.03839	33.4268	24.9907
7.83486	30.8246	17.2404
5.33813	26.2113	9.16593
3.413	13.0515	5.75849
4.27645	22.2567	15.8861
8.78406	32.9088	6.21493
5.54937	27.1688	12.7941
13.8054	23.1868	21.9148
5.69549	20.1251	18.2448
10.6639	19.0965	5.56245
2.38633	9.02706	57.6287
6.60201	9.13872	15.232
7.53342	29.684	1.60681
1.21385	6.40762	16.1819
2.30363	2.26251	24.661
8.70822	24.2581	19.1321
5.22861	16.7912	9.89496
1.33807	27.3438	23.4569
4.57211	12.9793	19.2601
1.47097	18.0525	12.4703
7.20395	11.4859	4.01197
1.57851	21.7377	3.33205
7.10655	3.73289	2.62316
4.21331	21.9596	23.9969
7.53983	8.72439	11.3164
2.41396	4.55712	16.3172
1.38861	7.19341	17.1899
1.69959	1.52192	13.1385
2.74637	8.32649	10.5668
12.8713	16.3662	13.8653
6.26466	14.5407	21.1986
2.45169	1.61938	49.6394
5.71391	28.343	1.80763
5.38473	18.4689	8.6818
1.78412	13.8612	2.86687
11.6031	18.8539	12.5168
5.64855	18.2749	33.5996
2.2428	13.6959	10.9508
9.1648	12.2659	27.2842
0.732433	5.51305	28.0535
5.02478	17.4037	11.6053
2.32239	15.723	3.07927
10.459	6.15659	24.2054
1.37288	17.7059	9.13818
5.18191	9.18844	10.7893
9.16321	12.6098	8.66219
3.90684	14.4032	18.7481
1.88014	3.94539	6.55535
8.97317	2.90245	7.402
1.77855	27.8406	6.62651
1.78791	24.4976	22.6173
3.40118	4.67371	13.1655
1.76641	7.39632	19.2517
1.5044	16.8739	14.4752
1.64343	4.62246	15.1917
4.92545	10.6243	7.54777
3.46196	4.60865	11.5535
10.4008	18.3774	9.07631
7.18407	23.1769	20.0665
2.99462	19.8429	22.9613
5.90137	28.3499	5.40675
4.16777	21.5708	1.57489
1.29456	13.964	11.2881
3.06014	31.5361	3.12135
2.03257	16.0166	7.64299
2.12821	47.9945	31.9046
10.1436	26.3309	25.6621
2.02404	21.4214	10.7607
17.6713	13.355	3.9772
8.94536	20.9087	23.7015
2.8045	20.277	38.9673
8.86883	43.7071	6.85313
3.34185	22.5475	6.24201
3.01062	35.1728	6.91456
5.81932	21.6244	4.64597
18.5035	78.0678	9.73919
14.1302	23.473	1.58055
3.17848	31.2151	3.08822
7.77357	34.6889	5.67671
5.4153	15.4775	19.9855
4.82014	26.926	10.3072
1.5523	18.1054	15.5711
12.1669	33.5555	12.6024
2.8133	33.8171	8.03426
0.667234	23.529	5.58545
3.03785	40.7132	11.1202
19.9661	29.5137	18.6984
1.35586	18.2644	8.04344
6.2519	9.21669	2.25456
18.214	6.28656	4.29927
2.33822	22.8535	1.84858
6.56542	49.6795	8.49394
0.644631	46.0966	2.51173
3.83494	15.5466	48.7532
3.20091	51.8526	11.6817
3.75165	3.12749	18.153
4.13719	22.6886	18.2735
1.27441	27.8441	4.24124
2.89355	33.3691	19.5194
4.94641	27.614	10.9386
10.0623	4.16642	3.05039
3.28681	7.82842	13.4329
1.30243	7.45932	2.82225
7.62155	1.5832	4.7051
4.47937	39.7422	21.3528
1.38749	8.72963	1.76156
8.03468	12.4634	18.9162
0.444832	26.8068	3.81374
2.10037	7.02728	4.17654
6.6058	22.7308	9.35286
2.24307	12.9531	18.4217
6.32617	24.7654	9.24736
1.02389	4.20131	15.7628
15.2368	26.3744	22.2747
3.8523	32.7398	4.51292
2.15789	0.646582	15.0111
18.1216	30.425	12.1107
7.17825	51.7218	2.14841
19.9658	16.9121	6.77017
17.6062	10.623	12.8035
12.7247	26.3855	5.93762
27.315	14.7616	17.9116
1.13276	11.6756	15.1325
1.89923	4.8889	13.4147
5.21143	30.3107	20.9774
1.11214	18.3938	3.73087
1.20942	10.5549	18.0626
18.6954	26.5591	11.667
7.7461	27.913	12.5636
6.89452	5.1488	6.30205
8.68616	5.80903	12.6425
32.58	12.316	15.5985
3.6525	4.56473	17.9042
10.6741	7.15979	5.01393
15.7087	15.975	23.4747
1.06074	4.85675	1.63449
1.90997	22.2465	24.6719
1.77907	45.7926	17.3416
3.07104	8.27566	20.4022
0.999296	16.6815	18.9941
0.871513	27.6647	12.1084
12.3285	3.46354	2.24446
0.884618	0.71082	15.8454
3.43378	12.8457	10.4038
3.11377	16.9317	11.2814
1.64865	12.009	9.57634
9.19414	2.53532	18.3417
1.86839	11.7084	3.7758
17.2968	4.56088	17.5252
9.99939	4.83837	7.59607
9.1114	0.896258	13.3842
1.59868	18.8555	6.12582
3.52493	15.2373	4.88172
1.57337	4.69207	18.4806
1.71219	6.96036	15.3134
20.9198	9.98846	22.4176
2.35686	7.78813	11.0528
7.06929	28.4229	9.51021
6.38109	14.4658	17.1006
4.22635	10.1455	26.4866
1.08887	1.89491	47.325
23.0026	13.9616	31.7886
0.722693	12.4472	18.9473
4.49724	7.83948	12.7952
2.08525	8.73985	19.5246
0.742319	20.3734	23.6346
15.462	13.344	13.8175
2.06762	37.1073	12.5479
3.17688	23.0019	13.9465
0.915574	14.7099	21.1954
8.8262	9.40177	20.5394
1.36201	8.63305	27.0843
3.17391	19.4421	9.86257
1.19373	22.9533	12.9611
10.3918	10.9937	22.3034
18.7115	17.6095	10.6888
3.18383	13.885	24.531
9.05114	9.44592	15.235
3.72565	1.98016	17.5937
2.46889	10.0259	20.6001
3.57649	17.5402	13.5365
16.5296	25.8434	21.851
2.51928	8.8294	23.8097
9.36345	6.70945	14.6389
7.56999	1.91855	20.6843
0.655932	10.1635	9.77884
2.19246	4.64629	5.00752
20.595	2.5649	9.35708
8.55164	56.3228	20.6064
2.13663	13.9797	2.41145
3.85453	39.906	4.68498
3.64433	26.3727	20.1433
7.86155	46.0705	11.7654
3.00803	20.2006	2.76357
3.90953	56.6839	16.0534
5.86295	41.4733	4.50224
7.74052	14.0419	16.7044
5.34847	23.5889	2.75488
8.56809	43.6444	4.43979
19.2778	12.0408	12.2989
3.5588	12.9953	11.6129
2.30985	27.8556	15.2627
18.4315	30.434	18.0818
16.6884	22.0567	16.5982
5.09216	28.9654	18.9642
7.91488	30.593	13.9706
10.1942	18.4432	7.77187
7.69123	9.44224	21.1246
6.95601	27.526	15.822
1.11478	8.47696	9.10575
4.21517	20.4533	2.71638
3.40899	3.79704	5.74476
10.0654	21.917	2.70026
1.30176	4.89726	10.5127
1.93307	22.1551	4.84956
5.45626	34.5782	13.8713
13.0225	27.1034	16.3991
9.92401	5.46998	22.8055
3.75104	22.8453	6.61318
14.3281	28.1872	5.02941
3.22517	35.2168	11.6958
1.07828	24.0114	13.7879
8.19172	20.6569	1.79003
5.32123	6.76851	17.8806
5.55461	30.451	25.8391
4.03945	21.0898	11.3584
9.73827	13.4357	17.5118
1.91016	27.064	11.8495
2.499	23.1088	24.9007
2.37259	34.9353	4.28529
5.20063	24.0918	0.809068
11.5925	38.3017	7.306
3.84622	0.756527	16.3737
8.06394	11.194	6.48356
4.0347	45.949	4.34342
3.03041	40.3691	17.2843
3.54908	14.6099	13.9438
3.14112	44.0303	6.32093
7.5729	12.1197	2.21607
6.07792	19.6139	21.044
5.43053	19.8177	4.77456
6.03079	53.6297	15.9032
8.04906	31.8509	13.1764
6.00463	23.1458	21.4277
3.26412	15.8944	32.9295
6.94399	15.2642	8.43761
1.81621	13.1108	17.9997
2.37586	28.2143	7.53314
4.68567	13.5432	24.693
3.56438	12.6629	22.678
2.34346	8.50948	4.12166
7.43271	11.2566	17.5542
9.60846	44.782	1.81279
6.04898	22.6767	12.6699
7.28263	17.9023	2.78489
7.00667	19.7269	15.9315
7.01987	20.5958	3.9589
6.30887	41.654	6.86761
4.19831	36.5099	15.3512
10.1325	3.0956	17.8821
7.78323	74.8711	2.86382
9.71002	20.9444	9.9758
4.31376	11.0848	5.46908
2.96013	24.6274	4.80579
4.06254	24.9218	7.11404
5.01722	5.045	9.60236
2.01203	23.4633	11.4833
15.2111	24.1641	10.8772
12.1963	8.84446	12.0555
5.65493	16.5941	12.9278
7.63955	7.57862	5.54932
8.27134	8.93654	8.2367
23.6795	18.1775	1.135
3.47065	30.0054	6.29875
1.19453	5.30091	3.81285
3.66141	11.9468	12.8646
1.34548	7.698	5.82819
15.1051	17.2341	8.86193
5.39803	16.3116	23.0379
1.21872	15.0537	11.4034
2.40043	4.55321	9.63112
4.77896	19.512	5.21134
2.09246	5.37435	13.9215
8.44782	1.14129	6.29614
3.56711	2.63448	4.53802
3.20259	10.4723	10.0369
2.50435	9.93629	8.94319
6.13038	9.54265	14.0877
3.89282	5.80738	4.91651
6.18497	12.4505	12.5994
8.67931	12.7868	2.58188
2.21177	23.0566	15.4018
9.02155	43.8678	11.9043
8.12258	39.8269	9.87085
3.41573	8.04256	9.58217
2.70454	17.8711	2.30044
3.56053	35.8893	4.53301
3.33834	15.6133	24.0937
1.60325	16.1232	12.3426
4.1804	8.83864	1.77101
8.12143	10.4083	6.56744
1.22533	9.73765	16.2801
9.07994	10.8598	17.6443
2.14591	5.26139	9.91814
2.22132	19.006	29.5169
2.65686	17.2495	27.9215
3.00069	24.1854	3.5952
6.10646	32.4877	8.14424
3.93992	20.0135	23.4277
2.2441	21.1259	25.306
9.03599	13.8626	10.948
4.06171	17.7085	21.3097
2.28201	23.8839	21.8803
15.7589	15.0192	13.8467
3.48254	8.71161	4.06736
2.84151	16.7472	13.2119
2.0795	16.245	9.26237
10.7398	6.15943	10.004
8.26533	17.0067	3.81603
3.19694	25.1221	3.58686
6.38519	9.81544	5.80659
2.34248	3.08277	26.4023
3.16084	17.4555	7.07652
5.08781	32.0393	3.98554
2.78887	28.8659	6.99635
1.19967	40.6738	25.949
4.30699	38.9393	2.70163
2.91035	25.3244	8.80042
3.22964	19.3692	11.1402
5.73127	18.1785	12.4091
3.27675	15.0862	10.4846
2.24977	13.4283	7.16023
5.21793	27.4539	31.5303
8.66022	28.6348	13.1438
2.5693	29.9849	10.6797
5.20715	55.8106	12.8826
3.44975	10.0131	24.5249
4.75562	23.5504	9.87066
1.23437	34.0986	9.33731
2.66112	25.1581	3.70143
4.6746	22.2964	5.59082
2.88754	20.3545	12.145
5.02357	35.2066	4.43178
3.69387	13.7243	7.4766
5.94956	19.6543	34.202
2.12755	37.3731	4.01481
4.41329	32.8202	22.9799
5.13566	10.3874	12.3389
1.75829	18.6681	1.59114
4.34874	20.0156	12.5879
7.31786	30.268	15.0014
4.95335	31.1805	11.7016
3.25748	16.5406	5.24513
0.748226	36.6045	3.37249
5.72466	15.818	23.2572
9.89205	24.3053	42.7651
3.77149	15.2731	9.20833
6.81783	1.90432	7.52826
12.7999	17.8035	2.01567
9.83378	16.3719	17.8059
29.5473	22.5561	10.632
3.77783	33.2526	9.71471
1.42044	6.94694	5.15033
1.14225	13.0303	15.1077
9.13608	44.3877	6.25913
3.07465	10.6063	14.6099
7.64688	16.4236	5.53811
16.1658	26.4195	52.5819
4.73347	15.6349	2.08596
13.7165	19.3881	4.95181
1.04497	24.4544	12.7022
6.56389	30.3388	17.1847
7.13432	34.5871	13.53
2.19568	10.5546	5.73061
6.77128	8.95406	0.908673
7.57954	33.7595	16.2796
3.84207	21.6829	6.44131
3.03092	38.8117	23.9628
5.34836	6.22831	3.32623
2.04695	9.82246	1.11951
4.77932	29.3693	14.3344
6.0341	11.0805	11.316
8.376	27.3987	6.0661
10.372	5.37379	24.6148
16.8637	16.8537	17.7181
2.09848	9.71773	7.61018
3.16209	21.9094	19.4869
2.37422	31.1617	30.8582
1.49581	17.4146	11.4384
6.1591	12.6436	29.1886
7.37599	12.0225	16.7315
20.5083	22.4939	7.62207
7.10075	15.5439	1.80234
5.94733	24.0771	8.02373
12.0647	19.0073	3.46658
11.4488	21.0018	4.4752
1.9506	21.4228	5.33417
8.50626	22.9117	0.772504
0.369086	19.4941	9.68132
2.4848	28.4725	13.0613
14.933	30.0969	55.4319
9.47082	16.9358	1.66648
7.94165	28.0447	1.46175
3.77165	10.2908	39.6928
1.39609	9.41718	11.8818
3.12568	5.87835	2.82608
4.60115	16.1532	8.94547
6.19781	10.451	10.2571
0.467894	28.4987	2.3252
7.1718	5.67274	13.2144
3.0129	8.65519	15.9049
2.90902	17.7622	14.7025
20.2581	7.48026	15.1842
10.6393	33.6068	6.81682
2.82465	12.9512	15.7468
1.38752	7.18477	11.8695
12.159	8.702	30.5307
8.51744	4.78206	2.55374
7.57706	43.7715	1.48375
1.47511	17.1328	3.60797
7.90987	25.552	11.3811
7.59154	7.05291	13.1887
5.80841	5.67536	27.6071
1.96945	25.0202	16.3944
7.84197	38.2804	12.9448
3.75861	7.13705	11.7451
4.7703	6.07454	9.52955
2.1551	22.8025	22.5689
4.0353	30.8054	13.7985
1.91316	14.4325	2.32549
2.38249	18.291	24.8266
3.7604	30.3521	20.3114
7.92554	15.0338	3.43401
3.67743	17.7807	1.81158
2.42661	12.4716	9.74121
20.4134	37.2403	3.49077
6.93988	15.1269	11.9106
5.61321	9.9375	14.3876
0.767183	6.24641	27.3873
7.442	7.78836	9.6455
1.54861	9.70101	6.03339
4.44801	8.15363	9.93014
5.88214	5.26746	6.94251
4.34444	24.5135	5.94239
4.77841	1.35815	11.9755
10.1587	8.39133	6.07953
23.6388	4.60686	8.73886
12.4528	11.7451	10.9442
18.6919	4.27741	10.6516
5.23774	10.1587	3.43135
2.69267	5.25688	2.61499
3.06497	12.3867	12.6655
5.08433	23.7429	2.73724
3.9098	16.873	3.89402
5.49882	5.46851	1.7102
0.963178	35.6335	2.8205
1.71089	26.6838	3.51274
1.98748	20.8181	2.56284
3.56093	39.5038	7.57016
2.83278	13.2857	16.1952
3.12124	25.7546	16.4945
3.48707	50.5851	5.23579
4.97608	2.59582	7.67151
4.21214	30.4912	0.987472
2.08146	37.3085	5.48129
7.97774	28.4099	18.339
3.5536	38.4103	7.07444
8.24664	39.205	4.74639
1.54794	9.05869	2.8332
7.86196	26.3562	17.8298
10.0226	29.3919	14.6563
1.29342	40.0836	10.7904
2.20958	26.6043	7.5783
5.72904	33.4876	8.56872
5.62615	10.2446	4.05773
2.61309	22.4262	14.2729
10.2083	43.4048	4.95295
4.26755	75.1991	2.43421
1.51697	55.9786	6.20665
2.07141	4.64735	7.30261
2.72719	16.6445	11.4164
1.49393	31.2136	4.85568
8.775	33.0988	13.6063
1.60736	36.2097	25.8792
2.32572	36.0159	10.8245
3.34307	22.7392	12.4626
5.73223	18.3305	12.428
2.33359	25.2283	10.1375
3.50453	18.4793	12.8661
11.178	16.7886	3.90785
9.82479	12.0844	2.76858
6.0337	39.6228	20.5089
2.19496	15.1664	6.91236
5.51077	34.3096	4.61042
3.67576	24.8246	10.6344
5.8247	20.9341	5.0372
9.03341	18.6957	16.2749
5.11569	13.4839	15.3981
1.68772	1.11738	6.62625
2.72008	42.4161	24.2066
2.13202	21.0502	13.9626
7.91822	40.9993	13.235
2.014	15.4053	4.92216
4.96585	15.4516	23.0166
5.07787	10.5456	6.95281
4.51112	50.6443	3.77167
2.64346	12.1438	21.3063
3.12738	1.59124	29.9665
4.81531	28.9825	23.0873
11.5428	22.3691	10.0585
4.27967	37.7984	12.5939
2.84778	27.3594	15.6849
2.46996	20.0272	8.59837
3.7537	23.2203	13.1515
3.63392	25.7182	15.4336
5.78576	17.4986	9.21837
8.15543	31.2555	6.12711
3.05564	14.8508	2.50419
0.777495	11.2104	12.1666
2.97773	33.0914	2.57461
2.46284	12.1536	6.93022
13.7774	24.3677	9.46326
9.15102	23.5577	37.6237
11.6527	44.9084	15.6113
5.32169	25.0685	31.7076
2.4913	17.5515	17.7021
0.998661	14.9923	4.74104
17.4951	35.028	3.41718
8.84887	37.5332	21.5187
4.62727	31.6328	10.0716
4.96814	22.0591	14.7339
2.77361	21.6939	0.448733
4.21978	19.977	4.83605
14.1598	17.0393	19.217
9.59848	5.79526	13.7811
5.17198	11.2288	18.2138
16.1537	7.00687	15.8326
11.0468	10.1642	13.5078
5.26587	25.8718	11.8677
1.78754	33.1368	6.5369
5.8036	28.6137	2.00935
9.16747	25.7771	8.62839
5.12816	15.8712	13.8462
0.567218	28.6156	8.26263
8.54887	12.2317	13.7744
2.15874	17.1457	4.67612
6.27504	26.1267	9.77467
1.70689	28.1983	12.854
9.04355	31.4028	13.479
2.57907	43.3501	5.55329
5.16126	16.6132	3.96786
8.07741	5.84897	7.14237
1.66413	11.1836	17.6769
4.40626	14.6315	3.29168
5.38231	9.60982	1.76087
11.7835	25.3017	14.7902
6.22013	18.059	7.78209
7.0929	32.5049	7.79654
1.67062	23.7626	2.12289
7.71705	3.42499	13.8639
4.54913	12.8472	9.17737
6.3241	11.0839	13.2201
4.63153	13.7779	19.0528
7.12493	23.4143	5.44508
12.1745	14.5913	17.3282
15.5949	11.0703	5.9371
0.979913	28.6558	7.99412
2.03419	9.0885	8.04345
4.90902	10.76	2.8615
1.94739	5.19249	21.0206
1.65004	20.5333	13.1343
5.34566	10.2542	1.76488
8.81453	27.3963	56.266
3.71944	2.99274	9.20187
9.10216	35.2611	70.0869
3.32464	12.4235	2.7305
7.04382	16.9451	6.76945
3.65408	8.97369	24.4212
6.20316	8.50394	1.93711
0.917061	10.5623	2.37833
10.5862	16.9581	33.6565
2.82186	9.6089	18.8146
2.77019	11.5999	5.67455
5.41349	7.82464	4.5087
2.33728	27.4981	2.6231
6.92574	8.80865	16.0373
3.66984	5.64294	14.351
6.51331	14.483	10.5809
3.95288	3.12048	7.16223
3.45882	17.5947	5.56912
2.05568	34.8158	6.86829
6.32521	18.6143	3.95311
2.56769	1.53681	18.7965
4.24856	29.1235	13.0871
4.91222	13.536	12.8001
7.8583	18.8771	15.3722
3.16259	12.9574	3.85072
5.15708	16.2858	4.88553
10.4771	12.874	6.52581
2.56566	34.7784	8.75294
5.79093	8.91939	22.4876
3.46644	13.7931	6.96737
2.04587	23.0052	15.6662
3.78957	3.88598	6.52013
2.47769	3.99445	17.8025
4.93253	22.7514	9.43514
5.03967	8.17085	5.64096
0.915628	8.80067	19.3151
4.36757	16.3238	7.944
9.64925	22.1877	13.6248
3.06609	18.0829	20.0761
7.22581	28.0544	1.51528
8.05118	10.3193	3.90518
3.50089	9.74607	2.26721
2.77059	24.5284	11.8795
6.73194	15.428	2.33515
3.41189	3.6258	27.2648
6.645	25.9207	27.0404
2.34312	2.07691	12.2248
2.40218	9.15274	18.4979
1.14174	11.8531	4.03747
1.78597	15.5657	19.2834
7.19741	37.6173	2.40877
4.76687	33.0602	10.6071
6.62362	12.4751	12.2917
1.3893	10.7534	19.0654
3.3548	16.5199	13.0092
2.15727	16.6558	20.5193
5.59091	9.92844	8.41843
3.62647	19.334	17.8538
6.15756	35.226	10.7264
3.14383	19.7466	9.12643
8.2047	32.3715	12.5824
10.9564	13.8252	12.9095
4.70772	9.86295	23.0081
4.14079	30.5701	8.91041
5.07322	28.5654	6.1381
12.9123	8.86585	39.4749
8.99089	31.8452	8.98805
4.04223	8.29213	20.3847
3.47159	16.5002	13.9933
19.9613	2.86978	1.8724
9.34958	15.9285	2.65596
3.8722	22.3502	10.4541
2.09381	10.3228	9.11523
6.42773	15.7722	0.896513
9.7665	37.3976	6.65305
5.45253	27.2887	8.2438
2.40818	30.6775	4.9298
1.33185	19.4439	12.4889
7.52851	9.16353	19.1555
4.30407	7.90896	19.2629
5.16641	10.1716	5.68359
4.81523	18.914	15.0713
0.567581	13.2411	14.2622
5.71911	22.0663	7.70225
7.97521	7.64182	2.99097
2.31036	9.88865	5.16144
3.98114	12.2309	24.7236
3.29999	32.2316	7.24589
1.89216	10.8237	14.965
4.7278	2.99407	15.1587
6.57473	5.03418	6.59615
6.26037	12.2112	3.81376
4.71755	9.239	5.65422
3.86168	20.8992	8.85886
5.87482	26.2654	11.8807
6.54593	10.8575	11.814
2.64679	5.13958	2.28864
10.866	53.491	3.82893
5.48815	28.733	11.1773
13.7065	27.9051	5.58814
1.35655	20.9021	22.3366
3.1845	17.2158	10.9099
2.34181	20.3368	13.0249
0.946422	43.7835	7.8769
7.22459	28.9172	15.2921
2.10234	61.8293	3.95745
4.87792	11.2013	11.022
2.72224	17.556	15.4504
2.54879	16.3722	19.6687
4.98405	14.0537	13.2726
8.49427	0.806667	4.93572
4.38046	1.20171	3.40001
4.33229	28.3283	16.5422
4.22229	24.3955	12.3651
4.85882	33.0539	9.14483
7.23326	33.5209	3.95784
6.24015	32.8523	8.78159
13.2408	16.1683	7.26256
15.5114	4.23029	19.8838
7.0283	14.8878	5.99326
2.72166	2.27283	29.1849
11.2168	19.8917	12.2041
1.42907	20.639	7.5426
6.78879	25.7417	24.4159
1.7128	23.0518	4.35023
3.80164	32.2379	3.31351
1.59656	6.09678	23.5272
2.85388	7.4255	6.99442
13.8186	2.29075	14.7666
1.33311	20.7575	2.48089
3.39188	11.6085	18.8052
6.86757	20.5414	30.9953
11.8788	28.5182	22.1371
10.1172	17.711	4.34629
11.6354	9.37327	21.1122
7.79437	30.3122	10.5708
6.25506	17.5687	10.3589
6.28684	17.4433	1.64858
9.40781	9.15156	1.98207
2.64533	8.72116	3.50433
16.7651	22.3727	8.76215
14.9953	2.02677	2.87129
8.69225	18.7799	3.67694
2.99669	9.57044	22.8646
9.98396	3.33411	16.1239
1.8785	24.4997	4.2102
2.65678	10.2807	4.98848
8.19055	30.168	12.9168
3.52472	28.0188	4.42471
8.68335	4.69966	6.74174
5.11748	13.0881	11.552
3.98608	22.1044	7.29731
8.04243	14.6813	2.97183
0.788379	46.0541	14.9029
5.4807	32.7232	3.20485
1.34665	47.5759	6.96251
10.8377	33.5617	13.4957
5.66437	48.6524	21.9786
3.18858	15.4499	13.1375
3.1649	48.8048	5.83962
6.51725	19.9892	19.4022
3.76281	29.5486	6.09461
4.13731	3.56007	11.9089
11.7491	51.6061	11.857
14.6322	34.2966	9.13617
0.934669	4.50099	3.57822
9.71768	31.9264	16.7989
5.12595	33.7539	43.1413
4.00409	24.4638	6.2587
5.74506	3.38447	9.53623
19.0831	7.51963	3.93284
3.77853	29.6782	2.00082
6.44154	12.9127	10.2772
1.38732	3.79727	10.4782
3.55106	23.8317	11.0203
3.46695	24.348	28.298
1.43089	15.7143	16.3121
1.7908	21.884	5.67082
5.35703	26.9629	13.5913
2.2808	15.7958	11.2763
3.17388	17.5022	16.0199
4.21586	20.4032	20.2624
1.73687	20.4994	17.4269
3.02249	8.26778	50.6925
8.21033	16.4718	7.2828
4.37284	18.0325	13.7565
2.10546	9.35473	3.31411
2.26946	4.79751	9.45545
4.71632	2.3476	14.6362
17.8755	2.89994	20.7229
5.38613	40.1375	26.6713
5.08628	1.02916	1.94124
1.28052	22.7835	17.3442
1.09441	31.9767	3.09412
3.74869	13.7463	25.8233
2.29494	28.6986	21.0437
7.47622	23.4609	9.35658
7.34859	26.0436	18.7427
3.13933	72.5068	4.72568
13.1204	15.1504	5.22204
1.4938	23.3518	15.6166
2.4217	52.9309	4.51781
2.69134	23.1465	3.79457
9.144	8.47321	4.90764
3.30793	8.9951	25.7163
5.0282	10.8418	3.34524
1.95677	12.2041	28.2425
20.6809	12.6944	3.18452
2.75292	1.33019	15.599
4.72114	6.83777	12.7245
6.02501	10.5792	14.3123
5.01266	8.0059	19.8702
9.80843	3.24685	15.8673
2.32615	8.02213	16.1302
7.4333	23.2229	8.88776
4.38072	22.6069	8.24681
2.55394	9.14284	7.6515
3.49149	17.3563	6.54479
4.12292	13.8237	26.8488
2.42544	16.5412	7.71073
5.86914	2.21156	7.50404
2.71661	1.90094	13.1748
1.46328	20.8838	11.8572
6.40118	11.8812	2.09348
2.24705	8.60192	4.92141
9.30179	5.4785	0.922945
6.87687	14.946	12.7266
10.0445	45.9534	2.48209
2.89455	24.1397	6.15694
3.95273	45.6834	24.2328
4.79963	10.9939	1.25436
4.66494	6.40142	9.34661
12.8883	24.4968	7.46998
3.41194	9.17183	33.6352
3.63696	11.8913	26.2873
2.89837	5.24994	8.20937
2.4107	5.11187	9.36972
1.87307	54.6314	11.4375
7.05399	22.8697	25.6243
1.69838	15.6017	9.83901
1.95128	14.1104	11.3719
2.32745	4.2469	9.91324
6.94002	5.44078	10.2184
5.4013	22.7332	2.58614
2.25678	20.0405	7.61471
2.88081	14.0561	17.2675
5.44262	28.2527	8.64427
0.622795	42.788	23.293
1.2151	22.1686	14.5408
8.46173	20.8716	17.2223
6.05332	29.4125	1.60918
5.28958	20.1697	26.3383
6.94316	9.83295	24.3051
2.83584	15.6662	33.4443
2.14195	35.391	10.187
2.48689	17.0003	14.2292
6.61425	9.43371	9.41675
8.89976	28.7332	9.81107
2.27968	53.515	9.94438
10.0661	18.9386	17.4162
4.06419	36.3276	16.376
3.66262	17.4511	20.4566
9.70469	15.9987	7.92345
13.5444	11.7091	2.46782
1.21468	5.89054	9.20545
11.2286	8.08201	9.14843
9.53962	22.6239	16.1888
4.29357	10.7661	5.50794
2.82116	19.0299	2.43513
3.27996	14.7962	18.0818
2.51217	11.9548	18.5464
2.05121	17.7936	10.6184
10.4618	20.8284	11.3074
4.52614	10.9782	11.0256
9.76294	17.0221	9.41583
3.30712	14.2405	7.57554
6.37622	21.5898	13.5414
1.12187	6.55972	12.5649
11.8639	14.4969	12.6517
5.02981	5.46284	13.1327
3.65278	20.018	5.1313
6.99215	9.18068	17.0657
6.7419	15.1182	6.41648
5.92079	10.0088	12.0085
3.37837	19.0438	2.00654
2.75998	9.81838	12.0494
12.514	43.3095	33.5559
10.4636	18.3147	19.3324
4.04446	13.6329	19.5362
5.40378	16.4097	8.92109
0.476694	29.1267	6.04778
2.22092	21.192	4.80056
3.3318	6.6584	5.48868
12.2176	28.7928	2.85263
10.4291	38.7466	15.7249
2.75805	11.0717	18.7977
14.4395	18.1823	44.7281
7.33788	10.3219	8.16149
9.23464	26.0155	4.80554
7.28143	31.5391	19.9555
8.1166	30.7581	9.52183
2.37529	17.8507	14.286
14.1103	1.35076	19.8138
9.32229	31.3029	8.47718
6.92729	42.6033	6.79197
8.41841	14.4381	15.8755
5.2457	20.4557	4.82161
7.2964	53.3169	1.0364
3.66177	1.73503	22.8638
4.16034	21.8217	15.7129
11.6784	16.8818	13.4321
1.55589	1.302	13.9314
14.4277	16.0859	14.5222
13.6064	10.1857	16.7743
4.38127	52.4499	1.15639
5.59349	14.1524	2.25303
1.64614	23.597	18.8583
1.42638	24.8066	1.8731
6.08627	33.0883	9.30126
9.54887	33.4794	5.1473
9.4072	25.5406	7.69026
7.03326	28.4724	13.7926
8.66028	11.3531	3.03683
0.950752	8.49626	3.10937
1.35899	32.5831	16.4269
0.957091	6.68568	7.26192
6.07815	38.2189	36.2478
7.5101	6.18841	1.98955
11.2612	28.8622	17.2109
6.3736	5.52036	18.053
1.2249	7.61896	6.50135
12.5243	25.3764	38.5078
3.33621	40.0551	8.22083
2.96277	16.921	21.2286
7.79457	13.3976	1.06495
3.52114	19.4962	33.5649
7.156	22.6195	8.52088
3.66386	30.5607	1.75225
1.93705	32.9367	5.48712
3.28843	18.0177	6.08123
1.92876	32.1997	9.58578
2.79329	20.125	10.0898
7.50358	1.34981	18.7815
7.57601	12.1451	24.1323
6.2165	20.247	26.063
1.39885	18.6247	4.73242
0.930157	11.4002	13.8423
8.00426	18.1417	2.58327
5.49746	17.6199	19.4913
7.94769	34.8499	3.13158
4.50018	28.6581	29.357
10.166	5.44399	15.7853
7.56869	16.7408	19.599
12.6085	13.7211	8.16081
4.52803	17.1308	5.21043
5.08403	42.9204	12.3914
11.5097	45.7725	5.98085
1.841	4.14684	6.11685
4.14973	30.1435	7.65027
4.65521	18.6495	17.6106
8.07113	8.86339	16.0964
1.95375	12.7072	57.0144
9.19667	22.4054	27.1615
1.92049	8.35692	16.855
2.59315	23.6692	10.2058
18.9581	9.31686	12.1373
14.7822	10.6684	10.8155
1.94798	21.9346	26.9095
7.29633	18.1858	7.86317
7.98385	20.5275	21.6696
7.63275	14.7544	15.0684
4.91316	16.343	29.1916
2.81801	28.4316	27.1689
3.65058	57.1884	23.9655
5.75669	22.3545	21.7178
4.63222	42.5287	8.20054
2.33037	4.6988	7.93664
6.52864	3.07314	35.8487
5.85954	4.58184	20.6216
3.94557	13.1201	45.4146
3.15534	15.1732	9.46916
1.86136	16.1452	30.4749
5.17593	18.0186	8.53863
12.3493	8.76821	15.5724
6.08201	6.95134	8.07769
1.01963	24.9583	5.56574
3.76033	7.53093	6.93112
3.05604	6.46449	16.2544
2.39967	27.6106	17.0917
1.8094	1.68907	1.76642
9.32214	32.3178	19.8466
1.47925	8.86195	10.5336
7.13357	2.90276	13.6765
5.84003	6.76369	1.58044
5.0856	16.605	5.06655
10.6081	27.6423	8.54592
2.59472	9.18217	7.67433
4.75866	13.8563	58.0747
4.59657	7.31141	6.07242
8.75205	15.5818	10.3827
4.38372	9.92036	14.4478
2.08661	16.3371	14.6539
4.42094	9.98222	3.68694
8.57758	9.09326	13.7458
2.48772	23.2371	15.9531
6.26807	10.031	8.75285
2.84319	12.7962	4.93421
2.44601	12.9472	14.4151
5.54444	4.7515	4.76771
2.44747	15.0872	12.4003
11.0684	17.777	5.83005
3.37962	6.82663	9.98286
1.39283	1.65608	18.5574
1.44359	2.68749	6.01767
3.32316	22.2093	8.31457
2.73126	6.45698	12.1062
3.65906	13.2691	3.97224
2.79542	7.36374	8.03932
3.8819	38.971	14.4252
4.37899	31.2419	1.52252
17.5573	53.3669	15.8074
7.89274	47.7875	9.24104
2.42948	33.7932	14.6014
3.94443	36.0408	8.83528
7.13731	6.17275	5.69571
6.28751	19.3625	15.2611
2.3815	19.8719	2.47661
0.893813	13.995	16.9273
6.69552	35.8103	1.60043
2.15459	33.9968	7.62859
2.95664	26.1221	7.0096
4.72559	48.588	16.5077
2.05761	22.3221	1.98752
2.847	14.2332	1.92247
5.26435	18.086	6.37101
5.97258	14.2446	50.5782
5.59321	29.3586	6.92023
3.64563	41.6044	13.3216
12.0927	40.1461
3.9588	49.0232
0.62116	25.9464
5.62588	10.4979
1.27918	27.5891
10.0281	14.6848
4.02771	28.7389
2.45028	31.5379
3.14765	19.6809
7.22465	8.18128
3.61805	21.986
1.6011	8.52846
	25.4526
	27.504
	18.2478
	5.51625
	31.5327
	7.67772
	17.0531
	22.4086
	17.068
	21.0738
	0.950283
	10.5536
	31.5609
	14.2842
	17.8156
	14.9798
	23.3406
	8.53341
	33.5403
	29.8557
	19.8568
	4.28635
	35.4301
	54.7835
	22.011
	18.4061
	12.5105
	23.5629
	28.6876
	5.31613
	16.3185
	6.79766
	12.7603
	14.5995
	29.4895
	14.2849
	30.2459
	26.8494
	33.7322
	7.48101
	9.97261
	12.5398
	15.9837
	27.7044
	7.04053
	17.1529
	12.616
	8.64293
	20.3946
	31.5362
	26.3738
	13.9955
	24.3691
	15.5262
	17.0046
	6.44114
	20.3038
	21.9573
	35.1181
	17.0656
	2.25924
	22.4337
	12.9078
	19.1016
	26.6301
	4.23402
	22.338
	1.47862
	8.70116
	25.5567
	12.7178
	2.07803
	9.30555
	26.4703
	20.4996
	21.9611
	18.7031
	18.4182
	14.4451
	16.8235
	16.2932
	12.586
	16.6202
	29.7146
	16.7699
	1.97364
	15.3176
	20.2608
	35.3318
	12.2901
	23.6759
	37.3341
	7.11639
	16.0704
	22.4976
	24.3265
	37.3538
	18.4972
	5.98312
	30.9162
	8.52672
	17.5259
	42.1782
	7.99404
	7.93925
	11.5443
	28.6785
	18.0789
	17.5448
	11.1638
	25.9097
	12.1212
	6.5435
	15.2039
	6.05483
	19.9741
	7.7259
	21.0227
	28.5634
	30.7699
	4.30481
	24.0147
	20.7229
	14.6881
	20.8612
	15.5195
	20.8078
	16.8146
	5.76661
	3.80735
	6.6284
	18.0058
	15.5405
	9.41929
	27.8303
	11.978
	8.02933
	3.99814
	14.7309
	20.0634
	17.1723
	13.235
	5.29578
	26.7248
	8.02912
	6.58826
	22.2185
	10.1429
	29.5311
	39.7305
	12.2451
	16.1746
	3.9504
	0.942395
	2.55028
	10.6579
	16.7337
	23.9082
	33.734
	4.60965
	1.75735
	18.4352
	1.89603
	22.7592
	14.5485
	6.44645
	13.1949
	5.01128
	4.30478
	21.2873
	1.36315
	2.13613
	12.1737
	12.945
	0.780993
	2.78042
	2.38801
	13.4675
	1.13371
	3.79265
	1.96333
