# Supplementary material for: In the absence of mitochondrial fusion unequal segregation of mitochondria drives mtDNA loss
Source: EMBO Rep. 2026 May 14;27(12):3359–93. doi: 10.1038/s44319-026-00794-5 (PMC13303861; doi:10.1038/s44319-026-00794-5)
Supplement: Supplementary file 12 — Source data Fig. 4 [file 44319_2026_794_MOESM12_ESM.zip › Source Data Figure 4/Source Data Fig4C.xlsx]

## Sheet: Sheet1
Control		Fzo1 depleted
mothers	buds	mothers	buds	norm. mitochondrial concentration at the end of division			images and raw data are available on an OMERO server, see data availability statement
0.984914	0.983094	0.0149532	2.34709
0.67905	2.09817	0	0
0.870021	1.8118	1.85497	4.91079
1.27451	1.80801	0.814548	1.93656
0.962642	1.17369	0.294847	2.54883
0.556024	1.20144	0	0.0384086
1.17492	1.68716	0.198072	2.69075
0.855205	1.64051	1.32691	0.718237
0.881623	1.49649	0.601583	1.47132
0.74471	0.512022	0.0999696	0.843977
0.935799	0.857267	0.242977	0.75848
1.37133	1.64666	0.190518	0.131323
0.958371	1.45501	0.150371	0
0.852523	1.6999	0.634647	2.57232
0.503692	3.5441	0.0160503	0
0.88153	1.10767	0	0.0610107
0.889502	1.92	0.438268	2.21889
1.05297	1.25076	0.135936	0.591572
0.629599	2.25303	0.153427	2.14708
0.687791	1.09748	2.71689	0
0.713706	1.70187	0.702932	0.0934326
0.531764	1.42903	0.412033	0
0.913539	1.5391	0.157792	0.217622
1.08907	1.75246	0.225339	0
0.39342	1.0231	1.55312	3.95956
0.770307	0.495974	0.054464	1.62048
0.630563	0.588045	0.499222	2.67069
0.459997	0.76889	3.30646	2.42301
0.917263	0.77684	1.18376	1.91944
0.549536	0.733003	0.213594	0.782184
1.20985	1.17135	0.143882	1.23202
0.707218	1.03476	0.280176	1.73193
0.468715	1.40355	0	2.32148
1.0229	1.33322	0.280399	3.1456
0.873838	1.85945	0.178495	1.53668
1.11124	1.60897	0.0417343	0.373032
0.989112	0.910907	0	0.900368
0.942101	1.42159	0.655267	1.33867
0.626838	1.39648	0.440923	0.309724
0.920138	1.12661	0.244344	0.763448
0.88447	1.55212	0.165599	3.84088
0.428653	1.63086	0.100773	0.239172
0.558892	1.00601	0.201559	0.654964
0.505894	0.456622	0.108467	0.667745
0.400131	1.53478	0.0688118	2.25808
0.739093	0.949042	0.421386	1.84976
0.412737	0.852625	0	0.0299479
0.744301	1.72316	0.0128394	0.112383
0.773592	0.743947	0.231981	1.89753
0.901524	1.96163	0.634433	0
1.8188	0.908224	0.550675	0
2.23163	2.9878	0.679035	3.9759
0.579506	1.35168	0.110735	3.96014
0.906208	1.40014	0.214713	0.0676313
0.716493	2.22326	0.11823	2.29887
0.660359	0.992841	0	0.302712
0.634565	0.627379	0.0391303	0.257219
0.474041	1.36933	0.730121	0.944644
0.887954	1.79128	0.113817	0.789275
0.885108	1.21747	0.030084	0.589369
0.62856	1.36659	0.0843891	0.925053
0.586094	0.287944	0.285271	0
0.465221	0.940075	0.124058	1.01272
0.726257	1.59224	0	0
1.06594	0.948821	1.47524	0.639827
0.527105	0.631973	0	1.69225
0.726269	1.6665	0.248692	0.316152
0.671743	0.42732	0.612863	2.37742
0.414162	0.630892	0.444665	0.674316
0.512224	0.546171	0.0327551	0.346974
0.574952	1.15477	0.523772	0.856623
0.697562	1.16784	0.428546	2.44741
0.312017	0.407619	0	0
0.746966	1.55335	0.165818	0.603231
0.755754	0.797054	0	0
0.561696	1.61398	0.122614	0.153465
0.536692	1.28738	0.0907354	1.13279
0.701186	1.0598	1.65754	0
0.847652	1.34505	0.265236	1.13235
1.01858	1.0192	0.49048	2.47251
0.470564	1.44316	0.350526	2.38342
0.541832	0.612503	0.418021	1.94391
0.594927	0.965788	0.501033	2.40282
0.500522	2.76426	0.647608	1.43196
0.468711	1.48885	0.186989	2.91672
0.59591	0.896098	0.16248	0.227689
0.173708	1.25588	0.232307	0.858184
0.384029	1.2047	0	1.37413
0.275425	0.629139	1.13953	0.0616663
0.232709	1.88075	1.0944	8.34972
1.88539	2.96082	0.604801	3.2069
0.492913	1.42161	0.825441	0
1.04381	1.51346	0.820474	0
1.16601	1.63345	0.563287	0.165221
0.605055	0.784961	0.073462	0.165101
0.752736	2.04264	0.733819	1.11664
0.454253	0.657901	0.373316	1.33831
0.322147	1.31972	0.572339	0
0.424535	1.2405	0.225213	5.18116
0.572341	0.197073	0.37347	1.0569
0.878134	0.959515	0.099883	0.545445
0.500636	0.959123	0.470037	4.32983
0.92897	2.01693	0.0931717	1.26452
0.640646	1.30291	0	1.46346
1.02501	1.58549	0.0077379	0.257153
0.849658	0.940126	0	0.246302
0.815078	1.15612	0.0119232	0
0.548227	1.33405	0.191226	0.342414
0.776625	0.715741	0.152566	0.711882
1.22539	3.55745	0.156541	2.42947
0.709759	0.790778	0.421812	5.15273
0.728121	1.07681	0.333789	0.871824
0.867383	1.12304	0.0546298	0.400564
0.519363	1.50571	0.0103021	0.0298745
0.7303	0.861773	0.203062	0.729656
0.818536	1.82806	0.0145272	0.159203
0.52127	0.510184	0.409857	0.689463
0.650176	1.10175	0.398712	1.47281
0.68099	1.45541	0	0
1.01681	1.25413	0.568642	0
0.904005	0.850613	0.186346	0.0478559
0.73046	1.56274	0.111998	0.583496
1.0207	1.53008	0.336957	0.440672
0.767727	1.08622	0.0653126	0.0735142
0.53261	1.60369	0.121797	1.90861
0.543717	1.42496	0.498198	1.20299
0.789217	1.00543	0.722453	1.13477
0.841891	2.39159	0	0
0.502808	1.26121	0.0257355	0.405007
0.31755	0.948851	0.373983	0
0.692744	3.41173	1.33185	0.0930989
0.574155	1.08001	0.341174	1.09896
0.889216	3.68299	0	0
1.03362	0.988647	1.24314	0
1.01279	1.45288	0.169938	0.468983
0.995841	1.4134	0.826754	4.03483
0.689042	2.16166	0.292679	1.09317
0.914216	1.24815	0.390518	0.0793389
1.32203	0.889802	0.166365	0.596926
0.378569	0.661948	0.246059	0.512966
0.808009	0.830988	0.142842	0.348047
0.41057	0.560681	0.0448043	0.431273
0.402599	0.831648	0.313055	2.21293
0.363592	0.398018	0.213999	0.492867
0.60069	0.930513	0.710181	1.17385
0.930354	1.62386	0	0
0.545909	0.642006	0.0498058	0.0531467
0.666604	1.78247	0.168722	0.54143
1.13283	2.0174	0.241933	0.689449
0.579905	1.47304	0	0.034835
0.486257	1.63271	0.754365	0
0.665492	1.13536	0.611737	2.78632
0.534771	0.996367	0.324926	0.268496
1.13956	1.03025	0	0
0.752912	1.05112	1.33854	0.790136
0.432115	1.51734	0.135047	0.469427
0.550058	1.29351	0.956519	1.97659
0.496896	1.45898	0.498712	0.539084
0.411982	0.779589	0.058028	1.28158
0.482436	1.12859	0.412204	0.203252
0.38626	1.40662	0.616204	1.31191
0.438221	1.34164	1.05363	0.948007
0.373565	0.523371	0.359083	1.61915
0.430636	0.92467	0.258789	2.98515
0.480876	1.04323	0.224196	3.79538
0.808794	1.28361	0.275671	0.255813
0.736529	1.3046	0.425696	0.299553
0.740015	1.52956	0.403633	0.882361
0.947977	1.27722	0.27626	0.530786
1.02346	0.855444	0.259155	0
0.640559	2.02867	0.0486653	0.708808
1.14173	1.04143	0.516484	1.80604
0.754002	1.9127	1.01967	0.496347
0.728781	0.71197	0.262636	0.825403
0.6293	0.401183	0.353856	0.108394
1.01607	1.30696	0.0445402	0
0.805801	1.18681	0.123301	0.0359458
0.763161	1.18759	0.049866	0.319187
0.669811	1.05054	0.180258	1.99617
0.732247	1.26625	1.7337	0
0.524137	1.16596	1.20266	0.950574
0.85556	1.94896	0.564621	2.75269
0.623809	1.80589	0.798711	1.02031
0.999327	1.45806	0.479433	1.13539
0.830515	1.03715	0.471775	3.30937
0.729944	0.977301	0.2163	1.25445
0.777456	0.958667	0.512597	1.36185
0.940159	0.898635	0.259684	0.744998
0.445263	0.987555	0.0525565	0.302812
0.650973	1.30781	0.0420165	3.70503
0.666523	2.03221	0.786497	0
0.820624	0.760497	0.762084	3.50135
0.504022	2.32108	1.60287	1.35771
0.968214	1.06681	0.475189	1.84512
0.546547	0.689667	0.458244	2.81093
0.276086	1.56617	0.627595	1.85739
0.87672	0.947877	1.08425	1.89536
0.815136	1.37298	0.38792	1.29082
0.215284	1.07059	2.06697	1.53607
0.645654	1.71276	1.01935	2.09867
0.544779	1.1783	0.415747	0.401439
0.40924	1.09626	0.0250803	0.668363
0.534882	0.961765	0.195761	0.240262
0.390098	1.16651	0.30549	0.526052
0.309286	0.763086	0.3499	2.01606
0.287553	0.747852	0.522517	0.104338
1.01594	0.795558	0.405539	2.84942
1.28885	0.854732	0.473514	1.89922
1.96403	1.75513	1.13991	0.504775
1.02893	1.17913	0.588612	0.914453
1.08715	0.895916	0.913924	0.397591
1.42081	2.46	0.535572	1.71531
0.904612	0.720146	0.252115	0.295566
0.656115	2.04041	1.02789	0
1.15259	0.604378	1.34108	2.68891
1.99141	2.0368	0.309964	0.182541
0.400635	1.41472	0.0789549	0.732366
0.693173	1.18007	2.54911	3.571
0.841579	1.31897	1.11889	1.50365
0.931506	1.16052	0.555831	1.27498
1.42683	1.90509	0.73845	2.06038
0.461936	2.25609	1.48277	3.21842
0.794617	1.01458	0.223425	0.337257
0.914393	0.988442	0.369693	0.680579
0.47974	0.662945	0.0376484	0.458762
1.11644	2.27885	1.54387	2.23925
1.36899	1.80497	0.345389	0.364474
1.42256	2.36441	1.28681	3.14549
1.4353	0.941579	2.3552	0.628323
0.991509	0.846434	1.78603	1.34974
1.02918	2.24514	1.07654	2.22569
1.00752	1.0213	0.1469	0.297585
0.785832	1.51127	0.934304	1.08452
0.78846	3.64591	1.10938	3.13001
0.963333	1.478	0.796177	1.11437
0.257096	1.63361	0.524003	0.395676
0.355271	1.11542	0.638585	2.45423
0.968662	2.21941	1.02663	3.8309
0.752937	1.21982	1.07845	1.24262
1.12822	1.61728	0.0870427	0
1.54535	3.12759	1.47906	4.10853
0.832616	2.04626	0.537262	0.129676
2.47406	2.84793	0.570001	0
0.883051	2.39664	0.613675	0.40062
1.16826	1.43791	0.187839	0.118014
0.709466	1.79596	0.225548	1.95345
1.04028	1.16716	0.201182	0
0.952553	1.49983	0.468905	1.42031
0.884019	0.950458	0	0
0.913531	1.31689	0.175422	4.66769
1.36836	1.57371	1.2613	1.88777
1.33474	1.96125	0.497112	2.53248
0.36374	0.708461	0.056947	3.19035
0.727439	1.3887	0.884408	2.30301
0.619748	2.16397	0.772392	2.35044
0.828583	1.86256	0.0627144	1.35642
0.700247	0.920874	0.161257	0
0.845308	1.52185	0.660136	1.54797
0.628793	1.05789	0.153062	2.88954
1.03382	1.6	0.038018	2.22828
0.928666	0.690643	0.422207	1.24883
0.919188	1.45096	0.142294	2.41018
0.537956	2.31852	1.08269	2.45799
0.341294	0.995614	0.24552	3.23618
0.941999	1.07395	0.0173883	0
1.62785	1.97869	1.61216	2.06525
1.24579	1.11072	0.752726	1.3825
1.17206	1.94384	0.967066	0
1.12595	1.28407	0.0976243	0
0.839247	1.66177	0.970247	2.6051
0.614256	1.5342	0.736517	1.09125
1.01418	1.32771	0.758299	0
0.708539	0.56245	0.338406	0.405266
1.44887	1.27321	0.105831	0.897775
0.839583	1.04352	0.610435	0
0.581819	1.03801	0.096523	0
0.854239	2.59224	1.79694	4.32794
0.741869	1.32482	0	0
1.29427	2.36779	0.189553	0
0.715927	1.69095	0.52713	1.03334
1.10593	0.88773	0.213991	0.55029
0.603237	0.66919	0.53528	4.16208
0.902177	3.59778	1.69497	0.905409
0.30882	0.364229	0.167239	2.46675
1.20142	2.28402	1.05708	0
1.09782	1.87701	0.322443	7.48398
0.60702	0.535025	0.069897	0
1.0673	1.30304	2.25274	0
1.28027	1.60953	0.124676	0.239051
0.402169	1.78819	0.359486	0.0887359
0.509915	1.42091	0.380839	0.201581
1.02046	1.46873	1.15323	0
1.63735	2.33267	0.488123	4.08241
0.370202	1.37864	0.616126	0.668
0.672171	2.68842	0.152539	0.217918
1.3574	2.92203	0.0998576	0.787454
0.240393	1.07049	0.139192	0.089584
0.481647	0.575004	0.665147	0.309833
0.976654	1.60905	0.434973	0.686896
0.43144	0.738092	0.312603	0.536178
0.946864	1.8747	0.332638	0.595697
1.33074	1.80237	0.674618	0.499734
1.45051	0.837155	0.749109	0.48888
0.512972	0.932487	0.4833	0
0.664661	0.644836	0.27944	1.28924
1.00147	2.27755	0.262144	1.80661
0.460773	0.908141	2.02981	1.97689
0.482822	1.37806	0.581361	5.64741
0.992649	1.10613	1.78681	1.56508
0.837105	1.25495	2.25392	2.4318
0.416889	1.29647	2.68505	1.55832
0.497983	0.976081	0.248292	2.95144
0.969498	0.950205	1.33909	0.766605
0.717899	1.26603	0.728272	2.66463
0.564779	0.675012	0.51662	1.58999
1.50679	0.963092	0.886377	1.52526
0.627048	0.767343	0.573321	2.5969
1.06564	0.602301	0.40265	1.22784
0.482667	0.604184	0.453529	4.77889
0.824467	1.31812	0.293374	3.52285
0.77055	1.96849	0.75277	1.28548
0.924736	1.05048	1.26984	1.07682
0.701351	0.826781	0.839663	1.10125
0.891948	0.590165	0.782316	2.12468
0.376954	3.104	0.0459216	4.64398
0.828996	0.854365	0.735212	0.022664
0.321156	1.77811	0.423269	1.04542
0.864357	2.02088	0.107081	1.11003
0.559454	1.73704	0.283185	2.8942
0.936276	0.51652	0.18383	2.11459
0.98097	1.60553	0.481592	0.377721
0.708952	1.57194	0.0612118	0.770014
0.750787	1.3126	0.279094	0.436668
0.820934	2.57377	0.38698	3.1029
0.230107	0.744729	0.565485	0
0.796389	1.17766	0.502583	0
1.33093	1.60623	2.53921	4.51075
0.59946	1.59661	0.111395	0
1.05001	1.7961	0	0.210955
0.881436	1.70475	1.63615	1.24299
0.531188	0.711372	0.828034	5.08387
0.844348	1.28213	0.564181	1.03252
1.27179	1.21261	0	0.281486
1.0331	1.43915	0.826773	0
0.972545	1.08217	0.319844	1.63099
0.760328	1.79702	0.392892	1.10653
0.484557	0.871399	0.123905	0.235279
0.990746	1.30937	0	0
0.8672	1.14843	0.150477	0
1.14363	1.86449	0.0614605	0.356808
0.81895	1.27696	0.282584	1.91502
0.952603	1.90452	0.112952	0.319878
0.814203	1.02028	0.592745	1.3746
0.9731	1.43707	0.45431	0.0693676
0.831372	1.41022	0.37113	1.15642
0.493176	0.214222	0.061828	0.423633
0.843551	2.21038	0.203192	0.631097
0.910411	1.2654	0.750183	3.27764
0.601091	1.27795	0.873088	3.80191
0.498454	1.39427	0.291983	1.69808
0.736856	1.27701	0.0876656	4.55411
0.807271	0.672042	1.00977	2.49495
0.791047	1.18774	1.70513	3.95815
0.568321	0.697644	0.600077	1.38394
0.565113	0.712844	1.28214	3.77974
0.571312	0.944252	1.74542	5.16856
0.474374	0.156146	0.413989	2.45962
0.881037	1.80545	1.2572	0.737588
0.531647	0.323565	0	4.61906
0.348286	0.573409	0.0613127	0
0.898444	1.17056	0.451185	1.42187
0.778549	1.47447	1.44365	2.1434
1.5018	1.45312	0.0911542	0.440946
0.888644	0.966092	0.544909	0.391687
0.760965	0.803492	0.42416	0.238677
0.945217	1.53518	0.855648	0.566584
0.601991	0.718984	0.902022	3.37373
1.01492	1.14388	1.27854	0
0.999352	1.53581	0.506429	1.39028
0.643129	0.38573	0.0775669	2.21766
0.647105	2.31375	0.167546	0.702089
0.964864	1.02469	0.380876	0.58403
0.52414	1.90328	0.532069	0.527488
0.564651	0.431505	0.426945	0.977883
0.932767	1.40275	0.0611039	0
0.559996	1.11704	0.268771	0.250681
0.77739	0.460805	0.162249	0.849764
0.61418	1.71847	0.523216	0.0497613
0.707397	1.57319	0.769844	1.48249
1.10243	0.807892	0.397279	0.776762
0.670519	2.01536	0.0774995	0.45278
0.926035	0.962268	0.404045	0.603076
0.626497	1.0116	0.51501	0.788087
0.617263	1.61526	0.107429	0.126541
0.381554	1.17999	0.124089	1.11578
0.77755	1.83915	0.163173	0
0.512408	2.13417	0	1.09341
0.733788	1.67854	0.246122	0.13277
1.07844	1.88006	0.200873	0.406917
1.26391	1.64828	0	0
0.579887	0.88912	2.90058	0.755701
0.956419	1.00739	0	0.178688
1.03821	3.14371	0.10418	0.402319
0.614047	0.960079	1.86546	1.79706
0.536667	1.00065	0.521277	2.21616
2.95892	3.41285	0.294444	4.59385
0.745	1.27676	0	7.12985
0.621261	0.713344	0.398039	1.66096
0.818937	1.70101	4.1871	1.52174
0.323146	1.13943	3.00951	7.21
0.544198	0.98218	0	0
0.758522	1.28327	1.50967	2.88571
0.576075	1.30637	0.567081	7.7308
0.793947	1.45841	0	0
0.527688	1.24206	0.554607	1.65064
0.80955	1.41501	0.0155017	0.218861
0.436318	1.15346	0.722459	0.22234
0.382471	1.23525	0.0949702	0.265309
0.736786	0.922579	0.845071	5.05134
0.573742	0.921297	0.0209377	8.42868
0.578546	1.22388	0.777535	1.3001
0.578295	2.11917	2.18701	0.844625
0.852527	0.681249	1.0839	6.79194
0.565885	1.52769	1.69116	5.13726
0.320028	0.74665	1.66246	0
0.612376	0.940757	0.160754	0.219976
1.18989	0.922729	1.66388	0.459298
1.03844	1.14128	0.944609	0.222318
0.705741	1.45065	0.167869	0.201767
1.47034	0.713184	0.0583577	1.18058
1.69669	2.26545	0.433196	0.551283
1.31571	2.49904	0.447822	0
0.687094	1.21537	0	0.124512
0.937229	3.22277	0.466029	2.27586
1.06908	2.32684	0.286452	3.61695
0.967413	1.11501	1.20173	3.02399
0.872503	0.769046	0.14945	2.90834
0.630858	0.908087	0.2341	0.825368
0.700999	1.41092	0	0.133972
1.07949	1.97782	0.780357	1.44646
0.677208	1.19524	0.75575	0.509024
1.58202	1.31743	0.416285	0.471455
1.364	1.87633	0.121305	0.0902482
0.894943	1.56569	0.338671	0
0.544188	0.997381	0.117762	0.771469
0.304107	1.15405	0.393836	3.83095
0.985825	1.74931	0.260585	0.168431
0.90857	1.76755	0.389314	2.19535
0.866406	2.20845	0.815252	1.57296
0.809626	3.71615	0.0477425	5.75926
0.596947	0.916646	0.706601	0.0390538
0.664766	0.463545	1.54979	5.19117
0.458933	1.32502	2.22533	1.27556
0.852078	1.27555	1.05271	3.82816
0.505082	1.063	1.99573	16.1256
0.952862	1.33727	3.69166	0
0.739678	1.93211	1.93976	5.80603
0.877545	0.57695	0.632024	1.59687
0.699674	0.913075	0.976811	1.82144
0.831705	1.50421	0.136814	0.0488278
0.55604	1.89983	0.0501922	1.44309
0.558077	0.818531	0.273439	0.884611
0.479068	0.796399	0.394967	1.18644
0.569326	1.41929	0.453231	0.296833
0.54654	1.22418	0.981056	0.955064
0.70294	1.42113	0.0663769	2.55461
0.788385	0.925104	0.632323	0.907703
0.832461	1.60107	0.312302	1.36572
0.561406	2.16526	0.230544	1.32832
0.503325	2.81176	0.333306	1.92802
0.524322	0.41198	0.288209	0.0780663
0.74183	0.760543	0.612497	0.713299
1.0292	1.22648	0.166948	7.14792
0.799796	0.929008	3.31522	0
1.20289	0.771287	0	0.296588
0.851119	1.12368	0.141847	1.51405
1.02605	1.14814	0.442864	1.91816
0.674763	1.53232	0.178009	2.27731
0.959982	2.28416	2.96381	0
1.16867	1.10497	2.3272	5.99351
1.26462	2.04422	0.0494601	0.328297
0.863022	1.78318	0.05774	0.768776
0.770331	1.0134	0.113092	2.45492
0.682584	1.39274	0.462294	0.782176
0.769223	1.09328	0.462183	9.65036
0.751518	1.64106	1.74256	5.47939
1.32992	1.55658	1.34383	0
0.45417	1.73133	0.0515308	1.27623
0.690035	0.554277	0.224649	0.244645
0.793337	1.05548	0.449409	1.73516
0.480796	0.692999	1.23574	1.48736
0.761902	1.95919	0.738448	0
0.577198	1.05539	0.609279	0.694721
1.1939	4.22393	0.137128	0.142653
1.92701	2.67093	1.09062	0
0.761769	1.22576	1.68149	1.39532
1.40768	0.860321	0.621855	2.73069
1.05011	2.61209	2.97713	4.5303
1.3582	1.87625	0	7.29196
1.31264	0.851804	1.1065	8.39623
0.870116	1.3179	4.25646	0
0.864992	2.40638	1.87927	2.62275
0.403413	1.13408	1.00278	3.08418
1.19786	1.4788	3.23936	0.916727
0.801234	0.136717	0.181881	6.12306
0.881116	1.9712	0.1257	3.17888
1.04258	1.29187	0.851343	4.42893
0.946772	1.14643	0	0
0.694732	1.52096	1.43267	9.34099
0.955	1.00539	0	0.0425393
1.1575	1.96702	0.621076	0.880694
1.39789	2.12374	0	7.08272
0.601157	0.811198	0.17513	0.96944
0.533441	1.36432	1.11715	0.814656
0.982821	2.19037	0.114734	0.127151
0.847014	1.97586	0.265755	0.376293
0.355418	1.35562	0.482645	1.17229
0.748619	2.1869	1.59965	2.86073
1.072	0.98906	0	0
1.2482	3.4573	1.67793	1.17017
0.696819	0.750769	0.0504642	0
1.06716	2.70268	0.710611	2.20707
0.930332	0.429996	0.274616	0
0.738322	1.66301	4.32547	4.64465
0.59212	2.35373	0.554972	1.89299
0.949038	1.87653	0.377444	1.04959
0.260224	0.333137	0	0
0.559146	1.33415	1.28056	0
1.33501	1.48743	0.0918888	1.39695
0.846668	1.08676	0.464432	3.28474
0.948026	1.57353	0.477871	2.41941
0.832629	1.50595	0.0506769	0.0886847
0.641997	1.39497	0.180382	0.670433
0.606682	0.825415	0.112199	0.415314
0.690909	0.82736	0.249336	3.42968
0.579434	1.42157	0.915323	2.90588
1.11887	0.894035	0.437898	3.39826
0.665527	0.869726	1.89966	3.10686
0.888081	0.888079	1.12328	2.78424
0.67542	1.16081	3.78408	1.52673
0.913521	0.946284	0.701083	2.82267
0.827366	1.63385	0.483931	0.766122
0.697872	0.777486	0.586998	2.75944
0.932055	2.034	1.43618	0
1.08569	0.495874	0.221385	0
1.15329	0.865074	0.967405	4.59488
1.08051	1.34662	0.450452	0.86805
0.904402	1.63472	1.23217	1.53206
0.98405	0.52639	0.293549	1.50251
0.6961	1.58527	0.387289	1.818
0.697494	1.46388	0.469412	0.932993
0.484588	0.831946	1.00998	0.89488
0.608294	0.448622	1.16495	1.36907
0.756023	1.36897	0.811776	2.87563
1.49283	1.33909	0.404533	0.3839
0.345284	0.81811	0.206739	1.75956
0.5294	1.16835	0.18101	0.420786
0.470801	1.05528	0.0362019	0.11353
0.755382	1.67296	2.62392	1.51859
0.765723	0.417602	0.494295	4.14678
0.932833	2.31064	0.265799	0.601627
0.738403	1.38432	0.54458	0.214865
1.13022	0.830315	1.14409	0
0.624025	1.22788	0.163822	0
0.552396	1.30077	0.256886	0.670265
0.657516	1.21587	0.57005	0.994971
0.553142	1.22084	0.110335	1.29404
0.815692	1.28943	1.32317	3.81773
0.914515	2.4584	0.602509	1.15828
0.888648	1.74955	0.297266	0.488577
0.783476	1.78954	1.01005	0.744748
0.650688	0.618893	1.2853	1.62325
0.85602	1.0982	1.24681	2.5065
0.526374	1.10926	4.87578	2.04325
0.833802	1.23946	0.410885	1.46027
1.09917	1.40325	0.384552	4.4615
1.2552	3.62545	0.916003	5.19758
1.26062	1.48608	1.82577	2.59094
0.768438	1.55599	1.28429	4.05913
0.483142	0.648478	1.13983	2.53594
1.18491	1.29588	0.475496	0.806874
0.651275	1.33214	0.745685	1.06223
1.10834	2.91821	0.0556866	1.09079
0.640949	0.544247	0.651466	1.81486
1.3638	1.44648	1.32875	2.46927
1.03425	3.39698	1.369	6.43019
0.477071	1.17136	1.30293	2.15519
0.751201	1.19738	0.397291	2.11297
0.618511	2.24531	0.543134	0
0.647981	1.68004	1.34193	0.626394
0.852444	0.975302	0.298523	0.41445
0.999502	1.51418	1.0383	0.428637
0.367203	1.07595	0.836012	2.59812
0.657135	1.12548	0.640612	0.808829
0.466562	1.2314	0.380802	1.59105
0.265945	1.09289	0.212638	1.16608
0.390585	0.805382	0	3.81741
0.24792	0.14446	1.09135	0.384554
0.771817	1.38762	1.69707	0.934413
1.38427	1.36394	0.211293	0.797701
1.17855	1.66297	0.120249	2.51343
0.758361	1.19168	0.62256	0.826302
0.954467	1.71346	0.939799	1.25105
0.710105	1.20824	0.444751	0.378765
0.605649	0.867919	0.479479	2.45514
0.607559	1.14587	1.06954	1.56571
0.776452	1.47306	0.234838	1.17145
0.760314	0.908928	0.432153	1.17277
0.994475	0.568958	1.19379	4.91232
0.898366	2.3114	1.03356	1.10086
0.933142	1.43673	1.15196	3.38388
0.808605	1.51326	1.97183	2.40786
0.203142	1.21337	0.58463	4.82534
0.804191	1.58708	0.0840572	2.22075
0.814598	1.25277	3.14186	3.02122
0.610758	0.698158	1.47717	3.10945
1.35487	0.346927	0.0111642	0.0316833
0.944863	0.865524	0.0351297	3.87943
0.377993	0.871878	2.67168	1.7202
0.354352	1.36331	0.148686	0.65225
1.20978	1.80744	0.600924	0.653317
1.38366	1.12618	0.844564	3.1772
0.624629	1.42128	0	1.32331
0.689342	0.533624	0.0979976	0.206169
1.14675	1.50544	0.0771688	0
0.86215	0.92204	0.147568	4.04335
0.878227	1.06955	0.499747	1.58075
1.29797	2.13572	0	0
0.898897	0.622452	0.0370398	0.695518
1.67528	1.64514	0.321404	1.08648
1.55089	1.73363	0.373886	0
0.291414	0.862007	0.257865	3.81727
1.13949	1.62332	1.68091	3.33079
1.50996	1.4949	1.035	1.4695
0.850584	1.28156	0.791458	1.69307
0.675933	5.88677	0.215565	0
0.856579	1.37362	0.282525	0.813112
0.571867	2.13064	0	1.42096
0.975632	1.65921	0.627615	4.17004
1.31531	0.853885	0.0749571	1.41166
0.499013	1.27159	0.00823102	0.265133
0.630623	0.63044	0.0281199	0.743559
0.904429	1.72053	0.0133745	0
0.363735	2.08527	3.6717	0.0380394
0.968451	0.928892	1.08453	2.96374
0.87058	1.57245	2.3342	3.69542
0.579626	1.23003	1.21653	13.9081
0.845592	0.975947	0.878025	3.81694
0.930176	1.31833	0.219015	6.73108
1.01788	0.739434	1.52839	2.93419
0.601536	1.27986	1.07193	0.527117
1.10202	1.13533	0.668168	7.72744
0.796106	1.08848	2.31126	2.74484
0.818105	1.81697	0.556849	2.7571
1.15541	2.22673	1.20094	3.81135
0.822878	0.938323	0.758847	0.754798
1.31045	3.26918	0.192695	0
1.18897	1.01418	0.0685193	0
0.706973	1.25183	2.95518	1.81792
1.08316	0.737416	2.80567	3.25387
0.780255	1.71854	0.118133	0.0347182
0.932722	2.017	1.09235	9.11495
1.06415	1.36748	0.56665	1.30126
0.422152	0.945075	0.218766	3.64936
0.487144	0.174579	0.902908	1.0674
0.692132	1.14302	0.361991	0.605056
1.26102	0.656267	0.957654	0
1.03626	1.08897	0.660549	2.8222
0.685163	1.59669	0.405764	1.50821
0.674292	0.876585	0.627053	0.577757
1.06537	1.80046	0.694831	3.26416
0.778567	2.13874	0.224917	0.730546
0.699808	1.41175	3.15373	0.499038
2.06637	3.07346	0.0918951	0
0.998275	0.755505	0.77536	4.02682
0.55597	0.749196	0.112061	1.63679
0.509551	0.673863	0.339164	0.670834
1.52016	2.42406	0.607478	1.24617
0.652408	1.60178	1.35967	5.30784
0.750856	1.81075	0.520712	0.520825
0.633475	1.01994	0.452849	0.787701
1.16629	1.30659	1.35139	3.92461
1.13891	1.43193	2.44173	0.44952
0.555488	0.33805	3.0211	1.18598
0.495136	0.428986	0.0210376	1.13461
0.657295	0.758973	0.643026	0.549298
0.515859	0.780292	0.0373775	3.15534
0.514185	0.603183	0	7.47107
1.16472	2.81823	0.980935	3.97794
1.52443	0.853017	0.588507	2.01515
1.05926	1.6705	0.958008	0.629238
0.840672	0.662501	1.53461	1.84211
0.50638	0.348588	0.130915	3.30337
0.742329	1.06366	0.108749	0
1.08949	1.73474	0.0153521	0
1.03567	2.90792	0.445402	0
0.957897	0.758206	0.52594	0.489874
1.16361	2.51544	0	0
0.626811	0.728889	0.0231511	0
0.98997	1.34012	0.19827	4.02095
0.784523	1.41069	0.627054	0.912049
0.661235	0.845967	2.91384	3.56713
0.417136	1.13417	0.212966	1.31021
0.50702	0.852695	0.462333	1.78556
0.716139	0.91492	0	0
0.547781	1.29582	0.768084	0.50658
0.863553	0.508126	0	0
0.818694	0.67192	0.124847	0.610372
1.50156	1.64569	0.51691	1.60712
1.66195	1.34038	0.847348	0
0.760067	2.13652	1.05261	2.9262
0.717152	2.22311	0.502568	0.576192
1.09548	1.48634	0.528272	11.4377
1.64823	1.92713	2.10391	7.51769
1.5288	3.0428	0.976977	3.25945
1.03861	1.95791	0.712701	4.37431
1.0593	1.43604	2.18284	0.835803
0.802711	1.31731	0.806516	1.42066
0.839063	0.622824	1.57955	0
1.21046	1.67134	1.17704	1.22005
0.943128	1.47784	1.09911	5.48389
0.738223	0.375257	0.0801806	0
0.917465	1.0514	0.20359	0.692962
0.59557	0.86644	0.339294	3.17873
0.380865	1.60497	0.499899	1.59999
0.499684	0.989464	0.252927	1.71193
0.69149	2.09933	0.491701	0.99215
0.631673	0.99145	0.103411	0.507421
1.12714	1.08792	2.97716	3.77635
0.801629	1.43508	0.361871	6.13188
0.656892	0.987519	0.526502	2.80008
0.885201	0.478946	0.194372	1.18508
0.824766	0.259458	0.193447	0
0.788749	0.781771	0.437652	1.311
0.728488	2.80487	0.136142	1.82319
0.668182	0.365057	0.50588	0.620289
0.37527	0.722875	1.77417	3.36213
1.24479	1.75271	0.17365	0.691206
1.13469	0.724348	0	1.32927
0.776202	1.64791	0.173845	1.37522
0.631599	0.375541	2.29653	8.29499
0.723392	1.81993	0.476644	0.310127
0.415344	0.988914	1.02392	0.451622
0.995748	0.976696	0.568926	1.28171
0.503049	1.18102	1.13022	0
1.22465	2.1242	0.0570056	1.07556
0.405	0.459967	3.0125	0.206343
1.15596	1.52684	5.73744	3.38032
0.789417	1.00278	0.521436	2.06637
0.41393	0.884283	1.06882	0.823358
0.841435	0.58906	1.12039	2.46569
1.34144	1.39392	2.17179	6.30758
0.566287	1.32523	0.0804451	4.68869
1.19938	2.50607	0.0670623	3.88685
0.830024	1.13058	3.84739	8.26605
0.571889	0.492503	0.257031	0.679998
0.624486	0.544857	2.03107	1.48369
0.947612	0.853245	0.353241	4.4564
0.946363	1.13829	0	3.94176
0.759858	1.84154	0.347569	0.521328
0.930503	0.825734	0.143261	0.593109
0.950861	2.03959	0.784624	0.859193
0.426964	1.51656	2.58079	6.69457
0.853659	1.20638	0.307473	0.844213
1.10629	1.10235	0.0164558	1.02506
1.21537	1.36009	0.497683	1.78911
1.22214	1.17469	0.149584	1.93812
1.79898	1.7739	0.0150717	0
0.907409	1.84524	0.0540698	0.0691572
0.76473	1.48333	1.06214	7.46806
0.574873	1.06922	0.233367	4.89703
1.4673	2.13131	0	0.088992
0.761105	1.98612	0.0771397	1.04281
0.742049	1.07336	0.016958	5.48529
0.730159	1.35598	0.276019	0.953513
0.998647	0.928148	1.31827	2.55457
0.791217	1.41592	0	0
0.340224	1.49004	0.0964254	0
0.158301	3.07363	0.570049	1.01655
0.518271	0.784672	1.14419	0.800714
1.08953	0.591588	1.59514	3.81532
0.709803	1.33235	0.847852	1.61459
0.33222	2.13695	0.559036	2.57702
1.76449	2.06548	2.83421	5.34673
1.04115	1.31558	0.301259	2.7977
0.811721	1.11906	2.49671	1.56262
1.02187	1.99514	1.03761	1.38387
1.76266	2.90615	1.15368	3.62285
0.27405	0.584153	0.948739	1.91803
1.04264	0.837243	0.230806	6.96708
1.14629	1.11262	0.150944	0.586472
0.649704	0.812706	0.65601	4.62295
0.494939	1.60686	1.67226	1.41427
0.530362	0.724177	0.710252	0.605315
0.784261	0.71054	0.382666	0.22807
1.69387	1.31138	0.18879	0.910182
1.76276	1.2132	0.936933	0.932544
0.55894	1.36989	1.07827	0
0.654519	1.47332	1.28293	0.297047
0.659375	0.997389	0.100774	0
0.842813	3.09538	0.369007	1.20769
0.629217	0.433938	0.156291	0.260789
0.57466	1.09682	0.846471	0.94688
0.654836	0.957399	0.081304	0.802186
0.781526	0.741853	0.275525	0.0537877
1.80625	2.85304	0.449345	3.31913
1.2372	1.28162	0.361027	3.34005
0.946335	2.50059	0.0836105	0.370995
0.861003	1.07518	0.394161	2.84299
1.1039	3.03256	0.951205	6.45701
1.21263	2.43412	0.352409	0.611552
0.958847	2.29624	4.30144	4.43093
0.297272	1.1103	0.0638997	2.27013
1.34287	1.84975	1.37556	2.3393
1.07322	1.65521	0.239019	2.37749
1.10586	1.25241	0.49128	0.426399
0.872247	1.43261	3.00694	0.351327
0.765432	0.90307	1.46253	1.63355
0.724015	1.33255	0.355678	10.671
1.16912	1.6955	2.43565	2.4524
1.32029	1.87641	1.193	0.908731
0.728071	0.755912	2.24258	2.1064
1.28535	1.68064	0.291698	0.637662
0.881808	0.974372	0.124175	3.09686
0.778058	1.182	0.0756277	0.0735514
0.627037	1.40762	0.0506308	1.51122
0.452578	2.00177	0.436082	1.15525
0.626355	0.784923	2.10831	0
0.779519	1.40724	0.31415	0
1.27027	2.35268	0.436963	0.124434
0.983117	1.50317	0.103492	0.43135
0.922664	1.63952	2.22684	5.99005
0.882379	1.67963	0.341291	0.159177
0.690141	0.308336	0.813694	10.487
0.831769	0.84761	3.45878	0
1.33275	1.88695	0.753562	3.64124
1.01011	2.14188	1.99025	3.57706
1.28121	2.34401	1.43942	4.49605
0.520031	1.23171	1.00971	3.3438
1.02925	1.49823	1.20366	1.47563
1.03596	1.20983	0.369583	3.54944
1.65637	1.00358	0.475127	5.03254
0.794142	0.0813958	1.98977	3.79221
0.894941	1.05293	1.17811	1.98265
1.41655	2.20571	3.85624	3.27361
1.07713	0.817423	0.706854	9.12504
0.738625	1.31784	0.0218125	0.81695
1.0618	2.07731	0.175819	0.0421629
0.701954	0.935875	0.930336	2.02421
1.21608	1.58206	0.455053	1.66233
0.450477	1.11074	0.657487	0
1.0214	1.35874	0.819963	2.1766
0.481709	0.165989	0.30755	1.26507
0.628906	0.715983	2.46311	5.1974
0.814387	1.50967	1.00007	0
0.369311	0.172723	0.504295	1.38232
1.55008	1.22452	0.396127	1.04331
1.01793	1.08056	0.158524	1.52072
0.758646	1.25662	0.0617488	9.91351
0.915648	0.954337	1.14109	1.63292
0.818135	2.25616	0.20873	0.105482
1.0775	1.84795	1.40091	1.38654
0.911587	1.02542	0.614087	1.00854
0.898565	0.741543	3.01996	2.67966
1.22406	1.43716	0.502187	0.95935
0.88411	0.384018	4.4567	8.39521
0.971407	1.19095	1.35582	0.468246
0.459004	1.65138	0.0922158	1.34522
0.791127	1.42254	4.34893	4.11351
0.704368	0.99941	4.82615	0
0.418352	1.4763	0.40351	0.719484
0.829822	0.683627	0.075212	0.497089
0.977319	4.25268	1.06603	3.26522
1.02115	3.69067	0.329818	1.56132
0.542101	2.99021	0.747582	9.4552
1.06969	0.452318	0.312529	0.686373
1.11089	2.16396	0.0968259	0.582313
0.927184	0.81589	0.240505	0.343814
0.949137	1.99427	0.271378	0.453341
0.813581	1.31017	1.20055	2.37045
0.927235	1.08504	0.331249	0.45882
0.957044	1.32477	0.286091	0.0439702
0.325432	1.95498	2.71302	4.48318
1.89752	2.16522	1.44677	2.1462
0.514662	0.426208	1.14291	1.16401
0.518177	1.29764	0.356244	2.9438
1.31769	1.87739	1.01934	4.87417
1.3591	1.09801	0.586857	11.1327
1.04465	1.10615	2.22547	2.20513
0.4066	1.66246	0.208724	1.07677
0.791656	0.548289	0.642348	3.35848
0.984171	1.76607	1.97402	4.19673
1.25609	0.997153	0.357935	1.69555
0.617356	0.936389	1.80121	3.95737
0.862905	1.16892	2.0178	7.47186
0.762386	1.14544	0.672497	0.0668693
0.962714	2.39246	0.206619	0.543298
1.08774	1.20409	0.136852	0.297871
1.10312	0.772622	0.365719	0.329388
0.642634	0.107817	0.677367	0.239747
0.881746	2.14913	1.20118	2.48094
0.214261	0.359622	0.0229182	0.705234
0.898048	1.90398	0.758602	2.07893
1.11702	1.14838	0.170187	3.65915
1.38155	1.28475	0.625641	1.00659
1.13006	1.72986	1.18275	0.0245051
1.34124	1.57492	0.143016	2.70418
1.25585	1.75812	0.831319	4.28787
1.7528	1.03936	0.721448	1.75246
2.31838	0.767807	2.16292	0.275482
0.74706	3.12888	0	1.80815
0.935736	0.940407	1.31578	1.18113
0.94121	1.19671	0.91892	1.65543
0.952754	2.34036	0.313506	1.37833
1.32607	0.361942	1.59335	4.35659
0.594459	0.782018	2.92727	0
0.689647	0.76738	0.143683	7.36695
0.95583	1.46005	0.468888	3.33333
0.799461	1.66894	1.46345	3.00634
0.512128	1.74238	0.395384	2.03121
0.999249	1.89305	0.35328	7.03725
0.59244	1.5726	0.292208	0
0.45604	2.67186	0.647524	1.40461
2.03976	1.9609	0	0.585636
0.816115	0.656328	0.263249	0.974848
1.03233	1.96153	0	0
0.535836	1.22186	0.665185	1.26593
1.20315	1.36781	0.210428	1.54106
0.655009	1.35801	0.129571	0.833541
1.01551	1.57421	3.81716	0
1.03382	1.36583	0.561491	4.20056
0.755749	1.37164	1.48486	9.04211
0.681364	1.11477	0.988049	2.39984
1.13672	1.50761	0.191181	0.843037
0.9968	0.21353	1.49655	0.784556
0.685775	1.17347	3.08747	1.53522
0.920289	1.24122	5.84327	1.61853
1.36895	2.44952	0.0671349	1.18146
1.47781	1.4664	0.559245	4.50728
0.853758	1.59913	2.72627	7.02332
1.06427	1.6379	2.06873	5.34178
1.27485	2.24813	2.54922	0.129234
1.00704	1.59753	0.922701	3.8723
0.697971	0.896586	0	0
0.554145	0.801461	0.956413	0.756162
0.904764	0.955877	0.534239	0.350752
0.924613	1.11434	0.558912	0.258844
0.632364	1.00395	0.444318	1.92546
2.16024	1.83968	0.273473	1.20401
0.993096	2.05749	0.563685	0.465583
0.901492	1.51185	0.63481	2.63388
1.97489	1.33119	1.28869	4.81148
0.757532	0.961251	0.167455	4.77346
0.999395	1.38827	0.467521	0.523223
0.842383	0.760253	1.93617	0
0.930165	1.46149	0.898859	2.26445
0.461584	0.764771	1.43017	3.5202
1.14565	1.53359	0.413771	1.0184
1.6283	2.56475	0.792109	3.52288
1.0524	2.32861	1.91242	2.32684
0.322044	1.9472	1.15448	4.65339
0.800265	1.26601	0.768612	1.10652
0.646232	3.18278	1.92706	0
0.522669	0.987069	0.386599	0.602894
0.845702	1.72289	0.951781	2.68656
1.81932	1.93177	0	0
1.38032	0.592136	0.391807	1.26876
1.15286	1.45444	0.231107	2.3278
1.22348	1.32134	0.650304	1.32595
0.324692	0.50387	0.0681212	0
0.295942	0.837852	0.614555	2.68291
1.59161	1.69394	0.903434	1.62398
0.814638	1.11581	0.728534	0
0.390142	0.613378	0.699723	1.42897
0.373945	0.937903	0.435058	1.47676
0.647052	0.808126	3.67274	0.0716603
1.01323	1.57195	0	0.0752277
1.50413	1.50299	0	4.44637
1.02504	1.59918	1.99067	1.46937
0.709885	0.900453	2.65055	0.400018
0.60812	1.17493	1.824	3.69764
1.09555	1.88878	1.79563	3.77059
0.594097	0.698741	0.342873	2.27104
1.2552	1.5707	4.77209	0
1.59915	2.41469	0.14928	0.15858
1.22128	0.91297	0.638265	0.664179
1.21603	1.09521	0.900206	3.80245
0.524138	0.657605	0.581244	2.06865
0.872054	0.740213	2.82031	6.45267
0.951012	1.17434	0	4.45028
0.704426	1.62813	0.958144	4.01553
0.481032	0.174012	0.0954369	1.98312
1.126	1.40119	1.18013	0
0.668828	1.33495	1.44162	0.0465134
0.893439	0.672557	1.33326	1.7567
0.568576	1.29678	1.16232	1.67545
1.20008	1.54931	0.184543	0.842304
1.70267	2.31176	0.136013	2.59865
1.33806	1.47504	0.289679	1.59202
0.353463	0.127308	2.94192	4.66812
0.806826	1.08712	0.324259	8.89264
1.32943	0.791976	0.780436	2.98629
0.854773	1.34611	0.230203	4.81712
0.595464	1.06767	0.0890268	4.44457
1.04973	0.410278	0	0
0.922458	1.63439	1.28643	4.85117
0.282825	0.761112	1.38128	0
0.473478	1.1433	0.234543	0.167687
2.26538	2.72156	0.0655667	2.69585
1.3545	1.67823	0.11676	0
0.520894	1.3487	1.39749	2.06821
1.28451	2.41139	0.452436	6.11515
1.12086	1.86885	4.82558	7.09765
1.13198	1.05821	2.72319	1.45908
0.708599	1.12258	0	4.31434
0.351116	1.23939	0.563818	10.3076
0.869931	0.492685	1.07351	1.17349
1.06666	1.51675	1.10627	1.8799
0.885005	1.48327	0.915016	1.96072
0.857049	1.20404	2.61296	1.45267
2.06341	3.72936	0.0611619	0.0996086
1.10862	0.98952	0	1.57681
1.01332	1.8063	2.19984	1.17256
1.94983	3.21725	1.09934	3.23555
0.641311	0.966101	0.625661	0.233942
0.331363	0.995862	1.89486	4.18765
1.44072	1.97166	0.566423	2.10352
1.36919	1.13437	0.300746	0.501633
0.589403	0.609313	2.10368	0
0.531288	1.50164	0.274051	6.01024
1.80341	3.29566	0.988148	7.62195
0.803809	2.24703	1.7132	10.7643
1.00651	0.9814	0.868361	3.02748
0.988586	1.05071	0	2.43736
0.742832	1.38621	0.503281	2.07466
0.881327	0.997476	2.72708	5.45461
1.85402	2.33624	1.65114	0.455937
0.985669	2.08905	3.08775	2.62945
1.32514	2.64327	0.146843	1.31124
0.552917	1.24309	0	2.90332
0.440782	0.694527	1.87179	0
0.482934	1.24516	1.28324	2.14753
1.15738	1.18737	0.92004	1.97883
0.975341	3.38359	0.843494	1.32845
1.29562	3.16005	0.402064	1.21986
0.779259	1.17589	1.61216	1.38681
0.13851	1.28177	0	0
1.26282	1.90692	0.304857	1.20406
0.584922	2.0072	0.810775	4.26897
1.25027	1.80628	1.81706	3.1139
0.869722	1.17814	0.858475	5.88198
0.838177	0.872447	0.778001	2.111
1.39254	1.2165	0.791098	1.16381
0.976673	1.37455	1.12628	0.598809
0.754726	2.82577	0.531404	2.41118
1.01222	3.00448	2.30089	4.54796
1.55914	2.19999	0.572946	3.63056
0.645167	0.96406	0.475935	5.62433
1.04351	1.06284	0.364391	1.20848
1.00515	3.08845	0.163601	0.107675
0.608775	1.63562	0.518623	3.65884
0.450897	0.584683	0.544075	1.34036
0.558154	1.35914	0.568172	0
1.23308	1.65111	1.08509	0
1.4579	1.07995	0.169188	1.24156
0.540925	1.39392	4.34966	11.8571
2.06907	0.949097	1.11113	2.75407
0.643388	0.820415	0.606489	0.388626
1.62764	3.10029	0.849091	1.11019
1.82337	1.7065	1.11301	4.60903
0.386028	0.737552	0.343791	4.13989
0.67551	0.751143	0.832522	3.30874
1.32555	1.58823	1.26187	2.65654
1.39612	1.10539	2.35293	1.80444
1.20535	1.70421	0.260913	2.51589
1.54433	2.48218	0.835649	0.259062
1.01944	2.15803	0.390056	1.39899
1.49764	3.07916	6.51482	0
0.907219	0.819724	0.467212	3.37649
0.952809	0.619845	0.616264	1.56958
1.09762	0.947386	0.487367	0.203055
1.69928	1.44125	0.760736	5.33131
1.50045	1.84596	2.18322	4.176
0.99049	1.11593	1.11154	1.30549
0.958214	0.949238	2.53101	4.75422
0.553718	0.304469	1.03278	6.56654
1.29752	1.75814	0.695294	1.94746
1.0059	1.24634	0.435647	2.25459
0.946434	1.88093	2.17805	4.08437
0.678529	1.17929	1.21383	0.437793
3.02374	3.11223	0.334695	3.26897
1.02586	0.970548	0	1.17287
0.908328	1.49579	1.45329	4.8661
0.805472	0.70378	1.25364	6.69017
1.01469	0.944011	0	0.521826
1.07833	1.41865	3.89735	3.20084
1.6081	1.73873	1.72419	7.08356
1.12596	2.30709	1.36625	3.23573
0.88961	0.945334	1.33071	1.70451
0.819156	2.13078	1.36778	7.03695
1.01001	1.24713	5.91497	1.59057
0.908857	1.0681	1.00415	1.01251
0.348606	1.69308	0.791695	2.07731
0.80844	1.38081	0.47185	1.13605
1.07729	1.69567	0.052188	0.0870081
0.739403	1.00871	0.293885	3.53281
1.14948	1.4975	0.376833	1.23824
1.64046	0.905167	0.937597	2.55307
0.701486	0.628052	3.66802	3.92712
0.761481	2.21134	1.653	8.08895
1.32829	3.011	1.7349	1.32537
0.958438	0.791249	1.24235	4.44672
1.03097	1.05196	2.26791	6.61374
0.769135	1.36166	0.0247594	2.08081
0.785398	1.02237	1.14572	4.3573
0.251777	1.08127	1.75347	4.12876
0.606873	1.1335	0.623889	2.0966
1.33273	1.02077	0.923686	0.993546
1.56551	2.28361	8.09069	4.80345
1.18604	2.38466	0.580109	6.8668
0.722246	1.45571	0.629633	2.09221
1.57544	2.75085	2.40504	6.45989
0.894542	0.886508	0.533453	0.229462
0.174719	0.795276	1.18761	4.28966
2.40638	0.864992	0.215009	0.167138
1.06782	1.16454	1.38248	1.02033
1.47331	3.31206	1.68033	0.983547
0.828889	1.01047	1.0534	5.68553
0.311661	0.636347	7.69755	2.80657
0.767803	0.72447	0.521645	4.12251
1.2035	1.0341	0.769427	1.62751
0.754297	1.19977	0.642355	1.88536
0.923321	1.31124	1.08963	6.15404
1.1127	0.866184	1.7145	0
0.997269	1.18593	0.157743	0.809059
1.03794	2.43988	1.46798	4.05525
0.895103	1.69133	1.45918	0
1.21016	1.28319	0.0980535	2.30881
0.992811	1.18185	0.593045	7.41341
1.85392	2.16876	0.534294	1.56995
1.02772	1.37745	1.62775	5.47907
0.733366	1.38008	0.629008	5.11739
0.767095	1.67441	0.596324	1.09283
0.659701	0.777646	0.831845	1.76241
0.606072	0.627701	0.806154	0
0.484751	0.939664	0.982426	1.68947
1.84063	1.87325	1.42348	2.24875
1.73405	2.07854	1.5286	8.5683
0.716316	1.06652	2.12945	1.41409
0.257575	0.350311	1.99248	2.73049
0.401249	1.00523	2.00777	0.095913
0.75202	1.42279	0.0637708	3.82807
1.09063	1.7408	1.29329	3.62534
0.759146	1.08043	2.97306	8.06556
1.0876	0.878799	0.198612	7.64625
1.05761	1.39204	0.655497	3.28105
1.52379	1.66439	0	1.14108
1.23498	4.17389	0.0278457	14.6597
1.44829	3.60975	0.630532	5.69267
0.802045	3.13279	0.617532	1.33336
0.788691	1.02802	2.01515	1.7851
1.21662	1.39616	1.54803	3.25965
0.778187	1.26168	0.591683	2.20059
1.28532	0	3.476	1.2385
0.715747	1.90556	1.26997	0.75159
0.946667	1.8068	0.567153	1.7897
1.0982	1.30504	0.661106	6.61816
0.675277	1.11272	0.989817	3.89975
1.15861	3.31298	0.556453	1.02801
1.09776	1.40635	0.368644	1.71706
0.398003	1.48483	0.891878	5.84302
0.669332	1.2178	0	1.14365
0.926479	1.33611	0.233597	0.573129
1.3516	2.01793	0.394235	4.48338
0.837494	0.936381	0.490562	0.529719
1.1119	1.69379	0.706488	1.34028
1.0773	1.97868	0.814119	0.131291
1.04921	1.51704	0.744324	0
0.879616	1.33603	0.552586	4.43728
0.857765	1.25813	1.07238	6.06551
0.824493	0.549525	0.593004	2.98292
1.07382	2.6433	1.16491	1.80177
1.93458	2.37885	1.54114	4.95381
0.444939	0.780914	0	0
0.117041	0.230977	0.132283	4.34227
1.29945	1.6315	2.49038	1.73339
0.852225	0.966165	2.15412	1.31896
1.11838	1.56127	1.13506	1.83724
1.58944	2.53229	0.297793	1.70197
0.849417	2.72951	0	4.05713
1.75811	2.18831	0.988337	4.96707
0.959629	1.38077	0.380449	4.49711
0.560757	1.79036	0.587386	3.60805
1.62812	2.56027	1.68766	1.15271
1.92771	2.34146	2.51457	3.29933
1.36122	1.34261	0.0187706	2.38903
0.477476	1.87162	1.31097	0.893595
0.774979	1.54019	1.3796	0.341551
1.35332	1.40562	0.180613	3.63725
1.41815	1.81888	0.13315	1.28869
0.827279	0.523477	2.61741	0
1.00828	1.1222	1.51105	2.07584
0.585564	0.805973	1.09436	1.75706
0.70642	0.638448	0	0.310207
1.25923	1.14144	1.28229	1.71792
1.12888	1.56601	1.19545	5.95905
0.90169	0.940919	1.26885	2.78962
0.714563	1.50501	2.02279	1.23677
1.12952	0.54668	0.836933	1.68916
1.32342	3.71688	1.83201	0.392821
0.720135	1.10275	0	0.849623
1.40526	3.9552	0.782407	3.97448
1.31806	1.0302	0.0169819	2.46302
0.617544	0.789853	1.19033	2.79214
0.236709	0.701597	1.76622	2.82733
1.01833	1.72939	0.947612	4.68753
0.756658	1.77561	0.121545	0.350575
1.13762	3.58223	0.578475	2.59806
0.682736	0.766564	2.03281	2.97627
0.574019	2.27528	0.664328	1.87023
0.668173	1.87283	1.11245	3.37185
1.26378	2.49021	7.83402	0.441498
0.591439	0.442215	0.353592	4.1197
1.54959	1.9003	0.841561	0.599634
1.44979	1.11903	7.11406	3.44327
2.24083	1.17511	1.18717	0.438489
1.43049	0.730164	0.0803444	1.94632
0.959028	1.37832	1.59222	2.16238
1.14376	1.76857	1.34556	5.84735
1.21223	0.992362	0.51606	1.34142
1.08694	0.927505	0.0691455	1.98709
0.576711	2.10235	0.899221	2.56631
1.4448	0.798771	7.18768	0.82762
1.44459	5.47391	1.91938	2.10784
0.969923	1.01957	1.41367	2.57727
0.857718	1.48396	3.49351	6.08932
1.01324	1.43112	1.5367	0.857851
1.60671	1.17382	0.396426	1.32403
2.33335	3.63654	2.65697	4.28839
2.40783	8.50432	0.592789	1.86058
0.874767	3.06167	0	7.74236
0.873084	2.01195	0.572104	2.33433
0.665845	1.26646	0.332892	3.40223
0.973778	1.03024	0.17455	0.999781
1.71465	1.67891	1.04957	0.360519
1.12565	1.5215	1.36501	13.9963
0.724079	0.694541	1.02184	1.44523
1.84188	1.39655	2.73132	7.3967
0.912419	1.80158	0.629833	5.98204
1.52684	1.15596	0.216145	4.65923
		0.308513	2.0184
		0.889626	7.69516
		1.26352	1.4502
		0	2.58589
		0.136873	0.678667
		1.89004	4.19028
		0.477946	6.62656
		4.28181	0
		1.20327	7.69648
		0	0.290649
		1.38563	2.66148
		0.857749	1.03228
		0.578395	1.39341
		0.0503606	1.76502
		0.58865	0.70705
		3.82611	3.2642
		1.15947	2.96423
		2.13843	6.34696
		0.723986	12.5084
		0.231945	1.74384
		0.557134	0.0295771
		0.782854	3.62917
		0.12005	2.21076
		0	2.61025
		1.24758	1.66231
		0.498723	5.6366
		1.08594	1.92506
		0.0946433	5.67557
		0.476654	3.7446
		1.97216	3.66806
		0.586204	3.29184
		0.64054	0.903739
		1.08805	2.74821
		0.41743	1.58097
		1.19198	3.67914
		1.20709	6.03614
		0	0
		0.380992	5.85797
		0.393505	0
		0.195858	1.31917
		4.2062	1.31388
		0.505094	6.35742
		8.91157	0.935406
		1.43344	6.49077
		1.07647	1.63701
		0.454278	2.72927
		0	1.86429
		1.47982	7.38594
		0.0949168	4.25602
		2.28803	13.8825
		0.0920812	1.53846
		0.494252	12.0471
		0.507924	1.13571
		1.62131	8.50662
		0.614002	2.11389
		1.38095	3.81048
		2.38706	1.18384
		1.55636	3.7807
		4.09837	3.79396
		0.574984	4.87615
		0.51974	3.91377
		0.67508	1.77879
		1.83184	3.38306
		2.20706	4.7049
		1.19782	5.68793
		0.928462	4.45468
		3.34747	6.94679
		0.701049	1.85955
		0.482386	1.35017
		0.32393	13.6676
		1.15325	4.66487
		1.18801	8.09935
		0.507539	0.176034
		0.0563599	4.1823
		2.96724	2.75684
		1.83521	6.05203
		1.30447	3.29806
		0.350666	2.26402
		1.00383	3.16892
		0.0838097	5.68906
		0.558692	2.82676
		0.063199	3.92148
		0.838723	1.17484
		0.647589	7.70498
		0.203118	3.20412
		0.37085	3.14539
		0.253962	3.25905
		0.554878	6.35317
		0.434656	2.44309
		0.0993607	7.01661
		4.22401	4.95445
		1.45282	1.42788
		3.40411	3.82372
		0.606635	11.0927
		1.11562	1.49507
		4.70505	3.10842
		1.06729	1.81367
		1.96553	2.59129
		1.46066	0
		1.07248	3.03802
		2.2729	4.63145
		0.540106	1.27367
		1.28466	2.38944
		0.418658	5.49592
		1.55795	5.74249
		0.570806	1.00718
		0.937364	5.05674
		1.26406	6.61585
		0.553466	0.88763
		0.645278	7.51265
		0.174509	11.6319
		2.47921	0
		0	0.585259
		0.426774	3.4842
		0.146544	0.86784
		0	1.26794
		0.753517	4.23762
		0.596326	2.25206
		0.243611	0
		3.92501	10.9937
		0.483614	7.0834
		3.85682	0.515461
		1.2705	1.23506
		0.21304	2.71884
		1.3467	13.7451
		0	5.89853
		1.58105	6.08724
		0.392071	5.43789
		1.29656	3.8349
		0.457784	3.30391
		2.28991	3.66424
		0.206403	2.51701
		1.56419	1.33382
		0.465224	5.96576
		2.43477	3.22009
		10.8363	4.10099
		2.91457	0.0850906
		1.80511	0
		0.424306	1.4431
		1.37974	2.98023
		4.83362	6.75664
		0.516032	17.109
		0.704571	2.99299
		0.440655	1.90403
		1.14492	6.87024
		0.434245	0
		4.51875	2.7541
		0.045656	0.334869
		1.04942	7.01919
		0.0311797	0
		1.48351	0.876583
		0.231328	3.51341
		0.525901	1.12767
		1.55969	0.989804
		0	30.3083
		0.889689	27.986
		11.3036	0.193541
		1.62413	2.49686
		2.24875	1.42348
