# Supplementary material for: In the absence of mitochondrial fusion unequal segregation of mitochondria drives mtDNA loss
Source: EMBO Rep. 2026 May 14;27(12):3359–93. doi: 10.1038/s44319-026-00794-5 (PMC13303861; doi:10.1038/s44319-026-00794-5)
Supplement: Supplementary file 12 — Source data Fig. 4 [file 44319_2026_794_MOESM12_ESM.zip › Source Data Figure 4/Source Data Fig4D.xlsx]

## Sheet: Sheet1
Control	Fzo1 depleted
0.102495	0.01036		mitochondrial concentration
0.167774	0.017122		bud/mother at the end of division
0.170634	0.019511
0.214215	0.020719		images and raw data are available on an OMERO server, see data availability statement
0.256059	0.029195
0.272944	0.030826
0.314584	0.032265
0.329163	0.047771
0.331183	0.050695
0.344329	0.053088
0.344583	0.054116
0.358372	0.05527
0.359459	0.056357
0.360173	0.068496
0.361747	0.069902
0.390841	0.095107
0.422849	0.099434
0.428984	0.104965
0.434355	0.115144
0.434373	0.116838
0.446773	0.127365
0.456734	0.132918
0.458706	0.133649
0.462196	0.150919
0.46769	0.152688
0.483992	0.153693
0.485048	0.158237
0.491293	0.161268
0.499354	0.184099
0.508324	0.195219
0.510428	0.199684
0.520424	0.203163
0.524365	0.21442
0.524405	0.231538
0.534922	0.235355
0.54106	0.239809
0.542975	0.241364
0.545369	0.246841
0.546343	0.247573
0.549864	0.256812
0.551675	0.260534
0.551777	0.266782
0.552859	0.268906
0.559563	0.270867
0.565202	0.276041
0.566349	0.276134
0.572119	0.27699
0.577144	0.282997
0.58269	0.28477
0.588413	0.291528
0.592759	0.293317
0.592969	0.293892
0.594588	0.306321
0.595727	0.307755
0.59977	0.310013
0.605895	0.312367
0.608564	0.314985
0.608609	0.343493
0.611161	0.345361
0.632769	0.346839
0.636136	0.352367
0.637507	0.35394
0.638365	0.3563
0.639169	0.356891
0.641194	0.360671
0.643865	0.363435
0.648923	0.364606
0.64919	0.369357
0.650545	0.373911
0.656016	0.378448
0.65746	0.382897
0.661658	0.3862
0.663173	0.392565
0.6665	0.394551
0.673056	0.40346
0.674059	0.412827
0.680797	0.416636
0.687546	0.419061
0.688241	0.430145
0.688393	0.433711
0.689647	0.435037
0.692462	0.441072
0.692585	0.442821
0.697305	0.463121
0.700066	0.465812
0.700396	0.466399
0.726442	0.466787
0.730571	0.48401
0.732827	0.486774
0.734649	0.491745
0.737508	0.493085
0.740756	0.49594
0.742284	0.49724
0.743694	0.505348
0.747554	0.524245
0.747693	0.529309
0.750091	0.531667
0.752773	0.533021
0.756811	0.534175
0.757091	0.535799
0.758221	0.53945
0.758892	0.541284
0.764198	0.550604
0.765922	0.555946
0.771852	0.558244
0.774107	0.562705
0.77419	0.572484
0.775477	0.573199
0.778451	0.57875
0.781605	0.58037
0.783078	0.585328
0.785739	0.586691
0.78806	0.588909
0.789974	0.589168
0.791533	0.590295
0.791763	0.590883
0.793817	0.591819
0.793855	0.593701
0.796083	0.596002
0.799051	0.609484
0.799093	0.611419
0.802699	0.612297
0.803005	0.615162
0.803259	0.625874
0.80421	0.628274
0.806514	0.633011
0.807894	0.634617
0.808018	0.64078
0.813911	0.643599
0.818624	0.643863
0.820722	0.646356
0.823824	0.650646
0.8241	0.652616
0.825253	0.65282
0.825561	0.654926
0.828133	0.656545
0.828495	0.656819
0.832486	0.658159
0.832755	0.659538
0.835837	0.660655
0.846911	0.66217
0.848151	0.664065
0.848816	0.673535
0.849127	0.681627
0.851609	0.683025
0.852987	0.689295
0.85332	0.696035
0.853683	0.69739
0.859237	0.69981
0.861187	0.702445
0.863123	0.70368
0.8664	0.712526
0.872489	0.714951
0.873579	0.718812
0.873749	0.729229
0.878763	0.730495
0.879966	0.73281
0.881396	0.737337
0.881425	0.73804
0.887406	0.738131
0.890124	0.740766
0.891575	0.743152
0.892572	0.743975
0.893634	0.755103
0.895316	0.755719
0.897011	0.759701
0.900416	0.761718
0.900645	0.763946
0.902503	0.766888
0.902603	0.77034
0.903557	0.777355
0.903779	0.784317
0.904078	0.790396
0.906	0.790623
0.906461	0.821285
0.912151	0.825963
0.91603	0.82633
0.91608	0.829814
0.920934	0.845722
0.921605	0.847049
0.922632	0.847998
0.92673	0.848913
0.929406	0.851573
0.929936	0.851635
0.930346	0.852254
0.932571	0.852724
0.934837	0.853139
0.935903	0.854239
0.940939	0.86022
0.943563	0.867934
0.945494	0.875907
0.946081	0.885838
0.949237	0.886034
0.951136	0.887316
0.953465	0.897669
0.955832	0.899756
0.956494	0.900658
0.959153	0.921383
0.959206	0.925722
0.961172	0.927964
0.961341	0.929092
0.961679	0.931425
0.9652	0.932692
0.967581	0.939277
0.968172	0.945866
0.970173	0.948997
0.970625	0.961603
0.975053	0.963337
0.976933	0.965586
0.978733	0.972106
0.979154	0.972546
0.9801	0.973507
0.980866	0.973931
0.98201	0.982829
0.985312	0.989744
0.986057	0.990863
0.986331	0.991389
0.988677	0.994664
0.990027	0.995316
0.990632	1.00022
0.991019	1.00688
0.991153	1.00832
0.99228	1.01846
0.996435	1.0301
0.998152	1.03654
0.999243	1.04029
0.99971	1.0406
0.999997	1.05526
1.00062	1.0623
1.00499	1.06511
1.01367	1.06708
1.01772	1.07064
1.01852	1.07379
1.01904	1.07563
1.02035	1.07892
1.02279	1.07982
1.02523	1.08095
1.02591	1.08419
1.02807	1.08719
1.02844	1.08901
1.02927	1.09313
1.03022	1.09504
1.0306	1.09819
1.03378	1.10822
1.03569	1.11693
1.03587	1.11862
1.0359	1.11914
1.03824	1.12326
1.03865	1.12557
1.03912	1.13253
1.03913	1.14023
1.04089	1.1465
1.04225	1.14774
1.04351	1.15222
1.05086	1.15975
1.05119	1.16078
1.05277	1.16458
1.05329	1.17235
1.05465	1.17292
1.05589	1.17449
1.05649	1.17522
1.05798	1.1779
1.05887	1.18218
1.06034	1.18759
1.06063	1.19757
1.06154	1.20038
1.06181	1.20114
1.062	1.20193
1.06264	1.20348
1.06284	1.20361
1.0643	1.2167
1.06627	1.22113
1.06947	1.2242
1.07516	1.22595
1.07742	1.22616
1.07998	1.22732
1.08098	1.24338
1.08116	1.25161
1.08123	1.26259
1.08715	1.26293
1.09058	1.26844
1.09227	1.27126
1.09268	1.2726
1.09365	1.27744
1.09468	1.27904
1.09599	1.28091
1.09903	1.28104
1.10183	1.29382
1.10238	1.30751
1.10497	1.3078
1.10648	1.31154
1.10696	1.31209
1.10933	1.3176
1.11196	1.31837
1.11271	1.32255
1.11272	1.32726
1.11298	1.33119
1.11408	1.33242
1.11415	1.33371
1.11417	1.33973
1.11432	1.34012
1.11783	1.34387
1.11807	1.35809
1.11899	1.3684
1.11907	1.3704
1.1203	1.37377
1.12196	1.37917
1.12278	1.38512
1.12487	1.38834
1.12664	1.39562
1.12706	1.39784
1.13043	1.39965
1.13179	1.40075
1.13251	1.40088
1.1337	1.40134
1.13572	1.4109
1.13598	1.41434
1.13686	1.41594
1.13846	1.41801
1.14008	1.41909
1.14029	1.41981
1.14043	1.4245
1.14108	1.4286
1.1431	1.42955
1.14412	1.43102
1.14597	1.43551
1.14599	1.43964
1.14757	1.44146
1.14822	1.45042
1.15007	1.4545
1.15112	1.4639
1.15257	1.46412
1.15341	1.47084
1.15416	1.47113
1.15469	1.47994
1.16156	1.48163
1.16285	1.48344
1.16783	1.4847
1.16921	1.4926
1.16982	1.49668
1.17019	1.49993
1.17043	1.50949
1.17058	1.51646
1.17309	1.52071
1.17342	1.52168
1.1741	1.5217
1.17422	1.53024
1.17521	1.53339
1.17603	1.53735
1.17614	1.54671
1.17654	1.55358
1.17879	1.55948
1.17884	1.56459
1.17884	1.57072
1.17942	1.57493
1.17982	1.57917
1.18003	1.57975
1.18784	1.58312
1.18835	1.58316
1.18918	1.58676
1.19041	1.60017
1.19168	1.60078
1.19383	1.60377
1.19434	1.60555
1.19518	1.60889
1.19546	1.61402
1.19749	1.61862
1.19817	1.62148
1.19866	1.62861
1.19895	1.63548
1.20078	1.63549
1.20137	1.64234
1.20281	1.64357
1.20519	1.65247
1.20684	1.65289
1.21088	1.65412
1.21463	1.6672
1.21552	1.66796
1.21786	1.66861
1.21907	1.67052
1.21924	1.67147
1.22087	1.67208
1.22374	1.67352
1.22439	1.68221
1.22601	1.68291
1.22633	1.69195
1.22755	1.69691
1.22964	1.69932
1.23028	1.69932
1.23081	1.70062
1.23308	1.70767
1.2334	1.71371
1.23454	1.71521
1.23476	1.71969
1.23483	1.72078
1.239	1.722
1.23903	1.73535
1.23911	1.73943
1.24291	1.74304
1.2444	1.74541
1.24469	1.74809
1.24585	1.75
1.24628	1.76148
1.24875	1.76449
1.2488	1.77272
1.24893	1.77644
1.25089	1.78306
1.25135	1.78326
1.25176	1.78835
1.25217	1.79062
1.2531	1.79082
1.25316	1.79729
1.25464	1.79757
1.25553	1.80149
1.25654	1.8231
1.25718	1.83012
1.25728	1.83261
1.26009	1.83665
1.26142	1.84093
1.2616	1.84681
1.26186	1.84743
1.26358	1.85358
1.26845	1.85833
1.26893	1.85992
1.27028	1.85999
1.27146	1.86468
1.27396	1.87524
1.27515	1.87839
1.27665	1.88373
1.27681	1.8865
1.27757	1.89504
1.27902	1.89709
1.27937	1.89886
1.28019	1.90312
1.28111	1.90433
1.28258	1.90586
1.28291	1.91035
1.28358	1.91148
1.28406	1.91277
1.28456	1.91738
1.28504	1.9198
1.2863	1.92078
1.29101	1.92133
1.29475	1.92243
1.29671	1.9257
1.29734	1.92707
1.30001	1.92942
1.30095	1.93782
1.30172	1.9552
1.30276	1.96032
1.30287	1.97446
1.30338	1.97661
1.30345	1.97791
1.30411	1.98154
1.305	1.98758
1.3064	2.00017
1.30682	2.00503
1.30754	2.01032
1.30914	2.01779
1.31279	2.01827
1.31507	2.02166
1.31551	2.02574
1.31553	2.02577
1.3156	2.02721
1.31621	2.03768
1.31847	2.03897
1.32024	2.04219
1.32084	2.04293
1.32116	2.05138
1.3216	2.05429
1.32246	2.05883
1.3243	2.06542
1.32629	2.06644
1.33028	2.06744
1.33044	2.07524
1.33324	2.08473
1.33386	2.09987
1.33519	2.10382
1.33522	2.105
1.33862	2.10525
1.33884	2.10567
1.33887	2.1101
1.33901	2.11522
1.33921	2.11868
1.3403	2.12598
1.34221	2.12901
1.34732	2.13175
1.34741	2.13917
1.34755	2.14283
1.34873	2.14425
1.3494	2.14848
1.35167	2.15081
1.3537	2.15917
1.35441	2.16
1.35461	2.1692
1.35463	2.17054
1.355	2.17578
1.35565	2.17659
1.3568	2.18604
1.35773	2.18605
1.36004	2.19619
1.36054	2.19707
1.36211	2.19853
1.36422	2.20075
1.36527	2.21
1.36544	2.21115
1.36561	2.21703
1.36726	2.22484
1.36852	2.23598
1.3697	2.24744
1.3755	2.25286
1.37561	2.26346
1.3764	2.27026
1.37746	2.28793
1.37862	2.29042
1.38074	2.29383
1.38143	2.29641
1.38188	2.30312
1.38423	2.30626
1.38605	2.31904
1.38723	2.32132
1.38911	2.32465
1.38992	2.34492
1.39305	2.34569
1.396	2.35463
1.39608	2.35819
1.39994	2.36818
1.40089	2.36832
1.40102	2.37337
1.40343	2.37747
1.40487	2.39184
1.40739	2.39574
1.40804	2.40764
1.41103	2.4085
1.41103	2.4091
1.41243	2.41468
1.41319	2.42887
1.41386	2.42888
1.41485	2.42908
1.41583	2.4292
1.41729	2.4366
1.41841	2.4444
1.41859	2.44575
1.41888	2.45349
1.41931	2.46128
1.42013	2.46138
1.42121	2.46355
1.42128	2.46986
1.42195	2.47081
1.42321	2.47863
1.42461	2.47866
1.42466	2.51637
1.42476	2.51925
1.43287	2.52582
1.43304	2.5266
1.43348	2.52828
1.43453	2.54692
1.43599	2.54942
1.43721	2.55654
1.43885	2.57156
1.43928	2.57542
1.43945	2.57617
1.44136	2.58216
1.44154	2.594
1.44214	2.59935
1.44472	2.60401
1.44588	2.6092
1.4463	2.61191
1.44649	2.62387
1.44791	2.62947
1.44831	2.63377
1.44995	2.63493
1.45024	2.64559
1.45254	2.64737
1.45481	2.64916
1.45565	2.65252
1.4587	2.65451
1.45904	2.65677
1.46204	2.68498
1.46314	2.68598
1.4667	2.68994
1.46676	2.7081
1.46939	2.71288
1.47283	2.71336
1.4768	2.71377
1.47876	2.71589
1.47889	2.72299
1.48652	2.72599
1.48737	2.73273
1.4889	2.73423
1.49299	2.74048
1.49403	2.7411
1.49428	2.74525
1.49698	2.74565
1.49905	2.75932
1.49916	2.75973
1.50148	2.76247
1.50245	2.77779
1.50332	2.77995
1.50349	2.78078
1.50375	2.7858
1.50386	2.79015
1.50645	2.7936
1.50668	2.79895
1.50895	2.80092
1.50898	2.80094
1.50998	2.80318
1.51005	2.81522
1.51145	2.81636
1.51261	2.82141
1.51263	2.82267
1.51402	2.82996
1.51463	2.83198
1.51493	2.83271
1.51677	2.83793
1.51821	2.84975
1.51849	2.85392
1.51888	2.86886
1.51916	2.87801
1.51925	2.88432
1.5233	2.8853
1.52334	2.89985
1.52752	2.90413
1.52898	2.90433
1.53077	2.91622
1.53131	2.93507
1.53326	2.9375
1.53425	2.93836
1.53556	2.94316
1.53624	2.94799
1.5368	2.95774
1.5379	2.95785
1.53899	2.95954
1.53967	2.96122
1.54228	2.96805
1.54505	2.97623
1.54628	2.99317
1.5468	2.99554
1.54766	3.0039
1.54907	3.02898
1.55016	3.03102
1.55142	3.03398
1.55184	3.03771
1.55615	3.04306
1.5571	3.0494
1.55851	3.06296
1.55926	3.07562
1.56012	3.07767
1.56353	3.08657
1.56695	3.10587
1.56726	3.10592
1.56841	3.10775
1.56956	3.10908
1.5704	3.11595
1.57122	3.12162
1.57138	3.12352
1.57219	3.12448
1.57253	3.13603
1.57402	3.13869
1.57454	3.14026
1.57482	3.14276
1.57511	3.14445
1.57567	3.15142
1.57705	3.15558
1.57852	3.15684
1.57953	3.16061
1.58079	3.1631
1.58199	3.17365
1.58422	3.17471
1.58636	3.20063
1.58679	3.20275
1.58707	3.20901
1.58761	3.21438
1.59058	3.22112
1.59225	3.23512
1.59319	3.23823
1.59395	3.24806
1.5946	3.24949
1.59565	3.27281
1.59615	3.28591
1.59875	3.29773
1.60362	3.31166
1.60577	3.31643
1.60728	3.3229
1.6091	3.32755
1.60914	3.33626
1.61007	3.33992
1.61037	3.34832
1.6147	3.3496
1.61647	3.36054
1.62008	3.36604
1.62131	3.38043
1.62337	3.39438
1.62415	3.4011
1.63033	3.40372
1.63609	3.41097
1.63667	3.42417
1.64108	3.44281
1.64243	3.45452
1.64543	3.47604
1.64637	3.48643
1.64675	3.49681
1.64751	3.5257
1.6478	3.5424
1.64873	3.55397
1.65002	3.559
1.65144	3.5732
1.65278	3.57929
1.6564	3.58492
1.65684	3.58663
1.65848	3.58805
1.6598	3.59326
1.66209	3.59487
1.66239	3.61198
1.66734	3.61201
1.67151	3.63649
1.67417	3.63792
1.67601	3.65304
1.67705	3.65884
1.67843	3.66202
1.68178	3.68593
1.68242	3.69392
1.68436	3.69419
1.68477	3.70159
1.68998	3.70298
1.69181	3.70313
1.69454	3.71368
1.69625	3.71675
1.69742	3.71696
1.69825	3.71921
1.69938	3.73154
1.70065	3.7336
1.7015	3.73504
1.70242	3.74019
1.70604	3.76194
1.70799	3.77103
1.70976	3.77533
1.71055	3.77656
1.71076	3.7874
1.71115	3.80309
1.71271	3.82643
1.71377	3.84322
1.71504	3.85013
1.71681	3.86098
1.71864	3.86178
1.72404	3.86206
1.72927	3.8792
1.73013	3.88293
1.7314	3.88537
1.73305	3.90377
1.73453	3.93987
1.73801	3.94959
1.74332	3.96285
1.74543	3.97436
1.74608	3.98045
1.74789	4.0109
1.7483	4.02616
1.74855	4.03071
1.74948	4.04497
1.75485	4.05315
1.7551	4.05525
1.76345	4.08025
1.76352	4.10833
1.76495	4.11338
1.76885	4.11489
1.77037	4.12227
1.7707	4.14006
1.77127	4.14105
1.77177	4.14908
1.77446	4.16797
1.77694	4.17285
1.78084	4.17814
1.78255	4.19043
1.78408	4.19094
1.78418	4.1967
1.78579	4.22398
1.78934	4.24796
1.78955	4.25141
1.7902	4.26923
1.79301	4.2725
1.79448	4.32091
1.7952	4.33125
1.79786	4.33352
1.79809	4.34567
1.79811	4.34719
1.79815	4.35185
1.79834	4.35455
1.80001	4.36562
1.80035	4.36912
1.80482	4.37308
1.80527	4.38677
1.80621	4.38971
1.80738	4.39119
1.80752	4.39649
1.80859	4.40265
1.80866	4.40962
1.81076	4.43718
1.81495	4.44747
1.81781	4.49123
1.81943	4.50913
1.82746	4.52811
1.82848	4.52958
1.82944	4.53738
1.82953	4.55477
1.83218	4.56426
1.83279	4.59444
1.8367	4.60976
1.83691	4.61366
1.8405	4.63582
1.84919	4.65026
1.8521	4.65777
1.85375	4.66605
1.85711	4.69417
1.85993	4.697
1.86317	4.69777
1.86457	4.70094
1.86612	4.73389
1.86777	4.73705
1.87145	4.74858
1.87305	4.74969
1.87475	4.78167
1.87707	4.79573
1.87727	4.79792
1.88104	4.82113
1.88185	4.83204
1.88512	4.83736
1.88602	4.87529
1.88852	4.88033
1.88954	4.88352
1.89196	4.88898
1.89229	4.89349
1.89387	4.90681
1.89448	4.94667
1.89717	4.95126
1.89938	4.95836
1.9001	4.98477
1.9011	4.98832
1.90203	4.98937
1.90233	4.9911
1.90352	5.00058
1.90478	5.00544
1.90859	5.02568
1.90864	5.03019
1.90903	5.041
1.91062	5.05961
1.91581	5.06287
1.91827	5.06289
1.92314	5.07981
1.9233	5.09439
1.92628	5.09932
1.92722	5.11843
1.93207	5.12044
1.93406	5.12897
1.93845	5.13731
1.93968	5.14481
1.94542	5.15791
1.94771	5.15885
1.94796	5.17527
1.95243	5.19348
1.95642	5.20229
1.96007	5.20986
1.96768	5.22844
1.96878	5.2338
1.97045	5.23741
1.9709	5.24674
1.97348	5.2653
1.97351	5.30241
1.97451	5.31827
1.97476	5.31844
1.9773	5.33661
1.9799	5.3497
1.98007	5.39464
1.98018	5.39729
1.98738	5.46084
1.9874	5.48389
1.99032	5.49581
1.99397	5.53554
1.99471	5.60533
1.99473	5.61552
1.99596	5.62073
1.99928	5.6238
2.0073	5.63903
2.00846	5.64782
2.00901	5.65612
2.01061	5.6742
2.01273	5.71097
2.01554	5.7153
2.01731	5.72776
2.01735	5.76166
2.02071	5.76169
2.02169	5.76182
2.02387	5.78453
2.02488	5.79957
2.03352	5.80549
2.03375	5.81568
2.03723	5.84236
2.04039	5.85523
2.04118	5.92203
2.04179	5.94126
2.04543	5.97741
2.049	6.00062
2.04923	6.00792
2.0555	6.01403
2.056	6.06743
2.06199	6.08955
2.0657	6.09698
2.06578	6.13414
2.0662	6.13765
2.06694	6.13969
2.07179	6.14256
2.07327	6.15219
2.07709	6.15618
2.07955	6.18157
2.08248	6.26622
2.08758	6.28312
2.08948	6.33665
2.09878	6.35812
2.10115	6.39632
2.10461	6.4009
2.1062	6.43307
2.10736	6.45635
2.11545	6.51997
2.11689	6.54235
2.11942	6.55108
2.12014	6.55136
2.12045	6.5734
2.12212	6.60917
2.12304	6.62357
2.12604	6.63762
2.12766	6.64426
2.12792	6.68865
2.13156	6.73531
2.13631	6.76848
2.1372	6.77683
2.1394	6.78824
2.145	6.79953
2.14722	6.81761
2.15266	6.85166
2.15851	6.8518
2.16077	6.89167
2.16176	6.9346
2.16248	7.0081
2.1629	7.01471
2.16943	7.02626
2.17115	7.03114
2.17286	7.04707
2.17415	7.05491
2.1759	7.06883
2.1765	7.07261
2.18148	7.10901
2.18228	7.21277
2.1828	7.21718
2.18366	7.22689
2.18928	7.32346
2.19239	7.33233
2.20254	7.33462
2.20693	7.33837
2.2071	7.38659
2.21266	7.48109
2.21472	7.51834
2.21727	7.53026
2.21792	7.58811
2.22094	7.6295
2.22391	7.71337
2.22452	7.76039
2.22782	7.77552
2.22865	7.85601
2.23332	7.88577
2.23717	7.9029
2.23871	7.91064
2.23988	8.01825
2.24145	8.03001
2.24487	8.05959
2.24788	8.08005
2.24803	8.13566
2.24824	8.16328
2.25099	8.16403
2.25242	8.1797
2.26683	8.25366
2.26771	8.26342
2.27089	8.34436
2.2742	8.36349
2.27539	8.38928
2.27737	8.44234
2.27799	8.4805
2.28029	8.48156
2.28075	8.48311
2.28411	8.51102
2.28425	8.56268
2.2875	8.60909
2.29121	8.64458
2.2946	8.64988
2.30442	8.66092
2.3066	8.75297
2.31128	8.92951
2.31513	8.93826
2.33038	8.99184
2.33247	9.02837
2.33273	9.21167
2.33308	9.25152
2.33801	9.27575
2.33935	9.28671
2.34021	9.36864
2.34665	9.49782
2.34771	9.593
2.3507	9.6039
2.3516	9.6257
2.35378	9.64263
2.35478	9.67854
2.3619	9.71412
2.36348	9.72726
2.36531	9.76703
2.36557	9.8665
2.36853	9.94687
2.36938	10.0107
2.37938	10.0724
2.38095	10.2065
2.38456	10.2202
2.38604	10.2202
2.3948	10.2536
2.39873	10.3662
2.41159	10.5371
2.41467	10.592
2.41966	10.593
2.42354	10.6738
2.43339	10.959
2.43507	10.9618
2.43736	11.0739
2.43904	11.2183
2.45087	11.302
2.45338	11.3724
2.45519	11.4326
2.45532	11.4497
2.45641	11.503
2.45763	11.5351
2.46159	11.5651
2.46571	11.6018
2.46725	11.6425
2.47702	11.651
2.48512	11.7283
2.48745	11.8174
2.49243	11.8205
2.49294	11.8371
2.49469	11.887
2.49765	11.8979
2.50425	12.0081
2.50525	12.0211
2.50813	12.0419
2.50833	12.1854
2.51582	12.1946
2.53143	12.2157
2.53259	12.4846
2.53673	12.5006
2.54013	12.5795
2.54821	12.5866
2.54898	12.6158
2.55465	12.6267
2.55759	12.6477
2.57144	12.7622
2.57289	12.7932
2.57692	12.8234
2.57831	12.8329
2.5892	12.8882
2.59273	12.9094
2.60052	12.9568
2.60075	13.1275
2.60119	13.1809
2.60952	13.3145
2.6121	13.3918
2.61681	13.516
2.62033	13.5184
2.62077	13.5719
2.63294	13.5847
2.6393	13.6326
2.64239	13.7553
2.64361	13.8647
2.65275	13.8697
2.65445	13.9941
2.66234	14.1185
2.66341	14.565
2.67396	14.5877
2.67877	14.6062
2.68674	14.6468
2.68735	14.7498
2.6882	14.8033
2.6911	15.188
2.69966	15.2026
2.71362	15.3756
2.71405	15.5197
2.71894	15.5984
2.74702	15.6018
2.74712	15.6704
2.75769	15.7373
2.76983	15.7747
2.78196	16.6816
2.78657	16.7077
2.79548	16.9288
2.79718	16.9381
2.79799	16.9449
2.8029	17.2771
2.80778	17.5983
2.80853	18.2817
2.81096	18.2857
2.81122	18.4154
2.81457	18.7776
2.82642	18.8329
2.83114	18.8676
2.84074	18.8783
2.85417	18.9082
2.85945	18.97
2.8734	19.1059
2.8841	19.444
2.88717	19.4602
2.88834	19.5881
2.88863	19.5908
2.89495	19.9197
2.89916	20.1384
2.90312	20.23
2.904	20.2802
2.91717	20.7793
2.92124	20.88
2.92203	20.9019
2.93013	20.9256
2.93619	20.9842
2.95801	21.5008
2.96396	21.5561
2.96819	21.6285
2.98803	21.6512
2.99031	21.7072
2.99447	21.9311
3.00535	22.0855
3.00567	23.0056
3.011	23.1939
3.028	23.2103
3.03456	23.5465
3.03596	24.2247
3.04897	24.3743
3.06155	24.7663
3.06687	24.9395
3.07262	25.2329
3.08986	25.2893
3.09258	26.4195
3.09991	26.4425
3.10297	26.6084
3.10488	26.6489
3.10984	27.4
3.10986	27.4245
3.13517	28.506
3.13699	28.5903
3.1372	28.7379
3.13964	28.7514
3.14889	29.7532
3.16704	29.8477
3.17647	30.0017
3.19276	30.1859
3.21339	30.7334
3.22967	30.7718
3.23645	31.4559
3.24659	32.2115
3.28447	32.8153
3.35771	32.8256
3.37972	33.155
3.40223	33.2329
3.41672	33.6652
3.43158	35.0476
3.43862	35.5265
3.46913	35.7625
3.49169	37.4533
3.49998	38.4865
3.51141	38.4984
3.52605	41.1162
3.52884	42.1931
3.52986	42.8151
3.53119	44.8395
3.53194	49.924
3.53792	51.2722
3.55196	51.9486
3.57555	53.9327
3.57852	56.023
3.59775	57.9587
3.61424	58.2844
3.63019	58.6112
3.63125	59.968
3.64166	60.0286
3.64541	62.0498
3.66452	62.2914
3.67268	66.6551
3.72401	67.8807
3.72576	70.6175
3.7307	74.2071
3.73495	84.0413
3.7441	84.4183
3.78924	88.1803
3.7949	101.129
3.80461	110.432
3.81207	120.632
3.81415	127.275
3.8357	145.038
3.84733	156.962
3.85026	160.546
3.85686	323.463
3.90601	402.559
3.91982	526.46
3.96376
3.97509
3.98789
3.9996
4.08868
4.09664
4.10947
4.14184
4.16497
4.18825
4.21401
4.29455
4.30986
4.35137
4.37957
4.42303
4.44637
4.45308
4.55173
4.58997
4.60511
4.62409
4.85671
4.884
4.92495
4.92514
4.97295
5.51597
5.52275
5.53659
5.58637
5.67274
5.73293
5.85883
5.97299
6.00734
6.04638
6.35408
6.43233
7.03623
7.22985
8.08195
8.23443
8.70911
9.25396
19.4164
