# Supplementary material for: In the absence of mitochondrial fusion unequal segregation of mitochondria drives mtDNA loss
Source: EMBO Rep. 2026 May 14;27(12):3359–93. doi: 10.1038/s44319-026-00794-5 (PMC13303861; doi:10.1038/s44319-026-00794-5)
Supplement: Supplementary file 12 — Source data Fig. 4 [file 44319_2026_794_MOESM12_ESM.zip › Source Data Figure 4/Source Data Fig4E.xlsx]

## Sheet: Sheet1
Control		Fzo1 depleted
gen 1	gen >1	gen 1	gen >1		mitochondrial concentration
0.998152	2.08248	5.041	156.962		bud/mother at the end of division
3.08986	1.41859	15.6704
2.31513	1.21924	2.41468	2.64737
0.961679	2.16077	4.59444	2.37747		images and raw data are available on an OMERO server, see data availability statement
1.5704	1.43599	0.847049	8.64458
2.8841	1.91827	3.88293
4.14184	1.69742	6.13414	13.5847
0.956494	0.687546	2.95954	0.541284
1.43453	0.91608	1.74809	2.44575
1.58707	1.20078	0.743152	8.44234
1.77127	1.51821	2.05883	3.12162
2.06694	1.99397	26.6084	0.689295
0.835837	7.03623	1.49668	0
3.16704	1.25654	5.09439	4.05315
0.912151	2.15851	56.0231	0
1.10183	1.18784	2.60401
0.783078	3.57852	3.04306	5.06287
0.663173	1.59565	2.34492	4.35185
0.893634	2.38456	18.8783	13.9941
1.14597	2.68735	2.95785	0
0.8241	1.68477	1.28104	0.132918
1.7314	1.60914	2.68498	0
1.70242	2.60052	0.973931	1.37917
1.15112	0.643865	9.71412	0
1.23081	0.932571	0.875907	2.54942
2.53143	1.67151	1.07892	29.7532
1.12196	0.846911	0.58037	5.3497
1.07516	1.33386	11.887	0.73281
1.44154	0.968172	0.572484	1.62148
1.15007	1.46314	3.65884	3.66202
1.78579	2.99447	3.07767	8.56268
1.82944	1.30338	4.52958	6.18157
2.3619	2.12792	0.847998
0.802699	1.44791	10.2202	11.2183
3.98789	0.920934	3.10592	8.60909
1.17942	1.50895	4.36912	8.93826
2.78657	2.22782	4.35455
1.11432	1.22439	5.81568	2.04293
1.49916	1.75485	51.9486	0.702445
3.10986	3.8046	2.47081	3.12448
0.9801	1.80001	2.32132	23.1939
1.76352	0.902603	2.94798	2.37337
0.639169	3.8357	2.96122	3.24949
1.59875	1.28406		6.15618
1.33921	2.06578	3.15142	32.8153
1.51849	2.1759	28.5903	4.38971
0.953465	0.499354	0.963337
1.39304	1.33884	4.25141	8.75297
1.11272	2.33247	15.6018	8.1797
1.3243	1.54505		0
1.69625	3.10297	4.17285	0
1.30287	1.50349	0.363435	5.85523
1.89387	0.988677	2.39574	35.7625
0.967581	2.88863	1.91148	0.314985
1.08715	2.01731	13.6326	19.444
1.05589	1.3755	2.97623
1.62415	2.17416	5.97742	6.5734
1.19434	0.491293	6.26622	1.29382
1.30411	2.02071	5.63903	6.9346
1.53326	2.19239	1.92942	19.5908
1.05329	0.890124	120.632	10.9618
3.028	1.19895	0.05527	0
1.56353	2.2946	3.3496	8.16328
1.86457	0.636136	0.573199
2.07709	1.5233	3.63649	0.433711
0.775477	1.06627	8.08005
1.09903	2.00846	0	1.27126
2.0555	1.67417	2.99317	3.8792
0.485048	1.3064	1.86468	1.51646
1.33522	2.07955	0.973507	10.593
1.89938	1.05465	38.4865	1.63549
1.76885	2.8734	4.39119	5.71097
1.94542	2.39873	1.5217
2.54898	1.51145		3.63792
4.58997	1.5868	7.58811
1.53556	1.00062	0	1.25161
2.88717	3.06687	1.39562	12.4846
2.10461	1.13043	3.07562	0
1.305	1.62337	33.6652	4.26923
1.19168	5.52275	25.2893	6.79954
1.16156	3.17648	6.51997	4.65026
0.641194	1.50375		4.79572
1.32024	7.22986	5.53554	2.21115
1.11899	3.13699	3.10587	15.5984
0.945494	2.28425	13.7553	1.40134
1.31553	8.08195	3.17471	3.69419
1.38605	1.44995	7.76039
1.6091	1.40089	1.63548	0.0541157
0.611161	1.29734	2.47866	7.6295
2.48745	2.71362	0.40346	5.30241
1.51463	1.44831	4.02616	0
1.23454	4.09664	1.58312	0
1.23911	2.92203	4.70094	0.293317
2.92125	0.344329	0	2.24744
0.922632	1.09267	0	1.52168
2.76983	1.91581	1.24338	3.58492
1.07742	2.17115	0.419061	0
2.53259	2.03375	3.55397	23.0056
0.462196	1.5468	11.6018	2.82996
1.19749	1.10648	5.6742	5.46084
2.45338	1.41841	1.41909	9.21167
0.799051	2.43339	3.16061	13.5719
1.30682	0.921605	2.22484
0.999997	2.90312	1.69691	33.2329
1.03586	1.11415	1.4245
2.18228	1.47889	2.7858	0
2.20693	1.29475	4.697	1.79062
2.24145	2.89916	1.65412	4.66605
2.21472	1.18003	1.06511	15.5197
0.545369	2.23333	2.9375	12.2157
1.87475	0.978733	1.22113	2.61191
0.734649	1.69455	8.25366	7.33233
1.28291	2.1372	26.4195	2.89985
2.88834	1.2334	0.961603	3.59326
1.17884	0.940939	2.105	10.959
2.02488	2.1394	2.83793	1.68221
1.34221	1.49905	110.432	3.69392
1.09365	1.41485	0.643863
2.04543	3.011	27.4	0
0.849127	2.62077	18.7776	0.256812
1.79786	1.27396	0.0103602	5.20986
0.985312	2.84073	2.73273	1.3078
1.41103	2.50833	1.58316	1.12557
1.57138	2.98803	11.4326	1.57072
1.7015	4.92495	4.34719
1.43304	1.88104	30.7333	15.7373
1.88602	1.41931	1.9198	0
3.84733	3.1372	0.491745	0.0699019
1.49403	1.36527	11.5651	3.22112
0.813911	0.673056	1.18759
2.27539	1.74855	4.95126	0
0.774107	1.02844	3.17365	2.75973
1.31279	1.36561	0.615162	4.88033
1.06947	2.0657	2.90413	3.73504
1.60362	1.09468	0.184099	0.203163
3.72576	1.54907	0.392565	3.58805
1.70065	1.74543	53.9327	2.08473
0.64919	1.17603	0.854239	2.4366
0.99971	2.67396	84.4183	9.6257
1.90233	1.78084		7.06883
0.959153	2.54013	4.05525	2.30312
1.92722	3.35771	3.42417	1.65289
1.14029	1.70604	0.656819
2.49469	1.86317	1.20038	1.06708
0.852987	0.904078	21.6512	3.20901
1.7707	1.39608	3.5732	2.84975
0.680797	3.51141	3.33626
2.16248	2.3516	6.13765	0
1.48737	2.93619	0.382897	4.55477
0.756811	1.89229	1.76148	0.82633
1.34755	2.33935	1.03654
1.32246	3.64166	4.98937	0.590295
2.45518	3.06155	3.40372	3.47604
2.41159	1.40102	9.36864	2.06644
2.41966	2.14722	3.20063	1.08095
0.559563	2.16943	16.9449	22.0855
1.57705	1.34732	0.0684956	0.493085
0.78806	2.53673	0.589168	2.12901
0.688393	0.976933	3.96285	0.899756
2.80778	0.637507	0.77034	4.50913
0.791533	1.2863	2.20075	11.5351
0.820722	1.47283	2.90433	16.9288
1.09599	1.55615	58.2844	0.927964
0.806514	1.56841	57.9587	0.70368
2.81096	1.72927	2.14848	2.18605
3.09991	2.22452	0.730495	1.92133
1.64108	2.27799	2.74565	0
0.742284	2.89495	20.9842	14.565
1.38074	1.45904	1.78326	3.49681
1.56695	1.2488	0.69981	0.486774
0.508324	1.33887	2.39184	3.14276
1.14599	1.23308	1.90433	0.306321
1.56956	0.955832	4.60976	0
3.85026	2.21792	1.8865	0.291528
0.546343	2.00901	9.28671	6.4009
1.92628	3.04897	0.625874	11.074
1.40804	0.92673	1.33371	0
0.638365	4.60511	3.14026	0.790396
2.12304	1.26186	2.02166	4.87529
0.594588	5.67274	30.1859	1.27744
1.27027	1.08116	6.78824	2.36819
2.13631	1.68436	1.73535	7.01471
0.700066	4.97295	1.0301	5.79957
1.03912	2.65275	35.5265	2.65677
2.34021	2.1629	1.70062	2.86886
2.08948	2.67877	9.94687	5.76166
1.36211	1.79809	0.867934	88.1803
0.996435	2.99031	0.116838	0
1.11907	2.46725	1.11693	3.32755
0.961172	2.60075	30.0017	0.965586
0.986057	0.796083	1.00688	26.6489
1.93968	3.10984	0.939277	1.22732
2.60952	0.524365	1.79729	1.722
1.85711	1.02279	3.12353	5.76182
19.4164	3.53119	3.31166	0.199684
1.51402	1.56726	1.22595	7.02626
0.542975	1.24585	9.6039	4.0109
1.87707	1.33519	10.592	0.442821
6.43233	4.884	1.90586	1.55358
1.17058	1.27681	1.68291	0.435037
1.26358	1.08098	0.848913	3.20275
1.36544	1.38188	12.9094	1.17235
0.906	2.04118	2.17578	0
0.77419	1.31847	2.7411	2.00503
0.688241	1.66208	0.989744	0.588909
2.45087	0.656016	1.64234	9.27575
2.25099	0.853683	0.887316	1.40088
1.51263	2.18148	1.91035	1.34387
1.57953	1.01367	1.88373	2.29383
1.0359	1.92314	0.345361	2.79015
2.64239	4.62409	14.5877	2.17054
1.24875	1.53425	0.945866	1.50949
2.74712	6.35408	0	1.84093
2.3948	3.13964	1.78306	12.1854
3.73495	2.29121	6.60917	1.45042
1.42121	1.62008	4.73389	1.05526
1.03824	1.43348	8.26342	2.4444
1.30754	2.02387	4.78167	0.266782
1.10497	2.45763	18.97	0.755719
1.51916	2.71405	0.990863	2.06744
1.25316	1.57454	5.15885	2.02577
1.77694	1.46939	5.22844	1.16078
1.41583	1.94771	2.12598	2.82141
2.12045	1.90903	4.73705	1.39965
1.82953	3.49169	2.19707	0.755103
2.36853	2.24788	3.70298	3.84323
1.45565	1.31507	2.62947	3.73153
1.16783	1.80035	2.42908	1.15222
0.605895	1.68242	0.127365	0
1.33324	1.54766		2.77779
1.30095	0.743694	0.897669	0.241364
2.46571	1.57852	1.80149	0
1.33028	4.30986	4.39649	0.65282
0.344583	2.91717	2.73423	0.628274
1.13846	1.14008	0	8.66092
1.85375	1.21552	51.2722	0
2.75769	0.891575	2.05429	3.02898
1.71504	1.65848	5.13731
1.12487	1.14043	19.9197	21.6285
0.825253	1.98007	7.48109	0
1.1741	2.49765	6.08955	58.6112
0.434355	1.30914	2.42887	16.9381
1.41887	0.793817	4.40962	2.27026
4.35137	0.878763	0.49724	13.1809
3.61424	1.24291	0.27699	0
5.51597	1.78407	17.5983	1.83665
0.422849	3.03456	8.05959	0
1.94796	1.10933	2.58216	0
0.879966	1.9011	0.0506954	1.48163
1.14108	1.70976	0.790623	0
0.828133	0.881396	28.506	1.19757
2.50425	1.22087	1.11914	8.48311
1.42476	1.25718	0	0
0.807894	4.44637	2.51925	0
1.05887	1.43928	2.46138	2.40851
0.692585	1.42466	2.46127
1.79448	3.72401	4.44747	0
0.793855	3.9996	1.2167	1.96032
1.51677	2.15266	4.03071	2.57156
1.35463	4.45308	1.43964	7.77552
1.50245	1.19383	0	0.534175
1.10696	1.64751		14.7498
0.167774	1.71076	10.0724	0
1.02807	1.9799		23.2103
0.929936	1.35441	0.738131	0
1.53077	0.577144	0.150919	0
1.17422	1.81781	2.02721	1.91737
1.39994	0.970173	2.09987	0.246841
0.592969	2.2742	6.62357	0.529309
2.45641	1.97091	0	0
0.272944	2.85417	1.0623	8.36349
1.31551	1.96007	3.559	1.08419
1.11271	1.19518	4.19094	1.4286
1.52752	1.22374	0.0322647	7.88577
2.08759	0.565202	1.3176	0.643599
3.40222	1.25176	1.44146	0.465812
0.961341	2.55465	4.56426	1.57917
0.80421	1.13598	19.1059	1.71521
1.9001	1.17884	5.49581	1.79082
2.28029	0.661658	1.58676	0.740766
1.13686	8.23443	27.4245	0.652616
1.55016	1.0306	3.82643	0
1.32116	5.53659	20.9255	4.61366
1.71115	2.33802	49.924	6.89167
1.34873	3.10488	13.516	1.72078
1.78934	0.551675	1.47084	3.0494
0.99228	1.63667	0.535799	10.5371
1.87305	2.21727		12.0081
1.53899	1.7483	18.2817	1.70767
1.58636	3.13517	1.09313	1.31154
1.20519	3.23645	1.69932	2.71589
1.58762	1.47875	2.14283	101.129
0.851609	1.20685		0.0308265
2.07179	2.66341	0.533021	2.46986
1.67705	1.71055	7.71337	10.3662
1.26892	1.93406	6.28312	11.503
1.38911	2.36348	3.48643	0.784317
1.33862	1.79834		12.5795
1.57511	1.3216	4.12227	1.56459
2.21266	1.63033	2.00017	8.01825
6.04638	1.55926	0.276134	0
1.58199	1.99928	0.851573	0
4.92514	1.2531		1.77644
1.88852	1.4768	2.15081	0
1.06181	0.434373	1.71371
0.428984	2.62033	6.85167	0.759701
1.2616	1.38992	2.71336	6.13969
1.07998	2.12604	1.47113	1.83012
1.55184	2.79719	0.531667
2.83114	1.73305	4.53738	0
1.57219	0.832486	1.97661	5.09932
1.24894	1.50148	6.33665	2.81636
1.55142	1.22755	11.8174	1.89886
0.999243	1.26142	7.05491
1.56012	1.65278	7.33837	0
1.26845	0.329163	2.72599	5.80549
1.93208	2.04923	2.47863	6.77683
1.25135	0.608609	0.64078	2.83198
1.50998	1.64637	4.14106	2.31904
0.747554	1.12707	12.0419	0.152688
0.900645	1.5368	3.97436	3.11595
1.25464	0.59977	2.10525	6.8518
0.848816	3.57555	0.766888	2.30627
1.23483	1.062	0	5.94126
0.361747	3.63125	7.22689	0.586691
1.2444	0.764198	2.54692	0
1.99596	1.50386	0.416636	1.4847
0.752773	1.99473	7.0081	4.83736
2.28075	0.592759	1.91277	0.718812
1.29101	2.79799	1.17449	0.562705
1.10238	2.22391	1.87839	0.66217
0.360173	0.732827	6.35812	3.74019
1.34741	3.00566	2.80092	0
0.595727	1.03913	5.17527	2.74525
1.57482	1.6147	1.87524	4.19043
1.79301	2.61681		1.53339
2.6911	3.09258	3.34832	0.991389
2.41468	2.36531	5.33661	2.29042
1.20137	4.16497		0
1.239	2.2875	0.821285	0.932692
2.5892	1.74332	4.10833	5.23741
1.87727	1.15341	2.36832	0.0951066
0.934837	1.71377	1.28091	1.9257
3.52986	1.14822	5.14481	1.9552
0.566349	3.52605	0.268906	5.84236
1.42195	1.80482	3.28591	1.4926
1.67601	1.69181	2.72299	1.53024
1.80738	2.26771	1.07064	1.1779
0.892572	1.83691	4.89349	8.99184
1.78256	2.35378	0.763946	0
1.65002	1.74789	3.57929
1.50645	2.64361	2.91622	0.53945
1.36852	3.22967	3.80309	2.02574
0.828495	1.25217	2.35463
1.82746	1.60577	3.36054	0.260534
2.79548	2.11545	0.593701
0.975053	3.66452	11.8371	3.86178
1.06284	0.799093	3.61201
1.26009	2.69966	0.777355
2.11942	2.33308	0.73804	14.1185
1.99471	1.53624	0.585328	0.307755
2.24824	3.43862	5.39729	2.7936
1.57567	2.1765	0.364606	402.559
3.46913	1.15257	7.9029	1.67208
2.43904	0.881425	2.11522	0.3862
1.50898	1.43945	5.64782	3.03771
9.25396	2.01273	2.76247	0
1.44472	1.83218	0	1.3684
1.35461	1.76495	23.5465	0.276041
0.873579	0.832755	12.5006	0.235355
1.40738	1.37561	2.93836	1.20193
3.7441	1.74948	3.36604	20.23
2.96819	1.83279	8.13566	1.2726
1.41103	3.7949	1.83261	0
1.49428	1.77446	2.11867
3.07262	0.697305	1.71969	4.88352
2.68674	1.49698	5.60533	12.6267
2.43507	1.40343	0.664065	2.51637
1.33901	2.6121	1.3704	19.4602
2.57692	0.65746	2.80318	3.5257
0.458706	1.80859	2.71288
1.27515	3.41672	38.4983	1.85358
0.935903	1.4667	5.00544	0.673535
1.91062	1.66239		1.13253
1.11196	2.49294	526.46	0.743975
0.791763	2.23988	9.02837	0
1.41386	2.02169	2.15917	6.55108
1.60728	1.17342	0.885838	9.72726
2.11689	1.9233	2.10567	0.646356
2.056	3.85686	0.3563	2.5266
0.903557	5.58637	10.0107	0.356891
0.848151	0.785739	3.93987	28.7514
1.23028	1.02523	1.84743	3.23512
1.12664	2.27089	4.65777	3.0039
0.990632	2.37938	6.55137	0.654926
0.549864	1.61647		1.43551
1.355	2.0662	2.45349	4.37308
1.73801	2.04039	11.3724	5.76169
1.02927	1.42128	1.07982	5.78453
0.946081	2.18366	0.161268	0.270867
1.64675	1.17043	8.03001	1.16458
0.930346	3.81207	5.65612	42.8151
1.3156	0.803259	5.03019	0
1.08123	1.33044	1.54671
2.049	1.44136	3.21438	10.6738
1.06264	2.57144		4.33125
1.23476	1.82848	32.8256	12.7932
1.17521	3.53792	0.696035	0
4.85671	1.38143	0.612297	2.57542
1.70799	0.648923	1.61862	6.63762
1.57402	2.78196	5.7153	13.3144
1.36422	2.81122		21.7073
1.30276	0.170634	5.02568	1.69194
0.551777	2.23717	11.8205	20.88
0.895316	1.21088	6.14256	3.14445
2.26683	2.18928	0.683025	0
0.825561	1.05277	1.31209	24.7663
1.02035	1.69938	127.275	1.08901
1.77037	1.51925	0.681627	3.86098
4.29455	1.3494	0	1.20361
1.86777	2.55759	1.37377	0
0.765922	2.22865	1.60555	1.14023
1.4587	2.33273		1.0403
2.01061	3.81415	1.33973	0
2.01554	2.25242	4.98477	0.829814
1.74608	3.97509	2.19853	0.282997
4.55173	1.9773	0.611419	5.20229
0.359459	1.28019
1.09058	2.38604	5.07981
2.24803	1.11417	145.038	1.41801
1.21907	1.28358	2.34569	0.729229
2.04179	1.6598	1.60078	1.10822
0.859237	1.80867	4.94667	1.41594
1.59058	2.17286	2.88432	2.42888
1.42013	1.36054	4.49123	1.78835
1.18918	1.71864	1.46412
2.3507	1.97476	2.81522	0.69739
1.88954	1.11408	3.03102	0
1.06034	0.456734	0.0563566	0
1.19041	0.750091	11.651	1.07379
1.16982	1.24628	0.712526	3.41097
1.88185	1.80752	0.48401	2.78078
2.1828	0.534922	0.369357
1.03569	2.27737	24.2247	0
1.93845	2.09878	1.35809	15.2026
1.01772	1.71681	4.34567	7.07261
1.19866	0.737508	2.59935	5.06289
1.4889	1.81076	28.7379	1.75
1.36004	0.897011	2.85392	3.71675
2.50525	2.36938	0.115144	3.70159
1.89196	2.47701	1.09819	4.74969
1.59615	1.96768	1.8231	1.92707
1.42321	2.35478	1.74304	5.11843
0.808018	1.84919	0.558244	4.69417
1.31621	2.2071	3.33992	1.98758
1.09227	1.58079	1.61402	0.886034
3.37972	2.6882	3.13869	1.17522
2.49243	1.96878		3.5424
1.30345	2.28411	4.08025	0.948997
1.14757	0.951136	10.2202	8.51102
1.62131	2.10736	10.2536	2.32465
0	1.48652	1.41434	3.13603
2.66234	1.27665	2.7081	0.57875
1.90859	2.63294	9.49782	8.38928
1.18835	1.06063	21.5561	2.26346
1.6478	3.28447	6.54235	0.394551
2.85945	2.45532	8.64988	0
1.28111	1.59395	1.14774	0
3.7307	3.63019		2.60919
1.81943	2.59273	2.21703	1.74541
1.44214	1.14412	13.8647	11.7283
1.49299	1.51493	0	2.8853
1.52334	2.93013	6.39632	1.92243
1.8367	1.71271		1.64357
1.44588	2.6393	1.92078	0.737337
1.51888	4.10947	1.20348	1.26293
1.46676	2.06199	2.4091	2.01033
0.6665	0.58269	35.0475	19.5881
2.46159	1.7952	0.853139	1.85833
1.22964	1.89717	2.55654	5.31844
1.7551	1.19546	2.96805	0
1.97348	0.572119	17.2771	0.466787
1.25553	2.57289	7.51834	1.38834
1.1337	1.53967	0.053088	0.412827
1.396	1.87145	4.63582	3.10775
1.59319	5.97299	18.4154	1.26259
3.21339	1.97351		4.17814
1.24469	1.5379	1.33243	5.48389
1.43885	1.1431	11.3021
3.19276	0.256059	1.77272	0.352367
1.57253	0.91603	59.968	0.550604
1.21463	2.3066	7.85601	3.77533
0.986331	1.21786	1.85992	20.9019
3.91982	1.64543	5.61552	1.32726
1.9874	0.692462	1.4109	1.33119
1.28258	0.98201	2.52581	0.851635
0.632769	1.11783	3.7874	5.12044
1.11298	2.95801	3.08657	1.4639
1.3764	1.42461	5.00058	4.98832
0.903779	0.990027		2.71377
0.906461	1.50668	15.3756	4.11489
1.38723	8.70911	0	4.38677
1.04351	2.54821	6.73531	1.08719
2.1062	5.73293	0.312367	3.76194
0.483992	1.80621	12.5866
2.80853	2.12212	0.104965	2.10382
1.53131	1.15416	4.52812	0
2.81457	1.41729	1.52071	3.1631
0.781605	0.726442	6.00792
1.27902	2.12766		3.38043
2.96396	1.03022	4.9911	0
1.69825	1.36726	44.8395	14.8033
2.34665	2.22094	6.06743	1.98154
3.14889	2.20254	16.7077	1.41981
1.12278	1.28504	24.3743	2.13917
3.96376	2.23871	2.23598	0
2.8029	0.358372	5.24674	2.87801
1.97045	1.65144	2.75932
0.747693	0.520424	0.49594	6.64426
1.22633	1.05086	2.4292	18.8329
0.771852	2.33038	0.925722	32.2115
0.524405	1.30001	8.4805	26.4425
0.510428	1.68998	7.53026	0
1.43721	2.74702	2.63493	0.994664
1.54628	2.01735	1.84681	0
0.818624	1.5946	2.13175	0
3.64541	1.61007	4.74858	1.15975
0.552859	1.1203	4.79792	0.293892
3.78924	1.25728	2.07524	8.34436
1.05119	0.608564	2.65252	2.29641
1.73013	0.8664	2.79895	16.6816
1.41243	1.15469	42.1931	1.18218
0.730571	1.51261	4.04497	1.67147
1.55851	1.17309	6.81761	0
3.53194	1.43287	0.346839	4.2725
3.49998	1.59225	74.2071	3.71696
2.30442	2.16176	0.929092	0.921383
1.90203	1.16285	3.29773	4.69777
1.05798	1.3537	2.52828	3.24806
0.979154	1.79815	6.45635	0.158237
1.35167	1.27937	3.15684	0
0.758221	2.71894	67.8807	5.19348
1.97451	1.68178	5.05961	14.6062
0.757091	1.27757	1.40075	1.97791
	2.36557	11.8979	2.05138
	0.588413	15.7747	3.90377
	1.3568	8.48156	1.00022
	1.16921	12.8328	1.73943
	1.99032	11.4497	25.2329
	1.88512	5.62073	0
	1.35565	70.6175	0
	1.45481	1.17292	0
	4.21401	0.982829	0.931425
	1.98018	1.12327
	3.03596	18.2857	0
	0.9652	1.34012	20.2802
	1.7902	0.660655	1.4545
	1.50332	1.69932	1.2242
	0.54106	1.31836	6.15219
	0.314584	0	3.86206
	0.991153	2.83271
	2.51582	2.03768	0.659538
	2.38095	2.35819
	0.980866	1.85999	4.88898
	2.34772	13.1275	3.10908
	1.73453	3.68593	0
	1.13572	1.76449	2.77995
	1.32084	5.39464	1.1465
	0.861187	5.2338	0
	0.872489	1.60377	0
	0.900416	11.6425	6.76848
	1.20281	66.6551	2.01779
	2.42354	0	4.90681
	0.887406		1.26844
	2.145	8.16403	5.31827
	3.55196	5.92203	6.09698
	1.41319		0
	2.03352	5.6238	2.99554
	1.85993	3.77656	13.3918
	1.45254	0	1.22616
	1.44649	2.80094	1.89504
	0.929406	14.6468	3.98045
	1.78955	0.133649
	4.37957	0.972106	7.91064
	1.37862	12.7622	3.61197
	1.95243	10.2065	0.650646
	1.64873		0.441072
	2.13156	3.85013	2.25286
	0.803005	13.8697	0
	0.970625	2.95774	18.8676
	1.25089	7.21718	2.64558
	3.24659	1.60017	12.6158
	3.67268	12.1946
	0.689647	0.852724	1.49993
	1.90864	12.8234	4.14006
	1.46204	1.32255	1.09504
	0.949237	0.378448	2.594
	2.0073	0.0291949	62.2914
	1.37746	0	3.59487
	1.54228	3.40109	12.9568
	1.13251	1.39784	0
	1.64243	33.155	1.27904
	1.17982	4.24796	7.03114
	1.8405	4.32091
	1.45024	6.00062	13.5184
	2.24487	0	323.463
	4.42303	0.609484	3.45452
	1.80527	7.33462	1.93782
	1.8521	6.68865
	1.52898	0	0
	1.90352	0.590883	3.88537
	0.446773	15.188	7.04707
	1.01904	2.14425	0.845722
	0.102495	0.634617	0.852254
	1.17654		0.596002
	1.5571	31.4559	4.82113
	0.758892	0.0171221	0.995316
	1.78418	1.53735	0
	1.95642	0.633011	0.231538
	0.46769		0
	0.789974		3.27281
	1.06154		1.66861
	1.6564		1.11862
	1.04225		9.86649
	1.22601		0.195219
	3.59775		7.38659
	1.79811		9.25152
	3.52884		4.43718
	0.823824		7.21276
	2.10115		0.761718
	1.61037		2.18604
	1.17019		24.9395
	1.38423		0.972546
	6.00734		29.8477
	4.08868		2.64916
	2.48512		0
	0.700396		0
	2.43736		0.28477
	1.67843		4.16797
	2.12014		2.68994
	0.331183		0.466399
	4.18825		12.8882
	1.00499		0
	1.27146		4.83204
	1.89448		37.4533
	2.65445		0.239809
	5.85883		3.65304
	2.07327		0
	1.81495		2.65451
	1.63609		4.11338
	1.32629		2.1101
	0.214215		0
	1.76346		2.63378
	1.28456		9.593
	1.4463		160.546
	1.05649		1.43102
	0.674059		0.505348
	0.902503		3.06296
	1.57122		12.6477
	1.65684		2.19619
	2.03723		6.01403
	1.0643		1.42955
	1.3697		1.67052
	2.50813		1.97446
	1.72404		1.38512
	1.17614		0.153693
	2.31128		1.65247
	1.35773		1.48344
	0.390841		1.01845
	1.77177		0.0994343
	1.66734		2.17659
	1.58422		0.900658
	1.40487		0.35394
	3.00535		2.06542
	1.03378		30.7718
	2.82642		2.74048
	1.86612		21.5008
	1.13179		1.60889
	2.57832		0.0207188
	1.02591		18.9082
	1.51005		5.15791
	3.43158		7.10901
	1.04089		0
	1.01852		2.1692
	1.29671
	0.740756		3.70313
	1.90478
	1.19817		1.90312
	0.650545		7.32346
	0.863123		6.43307
	1.23902		0
	1.98738		0.524245
	0.873749		2.57617
	2.60119		4.1967
	2.904
	1.30172		0.656545
	0.991019		0.463121
	0.943563		4.33352
	0.778451		4.40265
	1.3403		0.825963
	1.17879		4.14908
	3.90601		3.7336
	1.11808		1.55948
	1.03865		2.82267
	0.85332		3.23823
	0.959206		2.03897
			0
			4.36562
			1.79757
			0
			2.04219
			3.39438
			0.0195114
			1.0406
			4.22397
			2.28793
			20.7793
			0
			3.77103
			0
			0.714951
			41.1162
			0
			1.47994
			0.555946
			1.62861
			2.94316
			0.373911
			2.21
			3.71368
			1.66796
			0
			21.9311
			8.9295
			0
			1.67352
			1.57493
			3.03398
			0.86022
			3.94959
			5.2653
			3.31643
			0.658159
			2.46355
			0
			0
			1.30751
			9.64263
			0.310013
			3.58663
			0.360671
			9.76703
			1.00832
			2.62387
			2.40764
			1.6672
			12.0211
			84.0412
			1.07563
			3.3229
			2.68598
			0.430145
			2.93507
			0
			5.12897
			0
			1.57975
			0.0477709
			60.0286
			3.71921
			0.591819
			3.15558
			1.89709
			0
			0.247573
			20.1384
			9.67854
			2.01827
			0.21442
			5.72776
			0.343493
			4.95836
			1.20114
			3.44281
			62.0497
			2.16
