# Supplementary material for: In the absence of mitochondrial fusion unequal segregation of mitochondria drives mtDNA loss
Source: EMBO Rep. 2026 May 14;27(12):3359–93. doi: 10.1038/s44319-026-00794-5 (PMC13303861; doi:10.1038/s44319-026-00794-5)
Supplement: Supplementary file 12 — Source data Fig. 4 [file 44319_2026_794_MOESM12_ESM.zip › Source Data Figure 4/Source Data Fig4F.xlsx]

## Sheet: Sheet1
Control gen 1 divisions			Fzo1 depleted gen 1 divisions			Control gen >1 divisions			Fzo1 depleted gen >1 divisions
mother G1	mother end of cell cycle	buds end of cell cycle	mother G1	mother end of cell cycle	buds end of cell cycle	mothers G1	mothers end of cell cycle	buds end of cell cycle	mothers G1	mothers end of cell cycle	buds end of cell cycle		norm. mitochondrial concentration
1.32157	0.984914	0.983094	1.27996	0.49048	2.47251	0.939741	0.870021	1.8118	1.23439	0.0149532	2.34709
1.19852	0.67905	2.09817	0.977079	0.121797	1.90861	1.4161	1.27451	1.80801	0.103051	0	0		images and raw data are available on an OMERO server, see data availability statement
1.1179	0.744301	1.72316	0.561762	0.498198	1.20299	1.02662	0.962642	1.17369	3.4854	1.85497	4.91079
0.499903	0.773592	0.743947	2.30938	0.762084	3.50135	0.675526	0.556024	1.20144	0.87289	0.814548	1.93656
2.49113	1.88539	2.96082	2.10442	1.60287	1.35771	1.07754	1.17492	1.68716	0.721185	0.294847	2.54883
0.846709	0.492913	1.42161	1.75093	0.475189	1.84512	1.36508	0.855205	1.64051	0.165527	0	0.0384086
2.41578	0.889216	3.68299	1.92828	0.458244	2.81093	1.05733	0.881623	1.49649	1.06839	0.198072	2.69075
1.14989	1.03362	0.988647	1.01847	0.627595	1.85739	0.589689	0.74471	0.512022	0.747506	1.32691	0.718237
1.26799	1.01279	1.45288	1.13299	1.08425	1.89536	0.896149	0.935799	0.857267	1.88181	0.601583	1.47132
1.23667	0.808794	1.28361	1.13208	2.06697	1.53607	1.12099	1.37133	1.64666	0.211812	0.0999696	0.843977
0.959546	0.736529	1.3046	1.406	1.01935	2.09867	0.952058	0.958371	1.45501	0.843182	0.242977	0.75848
1.70253	0.740015	1.52956	0.883498	0.175422	4.66769	1.2279	0.852523	1.6999	0.137893	0.190518	0.131323
0.919877	1.02346	0.855444	1.05165	1.2613	1.88777	1.36231	0.503692	3.5441	0	0.150371	0
1.39019	0.640559	2.02867	2.54392	0.497112	2.53248	1.16163	0.88153	1.10767	0.824658	0.634647	2.57232
1.44056	1.14173	1.04143	1.09791	0.056947	3.19035	1.1923	0.889502	1.92	0.0754177	0.0160503	0
0.756816	0.968214	1.06681	1.18774	0.884408	2.30301	1.37395	1.05297	1.25076	0.448743	0	0.0610107
1.43714	1.01594	0.795558	2.00729	0.772392	2.35044	0.980621	0.629599	2.25303	0.872563	0.438268	2.21889
2.9516	1.28885	0.854732	0.634312	0.660136	1.54797	0.757993	0.687791	1.09748	0	0.135936	0.591572
2.05118	1.96403	1.75513	0.173625	0.153062	2.88954	0.844948	0.713706	1.70187	0.432787	0.153427	2.14708
1.28641	1.02893	1.17913	0.940561	0.422207	1.24883	0.789403	0.531764	1.42903	1.76314	2.71689	0
1.06866	1.08715	0.895916	1.9916	1.61216	2.06525	1.01463	0.913539	1.5391	0.364411	0.702932	0.0934326
1.22213	1.42081	2.46	1.44823	0.970247	2.6051	1.52231	1.08907	1.75246	0.205343	0.412033	0
0.636772	0.693173	1.18007	1.76699	2.02981	1.97689	0.489742	0.39342	1.0231	0.131989	0.157792	0.217622
1.66984	2.47406	2.84793	3.88593	0.581361	5.64741	0.677123	0.770307	0.495974	0.412634	0.225339	0
1.25048	1.16826	1.43791	1.62194	1.78681	1.56508	0.703823	0.630563	0.588045	3.13007	1.55312	3.95956
1.48228	0.709466	1.79596	3.40833	2.25392	2.4318	0.73835	0.459997	0.76889	0.377545	0.054464	1.62048
1.4592	1.04028	1.16716	2.4698	2.68505	1.55832	1.14237	0.917263	0.77684	1.49947	0.499222	2.67069
1.00454	0.884019	0.950458	1.50192	0.248292	2.95144	0.422126	0.549536	0.733003	2.22552	3.30646	2.42301
0.889306	0.913531	1.31689	1.28178	1.33909	0.766605	1.06947	1.20985	1.17135	1.49066	1.18376	1.91944
1.23396	1.36836	1.57371	1.20925	0.728272	2.66463	0.983487	0.707218	1.03476	0.1178	0.213594	0.782184
1.83973	0.741869	1.32482	0.974758	0.51662	1.58999	0.805743	0.468715	1.40355	0.891885	0.143882	1.23202
1.49442	1.29427	2.36779	1.91713	0.573321	2.5969	0.975977	1.0229	1.33322	0.599178	0.280176	1.73193
0.949089	0.715927	1.69095	0.843915	1.26984	1.07682	0.556153	0.873838	1.85945	0.311468	0	2.32148
1.70573	1.10593	0.88773	2.06739	0.283185	2.8942	1.09832	1.11124	1.60897	1.70889	0.280399	3.1456
3.14122	0.902177	3.59778	0.321137	0.203192	0.631097	0.79194	0.989112	0.910907	0.547038	0.178495	1.53668
0.80559	0.30882	0.364229	3.41717	0.750183	3.27764	1.21857	0.942101	1.42159	0.222241	0.0417343	0.373032
1.02558	0.509915	1.42091	2.57321	0.873088	3.80191	0.812641	0.626838	1.39648	0.0923607	0	0.900368
1.04848	0.992649	1.10613	0.841899	0.291983	1.69808	0.866358	0.920138	1.12661	0.647512	0.655267	1.33867
1.44016	0.837105	1.25495	3.52531	0.0876656	4.55411	0.962748	0.88447	1.55212	0.307425	0.440923	0.309724
0.352442	0.416889	1.29647	2.34072	1.00977	2.49495	0.722428	0.428653	1.63086	0.67629	0.244344	0.763448
0.914403	0.969498	0.950205	2.99609	1.70513	3.95815	0.683749	0.558892	1.00601	0.454755	0.165599	3.84088
1.68277	0.717899	1.26603	2.48609	1.28214	3.77974	0.378046	0.505894	0.456622	0.389739	0.100773	0.239172
1.49682	1.50679	0.963092	2.42559	1.74542	5.16856	0.514579	0.400131	1.53478	0.303013	0.201559	0.654964
0.845408	0.824467	1.31812	2.48814	0	4.61906	0.5268	0.739093	0.949042	0.128709	0.108467	0.667745
2.33183	0.531188	0.711372	1.17734	0.451185	1.42187	0.369735	0.412737	0.852625	0.642504	0.0688118	2.25808
1.42686	0.844348	1.28213	0.989205	0.0775669	2.21766	1.1572	0.901524	1.96163	0.57286	0.421386	1.84976
1.35873	1.27179	1.21261	1.72461	1.86546	1.79706	0.683493	1.8188	0.908224	0.0886729	0	0.0299479
1.44702	1.0331	1.43915	1.00545	0.521277	2.21616	1.79512	2.23163	2.9878	0.18062	0.0128394	0.112383
1.14631	0.972545	1.08217	2.01986	0.294444	4.59385	0.931618	0.579506	1.35168	0.664006	0.231981	1.89753
1.16575	0.8672	1.14843	2.52793	0	7.12985	0.886815	0.906208	1.40014	0.186772	0.634433	0
1.16179	0.831372	1.41022	0.791017	0.398039	1.66096	0.687861	0.716493	2.22326	0.205005	0.550675	0
1.2081	0.898444	1.17056	3.74389	4.1871	1.52174	0.729637	0.660359	0.992841	0.834197	0.679035	3.9759
0.819033	0.778549	1.47447	6.39349	3.00951	7.21	0.920309	0.634565	0.627379	1.17816	0.110735	3.96014
1.41251	1.5018	1.45312	1.62423	1.50967	2.88571	0.670802	0.474041	1.36933	0.0984839	0.214713	0.0676313
1.01223	0.888644	0.966092	3.40575	0.567081	7.7308	1.14944	0.887954	1.79128	0.473846	0.11823	2.29887
1.0961	0.760965	0.803492	1.00598	0.554607	1.65064	1.0325	0.885108	1.21747	0.158496	0	0.302712
1.26782	0.945217	1.53518	2.36731	0.845071	5.05134	0.753051	0.62856	1.36659	0	0.0391303	0.257219
0.551447	0.601991	0.718984	2.93898	1.0839	6.79194	0.519522	0.586094	0.287944	0.68169	0.730121	0.944644
1.50239	1.26391	1.64828	0.92678	0.389314	2.19535	0.554253	0.465221	0.940075	0.152072	0.113817	0.789275
0.834475	0.579887	0.88912	2.58658	0.815252	1.57296	0.683125	0.726257	1.59224	0	0.030084	0.589369
1.08261	0.956419	1.00739	3.34551	0.0477425	5.75926	0.754802	1.06594	0.948821	0.472057	0.0843891	0.925053
1.20989	1.03821	3.14371	0.442814	0.706601	0.0390538	0.58101	0.527105	0.631973	0.0545066	0.285271	0
0.458027	0.614047	0.960079	3.30399	1.54979	5.19117	1.03333	0.726269	1.6665	0.233679	0.124058	1.01272
0.85065	0.536667	1.00065	1.40013	2.22533	1.27556	0.690314	0.671743	0.42732	0	0	0
0.909066	0.818937	1.70101	2.34753	1.05271	3.82816	0.4313	0.414162	0.630892	0.329386	1.47524	0.639827
2.10108	1.18989	0.922729	4.07038	1.99573	16.1256	0.476211	0.512224	0.546171	0.444114	0	1.69225
1.66571	1.03844	1.14128	1.55789	3.69166	0	0.817817	0.574952	1.15477	1.21603	0.248692	0.316152
1.16872	0.705741	1.45065	2.81164	1.93976	5.80603	0.866011	0.697562	1.16784	1.29988	0.612863	2.37742
1.15744	1.47034	0.713184	1.19896	0.976811	1.82144	0.475653	0.312017	0.407619	0.785379	0.444665	0.674316
2.75766	1.69669	2.26545	0.817672	0.981056	0.955064	0.545744	0.746966	1.55335	0.157295	0.0327551	0.346974
1.5934	1.31571	2.49904	1.35109	0.0663769	2.55461	0.447152	0.755754	0.797054	1.49645	0.523772	0.856623
0.892397	0.687094	1.21537	2.24879	0.621855	2.73069	0.732158	0.561696	1.61398	0.698009	0.428546	2.44741
2.19389	0.90857	1.76755	3.62925	2.97713	4.5303	0.916664	0.536692	1.28738	0	0	0
1.02142	0.866406	2.20845	3.6167	0	7.29196	0.586804	0.701186	1.0598	0.193819	0.165818	0.603231
0.659752	0.809626	3.71615	3.20455	1.1065	8.39623	0.541261	0.847652	1.34505	0.0105152	0	0
1.85042	0.596947	0.916646	2.80728	4.25646	0	0.607904	1.01858	1.0192	0.105541	0.122614	0.153465
0.773897	0.458933	1.32502	2.55654	1.87927	2.62275	0.578768	0.470564	1.44316	0.0927009	0.0907354	1.13279
0.70923	0.505082	1.063	2.0153	1.00278	3.08418	0.741689	0.541832	0.612503	0.683127	1.65754	0
0.68176	0.699674	0.913075	2.763	0.181881	6.12306	0.796954	0.594927	0.965788	0.390209	0.265236	1.13235
0.823824	1.0292	1.22648	0.694582	0.1257	3.17888	0.900576	0.500522	2.76426	0.863284	0.350526	2.38342
1.29983	0.799796	0.929008	1.03278	1.43267	9.34099	0.627253	0.468711	1.48885	0.645923	0.418021	1.94391
1.51234	1.20289	0.771287	2.42626	0	7.08272	0.604672	0.59591	0.896098	0.129714	0.501033	2.40282
1.04529	0.851119	1.12368	0.675456	0.17513	0.96944	0.294797	0.173708	1.25588	0.554211	0.647608	1.43196
0.841564	1.02605	1.14814	2.0163	0.710611	2.20707	0.33982	0.384029	1.2047	1.3047	0.186989	2.91672
1.21431	1.16867	1.10497	1.84241	0.249336	3.42968	0.410288	0.275425	0.629139	0.368429	0.16248	0.227689
0.785836	0.770331	1.0134	2.52517	0.915323	2.90588	0.463251	0.232709	1.88075	0.248628	0.232307	0.858184
2.62348	1.92701	2.67093	2.63268	0.437898	3.39826	1.33811	1.04381	1.51346	0.394918	0	1.37413
1.85312	0.761769	1.22576	3.05911	1.89966	3.10686	0.533101	1.16601	1.63345	0.712463	1.13953	0.0616663
1.68254	1.40768	0.860321	1.68847	1.12328	2.78424	0.356868	0.605055	0.784961	1.5168	1.0944	8.34972
2.31986	1.05011	2.61209	2.3973	3.78408	1.52673	0.798399	0.752736	2.04264	0.701264	0.604801	3.2069
1.27783	0.870116	1.3179	1.69578	0.701083	2.82267	0.268654	0.454253	0.657901	0.194563	0.825441	0
0.724177	1.19786	1.4788	1.05737	0.483931	0.766122	0.542054	0.322147	1.31972	0	0.820474	0
0.924535	1.04258	1.29187	1.46311	0.586998	2.75944	0.662221	0.424535	1.2405	0.417626	0.563287	0.165221
0.546801	0.748619	2.1869	0.836535	1.43618	0	0.747395	0.572341	0.197073	0	0.073462	0.165101
1.42318	1.072	0.98906	0	0.221385	0	0.86782	0.878134	0.959515	0.691202	0.733819	1.11664
1.98302	1.2482	3.4573	2.11112	1.23217	1.53206	0.63931	0.500636	0.959123	0.844558	0.373316	1.33831
1.22563	0.696819	0.750769	7.52042	4.87578	2.04325	0.880749	0.92897	2.01693	0.391851	0.572339	0
1.76948	1.06716	2.70268	1.6802	0.410885	1.46027	0.915453	0.640646	1.30291	0.76233	0.225213	5.18116
1.26914	0.930332	0.429996	2.16586	0.384552	4.4615	0.674398	1.02501	1.58549	0.50533	0.37347	1.0569
1.64272	0.690909	0.82736	3.1097	0.916003	5.19758	0.907941	0.849658	0.940126	0.339832	0.099883	0.545445
0.543976	0.579434	1.42157	2.16859	1.82577	2.59094	0.733114	0.815078	1.15612	0.648768	0.470037	4.32983
0.626433	1.11887	0.894035	3.25325	1.28429	4.05913	0.910376	0.548227	1.33405	0.277802	0.0931717	1.26452
0.957152	0.665527	0.869726	3.02103	1.13983	2.53594	0.595716	0.776625	0.715741	0.327399	0	1.46346
1.13925	0.888081	0.888079	0.307556	0.475496	0.806874	0.876755	1.22539	3.55745	0.124617	0.0077379	0.257153
1.11052	0.913521	0.946284	0.810931	0.745685	1.06223	0.601881	0.709759	0.790778	0.0728809	0	0.246302
0.934433	0.932055	2.034	1.17601	0.651466	1.81486	0.590477	0.728121	1.07681	0	0.0119232	0
1.42307	0.5294	1.16835	1.35431	1.369	6.43019	0.967404	0.867383	1.12304	0.200519	0.191226	0.342414
0.505826	0.470801	1.05528	2.50288	1.30293	2.15519	0.667398	0.519363	1.50571	0.550252	0.152566	0.711882
1.32325	0.755382	1.67296	1.72306	1.03356	1.10086	0.7052	0.7303	0.861773	0.277225	0.156541	2.42947
0.59663	0.765723	0.417602	2.8531	1.15196	3.38388	1.13373	0.818536	1.82806	1.33979	0.421812	5.15273
1.26599	0.738403	1.38432	3.8934	1.97183	2.40786	0.759938	0.52127	0.510184	0.417664	0.333789	0.871824
1.22662	1.13022	0.830315	3.26017	0.58463	4.82534	0.979154	0.650176	1.10175	0.310125	0.0546298	0.400564
0.740884	0.85602	1.0982	3.47334	0.0840572	2.22075	0.815667	0.68099	1.45541	0.139352	0.0103021	0.0298745
1.41692	1.2552	3.62545	3.58449	3.14186	3.02122	0.793206	1.01681	1.25413	0.415833	0.203062	0.729656
1.38234	1.26062	1.48608	3.87266	1.47717	3.10945	0.721091	0.904005	0.850613	0	0.0145272	0.159203
1.03062	0.768438	1.55599	0.242007	0.0111642	0.0316833	0.631796	0.73046	1.56274	0.762951	0.409857	0.689463
0.694994	0.483142	0.648478	2.3747	0.0351297	3.87943	0.88346	1.0207	1.53008	0.538384	0.398712	1.47281
1.30138	1.18491	1.29588	1.22091	2.67168	1.7202	0.845565	0.767727	1.08622	0	0	0
0.995762	0.651275	1.33214	1.29299	0.147568	4.04335	0.780212	0.53261	1.60369	0.120771	0.568642	0
1.0914	0.640949	0.544247	0.780846	0.0370398	0.695518	0.56043	0.543717	1.42496	0.323244	0.186346	0.0478559
1.28925	0.771817	1.38762	3.0264	3.6717	0.0380394	0.638272	0.789217	1.00543	0.159913	0.111998	0.583496
2.22087	1.38427	1.36394	2.53386	1.08453	2.96374	0.938398	0.841891	2.39159	0.584044	0.336957	0.440672
1.65117	1.17855	1.66297	3.17718	2.3342	3.69542	0.623731	0.502808	1.26121	0.103825	0.0653126	0.0735142
1.23256	0.758361	1.19168	6.49677	1.21653	13.9081	0.455648	0.31755	0.948851	0.568727	0.722453	1.13477
1.96302	0.710105	1.20824	3.11773	0.878025	3.81694	1.2237	0.692744	3.41173	0.10515	0	0
1.01604	0.605649	0.867919	4.72564	0.219015	6.73108	0.404164	0.574155	1.08001	0.235254	0.0257355	0.405007
1.15608	0.607559	1.14587	2.29529	1.52839	2.93419	0.751042	0.995841	1.4134	0.0158141	0.373983	0
1.41257	0.354352	1.36331	0.407201	1.07193	0.527117	1.11829	0.689042	2.16166	0.363262	1.33185	0.0930989
1.20318	1.20978	1.80744	4.49357	0.668168	7.72744	0.615424	0.914216	1.24815	0.533227	0.341174	1.09896
1.28746	1.38366	1.12618	2.58862	2.31126	2.74484	1.40648	1.32203	0.889802	0.0899796	0	0
0.781041	0.624629	1.42128	1.23383	0.556849	2.7571	0.678186	0.378569	0.661948	0.163781	1.24314	0
1.19058	0.689342	0.533624	2.88301	1.20094	3.81135	1.08963	0.808009	0.830988	0.13992	0.169938	0.468983
1.27373	1.14675	1.50544	3.17078	2.95518	1.81792	0.371939	0.41057	0.560681	1.23768	0.826754	4.03483
1.11445	0.86215	0.92204	2.77955	1.35139	3.92461	0.619607	0.402599	0.831648	0.881878	0.292679	1.09317
1.16519	0.856579	1.37362	0.695536	2.44173	0.44952	0.530356	0.363592	0.398018	0.269666	0.390518	0.0793389
0.508531	0.571867	2.13064	2.48283	3.0211	1.18598	0.262731	0.60069	0.930513	0.09844	0.166365	0.596926
1.1716	0.975632	1.65921	0.333998	0.0210376	1.13461	0.501942	0.930354	1.62386	0.235305	0.246059	0.512966
1.26933	1.31531	0.853885	0.36362	0.643026	0.549298	0.520871	0.545909	0.642006	0.339674	0.142842	0.348047
0.939305	0.630623	0.63044	1.47124	0.0373775	3.15534	1.00338	0.666604	1.78247	0	0.0448043	0.431273
1.29901	0.904429	1.72053	1.40402	0	7.47107	0.996219	1.13283	2.0174	0.573354	0.313055	2.21293
1.26883	0.968451	0.928892	3.83889	0.980935	3.97794	1.04618	0.579905	1.47304	0.397192	0.213999	0.492867
2.93575	1.15541	2.22673	0.263954	0.588507	2.01515	0.776407	0.486257	1.63271	0.776102	0.710181	1.17385
0.979243	0.822878	0.938323	0.832478	0.958008	0.629238	1.20361	0.665492	1.13536	0.0354452	0	0
1.76308	1.31045	3.26918	1.6529	1.53461	1.84211	0.680227	0.534771	0.996367	0.0689901	0.0498058	0.0531467
1.1813	1.18897	1.01418	7.69428	0.528272	11.4377	0.978638	1.13956	1.03025	0.447337	0.168722	0.54143
0.880683	0.706973	1.25183	5.98027	2.10391	7.51769	1.17497	0.752912	1.05112	0.277683	0.241933	0.689449
1.35577	1.08316	0.737416	1.7463	0.976977	3.25945	0.621525	0.432115	1.51734	0.0682111	0	0.034835
0.56877	0.932722	2.017	1.78088	0.712701	4.37431	0.651031	0.550058	1.29351	0.147783	0.754365	0
2.28437	2.06637	3.07346	0.581554	2.18284	0.835803	0.582871	0.496896	1.45898	1.19691	0.611737	2.78632
1.75279	0.998275	0.755505	0.466233	0.806516	1.42066	0.560013	0.411982	0.779589	0.0850744	0.324926	0.268496
0.803183	0.55597	0.749196	0.138828	1.17704	1.22005	0.525185	0.482436	1.12859	0	0	0
1.92449	0.509551	0.673863	4.43058	1.09911	5.48389	0.444925	0.38626	1.40662	0.731151	1.33854	0.790136
1.11653	0.652408	1.60178	0.182529	0.20359	0.692962	0.402099	0.438221	1.34164	0.409247	0.135047	0.469427
1.33162	0.750856	1.81075	0.868019	0.339294	3.17873	0.472765	0.373565	0.523371	1.02389	0.956519	1.97659
1.53699	1.16472	2.81823	0.43604	0.499899	1.59999	0.502285	0.430636	0.92467	0.203755	0.498712	0.539084
2.04554	1.52443	0.853017	0.955123	0.361871	6.13188	0.517664	0.480876	1.04323	0.654592	0.058028	1.28158
1.24613	1.05926	1.6705	4.06603	3.0125	0.206343	0.948932	0.947977	1.27722	0.564128	0.412204	0.203252
1.04974	0.840672	0.662501	6.32157	5.73744	3.38032	0.734104	0.754002	1.9127	0.960518	0.616204	1.31191
0.792568	0.50638	0.348588	0.764293	0.521436	2.06637	1.07053	0.728781	0.71197	0.575158	1.05363	0.948007
0.729018	1.03567	2.90792	0.165379	1.06882	0.823358	0.885492	0.6293	0.401183	0.371682	0.359083	1.61915
0.78726	0.957897	0.758206	2.10816	1.12039	2.46569	0.964725	1.01607	1.30696	0.340357	0.258789	2.98515
1.03025	0.818694	0.67192	5.30632	2.17179	6.30758	0.829246	0.805801	1.18681	1.258	0.224196	3.79538
2.28108	1.50156	1.64569	1.88317	0.0804451	4.68869	1.24798	0.763161	1.18759	0.309027	0.275671	0.255813
1.44131	1.66195	1.34038	2.92671	0.0670623	3.88685	0.581176	0.669811	1.05054	0.19028	0.425696	0.299553
1.19753	0.760067	2.13652	6.31769	3.84739	8.26605	1.07543	0.732247	1.26625	0.297533	0.403633	0.882361
1.31052	0.717152	2.22311	1.25324	2.03107	1.48369	0.770965	0.524137	1.16596	0.351153	0.27626	0.530786
0.774138	0.802711	1.31731	0.787496	0.307473	0.844213	0.937633	0.85556	1.94896	0.0812013	0.259155	0
1.11698	0.839063	0.622824	2.12839	0.233367	4.89703	0.7648	0.623809	1.80589	0.142295	0.0486653	0.708808
2.13246	1.21046	1.67134	0.696746	0.570049	1.01655	1.16834	0.999327	1.45806	0.705036	0.516484	1.80604
1.13911	0.943128	1.47784	1.15082	1.14419	0.800714	0.792053	0.830515	1.03715	1.76875	1.01967	0.496347
0.391065	0.738223	0.375257	2.00538	1.59514	3.81532	1.02468	0.729944	0.977301	0.116436	0.262636	0.825403
1.1185	0.917465	1.0514	2.55279	0.847852	1.61459	0.755399	0.777456	0.958667	0.283919	0.353856	0.108394
0.966795	0.631673	0.99145	1.25366	0.559036	2.57702	0.741175	0.940159	0.898635	0.0556277	0.0445402	0
1.31937	0.728488	2.80487	9.24832	2.83421	5.34673	0.78086	0.445263	0.987555	0	0.123301	0.0359458
1.09318	0.668182	0.365057	0.443778	0.301259	2.7977	0.707175	0.650973	1.30781	0.325602	0.049866	0.319187
0.96327	0.37527	0.722875	0.776939	2.49671	1.56262	0.918569	0.666523	2.03221	0.463329	0.180258	1.99617
2.85373	1.24479	1.75271	0.26472	1.03761	1.38387	0.610158	0.820624	0.760497	0.466798	1.7337	0
0.887238	1.13469	0.724348	3.55799	1.15368	3.62285	0.715161	0.504022	2.32108	0.600341	1.20266	0.950574
1.12142	0.776202	1.64791	1.68048	0.948739	1.91803	0.779988	0.546547	0.689667	0.681961	0.564621	2.75269
0.533886	0.631599	0.375541	2.79846	0.230806	6.96708	0.164573	0.276086	1.56617	0.646682	0.798711	1.02031
0.934736	0.789417	1.00278	4.50855	0.951205	6.45701	0.694447	0.87672	0.947877	0.785122	0.479433	1.13539
0.723242	0.41393	0.884283	0	0.352409	0.611552	0.615764	0.815136	1.37298	1.09625	0.471775	3.30937
1.55012	0.841435	0.58906	6.70942	4.30144	4.43093	0.601385	0.215284	1.07059	0.395066	0.2163	1.25445
0.929461	1.34144	1.39392	0.403716	0.0638997	2.27013	0.34416	0.645654	1.71276	0.449689	0.512597	1.36185
0.920652	0.566287	1.32523	0.417392	1.37556	2.3393	0.55552	0.544779	1.1783	0.185268	0.259684	0.744998
1.60073	1.19938	2.50607	1.49326	0.239019	2.37749	0.781451	0.40924	1.09626	0.0244933	0.0525565	0.302812
1.23234	0.830024	1.13058	0.5571	0.49128	0.426399	0.820773	0.534882	0.961765	1.02949	0.0420165	3.70503
0.666973	1.10629	1.10235	1.88709	3.00694	0.351327	0.3927	0.390098	1.16651	0.527025	0.786497	0
1.48728	1.21537	1.36009	1.27767	1.46253	1.63355	0.27988	0.309286	0.763086	1.38421	0.38792	1.29082
0.877181	1.22214	1.17469	2.78762	0.355678	10.671	0.622617	0.287553	0.747852	0.454792	0.415747	0.401439
2.60269	1.79898	1.7739	1.30511	2.43565	2.4524	0.756887	0.904612	0.720146	0.356049	0.0250803	0.668363
1.44138	0.76473	1.48333	4.64933	2.24258	2.1064	1.60147	0.656115	2.04041	0.265993	0.195761	0.240262
0.856725	0.761105	1.98612	6.54535	1.99025	3.57706	0.804869	1.15259	0.604378	0.0780585	0.30549	0.526052
0.942751	0.730159	1.35598	2.09264	1.43942	4.49605	1.95849	1.99141	2.0368	0.733395	0.3499	2.01606
0.846354	0.158301	3.07363	0.476595	1.00971	3.3438	0.897708	0.400635	1.41472	0.451755	0.522517	0.104338
1.15641	0.518271	0.784672	0.680206	1.20366	1.47563	1.29254	0.841579	1.31897	1.45722	0.405539	2.84942
2.00598	1.08953	0.591588	1.65645	0.369583	3.54944	0.968987	0.931506	1.16052	0.527805	0.473514	1.89922
1.33731	0.709803	1.33235	0.903882	0.475127	5.03254	1.06423	1.42683	1.90509	0.748073	1.13991	0.504775
1.62444	0.33222	2.13695	4.32262	1.98977	3.79221	0.922317	0.461936	2.25609	0.898018	0.588612	0.914453
1.01959	1.76449	2.06548	1.09237	1.17811	1.98265	0.424033	0.794617	1.01458	0.814084	0.913924	0.397591
0.97537	1.04115	1.31558	5.35894	3.85624	3.27361	0.823255	0.914393	0.988442	0.312699	0.535572	1.71531
1.88689	0.530362	0.724177	3.8785	0.706854	9.12504	1.19556	0.47974	0.662945	0.370484	0.252115	0.295566
1.48522	0.784261	0.71054	0.837539	0.930336	2.02421	1.86879	1.11644	2.27885	0.254081	1.02789	0
0.720375	1.69387	1.31138	0.792653	0.504295	1.38232	1.63291	1.36899	1.80497	0.939885	1.34108	2.68891
1.18062	1.76276	1.2132	5.75298	1.40091	1.38654	1.41359	1.42256	2.36441	0.335158	0.309964	0.182541
0.85263	0.55894	1.36989	0.376172	0.614087	1.00854	1.54039	1.4353	0.941579	0.236175	0.0789549	0.732366
1.00217	0.654519	1.47332	3.49797	3.01996	2.67966	0.881597	0.991509	0.846434	2.52819	2.54911	3.571
0.929036	0.659375	0.997389	0.689643	0.502187	0.95935	1.49325	1.02918	2.24514	1.61687	1.11889	1.50365
1.51478	1.80625	2.85304	9.2878	4.4567	8.39521	0.583865	1.00752	1.0213	0.859834	0.555831	1.27498
1.80927	1.2372	1.28162	1.38323	1.35582	0.468246	1.00583	0.785832	1.51127	1.22566	0.73845	2.06038
1.34049	0.946335	2.50059	0	0.0922158	1.34522	1.20171	0.78846	3.64591	2.26595	1.48277	3.21842
1.17462	0.861003	1.07518	6.58408	4.34893	4.11351	1.03188	0.963333	1.478	0.22039	0.223425	0.337257
1.60711	1.1039	3.03256	4.40892	4.82615	0	0.945236	0.257096	1.63361	0.179258	0.369693	0.680579
0.661895	0.958847	2.29624	0.310019	0.40351	0.719484	0.382284	0.355271	1.11542	0.037638	0.0376484	0.458762
0.552448	0.297272	1.1103	0.243136	0.075212	0.497089	1.00165	0.968662	2.21941	1.24634	1.54387	2.23925
2.46042	1.32029	1.87641	0.280295	0.329818	1.56132	1.69066	0.752937	1.21982	0.335407	0.345389	0.364474
1.5323	0.728071	0.755912	2.46924	0.356244	2.9438	0.793693	1.12822	1.61728	1.26205	1.28681	3.14549
1.48258	1.28535	1.68064	4.22255	1.01934	4.87417	1.29677	1.54535	3.12759	1.42488	2.3552	0.628323
0.731901	0.881808	0.974372	4.32132	0.586857	11.1327	0.841619	0.832616	2.04626	1.53711	1.78603	1.34974
1.50535	0.778058	1.182	2.54109	2.22547	2.20513	2.22758	0.883051	2.39664	1.33495	1.07654	2.22569
1.07244	0.626355	0.784923	0	0.208724	1.07677	1.19118	0.952553	1.49983	0.599571	0.1469	0.297585
1.54778	0.922664	1.63952	3.30334	0.642348	3.35848	1.20022	1.33474	1.96125	0.960017	0.934304	1.08452
1.88039	1.33275	1.88695	2.73798	1.97402	4.19673	0.462106	0.36374	0.708461	0.830044	1.10938	3.13001
1.49168	1.01011	2.14188	0.205768	0.357935	1.69555	0.598327	0.727439	1.3887	1.02576	0.796177	1.11437
2.07524	1.28121	2.34401	3.52063	1.80121	3.95737	1.05711	0.619748	2.16397	0.48715	0.524003	0.395676
0.73179	0.520031	1.23171	3.69702	2.0178	7.47186	1.14554	0.828583	1.86256	1.08882	0.638585	2.45423
1.75551	1.02925	1.49823	0.320608	0.206619	0.543298	0.959838	0.700247	0.920874	1.25087	1.02663	3.8309
1.23826	1.03596	1.20983	2.04073	0.721448	1.75246	1.00893	0.845308	1.52185	0.962052	1.07845	1.24262
2.46358	1.65637	1.00358	3.00341	2.16292	0.275482	1.21081	0.628793	1.05789	0.297856	0.0870427	0
1.37559	0.701954	0.935875	0.080792	0	1.80815	0.996045	1.03382	1.6	1.8119	1.47906	4.10853
1.39776	1.21608	1.58206	0.765545	1.31578	1.18113	0.422756	0.928666	0.690643	0	0.537262	0.129676
1.37573	0.450477	1.11074	0.0956701	0.91892	1.65543	0.479246	0.919188	1.45096	0.14495	0.570001	0
0.845387	1.0214	1.35874	0.84569	0.313506	1.37833	0.951572	0.537956	2.31852	0.573387	0.613675	0.40062
0.935331	0.481709	0.165989	3.10031	1.59335	4.35659	0.387798	0.341294	0.995614	0.191718	0.187839	0.118014
1.02314	0.628906	0.715983	1.02894	2.92727	0	1.45021	0.941999	1.07395	0.792354	0.225548	1.95345
1.05237	0.814387	1.50967	2.75462	0.143683	7.36695	1.12371	1.62785	1.97869	0.239602	0.201182	0
1.37256	0.818135	2.25616	2.83923	1.46345	3.00634	0.934195	1.24579	1.11072	0.738881	0.468905	1.42031
1.8841	1.0775	1.84795	0.983042	0.395384	2.03121	1.62648	1.17206	1.94384	0.00937422	0	0
1.22202	0.911587	1.02542	2.48677	0.35328	7.03725	1.24452	1.12595	1.28407	1.05071	0.0627144	1.35642
1.18106	0.898565	0.741543	2.35984	0.561491	4.20056	1.19738	0.839247	1.66177	0.23715	0.161257	0
1.40442	1.22406	1.43716	1.56007	1.48486	9.04211	0.526551	0.614256	1.5342	0.229952	0.038018	2.22828
0.575452	0.88411	0.384018	2.88948	0.988049	2.39984	1.02476	1.01418	1.32771	0.609496	0.142294	2.41018
0.900155	0.704368	0.99941	0.88236	0.191181	0.843037	0.438222	0.708539	0.56245	1.72525	1.08269	2.45799
2.23277	0.977319	4.25268	3.03459	3.08747	1.53522	1.36206	1.44887	1.27321	1.14501	0.24552	3.23618
2.22599	1.02115	3.69067	3.06312	5.84327	1.61853	0.584398	0.839583	1.04352	0.0600332	0.0173883	0
0.42965	0.542101	2.99021	0.228157	0.0671349	1.18146	0.899242	0.581819	1.03801	1.22823	0.752726	1.3825
1.11432	1.06969	0.452318	1.05133	0.559245	4.50728	0.675831	0.854239	2.59224	0.944592	0.967066	0
1.36396	1.11089	2.16396	3.94549	2.06873	5.34178	1.17539	0.603237	0.66919	0.0804414	0.0976243	0
0.938644	0.927184	0.81589	1.221	2.54922	0.129234	0.808618	1.20142	2.28402	1.15148	0.736517	1.09125
2.4505	1.89752	2.16522	1.12669	0.956413	0.756162	1.14523	1.09782	1.87701	0.545431	0.758299	0
0.748765	0.514662	0.426208	3.63819	0.167455	4.77346	0.653374	0.60702	0.535025	0.259004	0.338406	0.405266
1.87297	0.518177	1.29764	0.545423	0.467521	0.523223	1.63117	1.0673	1.30304	0.348771	0.105831	0.897775
1.25082	1.31769	1.87739	1.46315	1.93617	0	1.25585	1.28027	1.60953	0.107958	0.610435	0
1.49996	1.3591	1.09801	1.55445	0.898859	2.26445	1.26015	0.402169	1.78819	0.0481898	0.096523	0
1.23604	1.04465	1.10615	3.39941	1.43017	3.5202	1.16849	1.02046	1.46873	2.88974	1.79694	4.32794
0.540802	0.791656	0.548289	1.5501	0.413771	1.0184	1.5164	1.63735	2.33267	0.0370326	0	0
1.54765	0.984171	1.76607	2.25413	0.792109	3.52288	0.390685	0.370202	1.37864	0	0.189553	0
1.92303	1.25609	0.997153	3.05712	1.91242	2.32684	0.552676	0.672171	2.68842	0.831132	0.52713	1.03334
0.881969	0.617356	0.936389	3.06548	1.15448	4.65339	0.981708	1.3574	2.92203	0.224495	0.213991	0.55029
1.25608	0.862905	1.16892	1.20288	0.768612	1.10652	1.19899	0.240393	1.07049	2.10179	0.53528	4.16208
0.698762	0.762386	1.14544	2.04325	1.92706	0	0.286588	0.481647	0.575004	0.68046	1.69497	0.905409
1.54586	1.08774	1.20409	0	0	0	0.768259	0.976654	1.60905	0.60153	0.167239	2.46675
0.712407	0.642634	0.107817	2.05635	0.231107	2.3278	0.54983	0.43144	0.738092	0.920544	1.05708	0
1.24104	1.11702	1.14838	1.71342	0	4.44637	1.33562	0.946864	1.8747	2.2669	0.322443	7.48398
1.59303	1.38155	1.28475	2.21993	1.99067	1.46937	1.26507	1.33074	1.80237	0.076148	0.069897	0
0.196358	1.13006	1.72986	2.49793	2.65055	0.400018	0.989709	1.45051	0.837155	0.945572	2.25274	0
0.985734	1.34124	1.57492	2.47148	1.824	3.69764	0.556357	0.512972	0.932487	0	0.124676	0.239051
1.9487	1.25585	1.75812	1.924	1.79563	3.77059	0.474599	0.664661	0.644836	0.575135	0.359486	0.0887359
1.28388	1.7528	1.03936	0.0271014	0.342873	2.27104	1.16214	1.00147	2.27755	0.164634	0.380839	0.201581
3.37956	0.952754	2.34036	2.89638	4.77209	0	0.367819	0.460773	0.908141	0.785478	1.15323	0
1.53989	1.32607	0.361942	0.23548	0.14928	0.15858	0.521483	0.482822	1.37806	1.73901	0.488123	4.08241
0.79651	0.594459	0.782018	1.29575	0.581244	2.06865	0.639354	0.497983	0.976081	0.344104	0.616126	0.668
0.587556	0.689647	0.76738	1.74124	0.958144	4.01553	0.930974	0.564779	0.675012	0.350958	0.152539	0.217918
0.949962	0.95583	1.46005	0.132706	1.44162	0.0465134	0.783902	0.627048	0.767343	0.361368	0.0998576	0.787454
0.98139	0.799461	1.66894	0.689196	1.33326	1.7567	0.994886	1.06564	0.602301	0.202323	0.139192	0.089584
1.95239	0.512128	1.74238	2.91606	1.16232	1.67545	0.658814	0.482667	0.604184	0.414238	0.665147	0.309833
1.85567	2.03976	1.9609	0.0474482	0.184543	0.842304	0.88539	0.77055	1.96849	0.0775821	0.434973	0.686896
0.852534	0.816115	0.656328	0.581471	0.136013	2.59865	0.770085	0.924736	1.05048	0.364489	0.312603	0.536178
1.81728	1.03233	1.96153	1.24278	0.289679	1.59202	0.536992	0.701351	0.826781	0.39207	0.332638	0.595697
1.11868	0.535836	1.22186	1.89651	2.94192	4.66812	0.811877	0.891948	0.590165	0.746899	0.674618	0.499734
0.583294	1.20315	1.36781	2.22223	0.324259	8.89264	0.752178	0.376954	3.104	0.545796	0.749109	0.48888
1.10663	1.01551	1.57421	0.351729	0.780436	2.98629	0.978798	0.828996	0.854365	0.153915	0.4833	0
1.04182	1.03382	1.36583	0.549095	0.230203	4.81712	0.678418	0.321156	1.77811	0.37601	0.27944	1.28924
1.76658	0.685775	1.17347	0.839205	0.0890268	4.44457	0.919408	0.864357	2.02088	0.619479	0.262144	1.80661
2.30896	0.920289	1.24122	2.69702	0.452436	6.11515	1.01313	0.559454	1.73704	1.42466	0.886377	1.52526
1.92722	1.36895	2.44952	7.68188	4.82558	7.09765	0.515653	0.936276	0.51652	1.55099	0.40265	1.22784
2.05045	1.47781	1.4664	1.00352	2.72319	1.45908	0.715553	0.98097	1.60553	0.822783	0.453529	4.77889
1.9031	0.853758	1.59913	0.605317	0	4.31434	0.758928	0.708952	1.57194	2.02449	0.293374	3.52285
0.728772	1.06427	1.6379	5.2456	0.563818	10.3076	0.681797	0.750787	1.3126	0.713924	0.75277	1.28548
1.3482	1.00704	1.59753	1.21797	1.07351	1.17349	0.970432	0.820934	2.57377	2.11793	0.839663	1.10125
1.3192	0.924613	1.11434	0.966592	1.10627	1.8799	0.274254	0.230107	0.744729	1.23448	0.782316	2.12468
1.41337	0.632364	1.00395	2.28963	0.915016	1.96072	0.913547	0.796389	1.17766	0.984433	0.0459216	4.64398
2.47857	2.16024	1.83968	0.249947	0	1.57681	1.42009	1.33093	1.60623	0.822302	0.735212	0.022664
1.71449	0.993096	2.05749	0.371046	2.19984	1.17256	0.698155	0.59946	1.59661	0.683946	0.423269	1.04542
1.30579	0.901492	1.51185	6.31508	0.988148	7.62195	1.0205	1.05001	1.7961	0.571945	0.107081	1.11003
1.08244	0.757532	0.961251	5.53434	1.7132	10.7643	0.721247	0.881436	1.70475	0.660581	0.18383	2.11459
1.43139	0.999395	1.38827	1.30202	0.868361	3.02748	1.65262	0.760328	1.79702	0.458995	0.481592	0.377721
1.61343	1.14565	1.53359	0.806726	0	2.43736	0.814431	0.484557	0.871399	0.309876	0.0612118	0.770014
1.51025	1.6283	2.56475	0.439142	0.503281	2.07466	0.86583	0.990746	1.30937	0.221416	0.279094	0.436668
1.31481	1.0524	2.32861	2.22133	2.72708	5.45461	1.17681	1.14363	1.86449	0.612268	0.38698	3.1029
2.74818	0.322044	1.9472	1.04994	1.65114	0.455937	1.14818	0.81895	1.27696	0.285684	0.565485	0
1.13225	0.800265	1.26601	2.25711	3.08775	2.62945	0.884045	0.952603	1.90452	0.368457	0.502583	0
1.33344	0.646232	3.18278	0.106539	0	2.90332	0.533022	0.814203	1.02028	1.61004	2.53921	4.51075
0.756992	0.522669	0.987069	2.02431	0.92004	1.97883	1.14983	0.9731	1.43707	0.0597645	0.111395	0
3.15065	1.81932	1.93177	5.37781	1.81706	3.1139	0.623025	0.493176	0.214222	0.0154345	0	0.210955
1.15604	1.38032	0.592136	3.77793	0.858475	5.88198	0.794726	0.843551	2.21038	0.991874	1.63615	1.24299
1.06011	1.15286	1.45444	0.772098	0.778001	2.111	0.974553	0.910411	1.2654	1.12228	0.828034	5.08387
1.36572	1.22348	1.32134	1.04445	0.791098	1.16381	0.838778	0.601091	1.27795	1.30208	0.564181	1.03252
0.628852	0.324692	0.50387	0.748506	1.12628	0.598809	0.563422	0.498454	1.39427	0.1898	0	0.281486
0.611428	0.295942	0.837852	1.93457	0.531404	2.41118	0.824323	0.736856	1.27701	0.98166	0.826773	0
0.219839	0.390142	0.613378	6.23973	2.30089	4.54796	0.703399	0.807271	0.672042	0.475155	0.319844	1.63099
1.48662	0.647052	0.808126	2.87672	0.572946	3.63056	1.05599	0.791047	1.18774	0.456477	0.392892	1.10653
0.921717	1.01323	1.57195	1.5063	0.475935	5.62433	0.895973	0.568321	0.697644	0.242887	0.123905	0.235279
1.72222	1.50413	1.50299	1.39328	0.518623	3.65884	0.73946	0.565113	0.712844	0.0327769	0	0
1.13487	1.02504	1.59918	0.406367	0.169188	1.24156	0.904563	0.571312	0.944252	0.0680021	0.150477	0
1.16676	0.709885	0.900453	13.6403	4.34966	11.8571	0.510698	0.474374	0.156146	0.15012	0.0614605	0.356808
0.886273	0.60812	1.17493	1.80278	1.11113	2.75407	0.874353	0.881037	1.80545	0.988549	0.282584	1.91502
0.475626	1.2552	1.5707	0.470888	0.606489	0.388626	0.638848	0.531647	0.323565	0.14572	0.112952	0.319878
2.15277	1.59915	2.41469	3.37753	1.11301	4.60903	0.624471	0.348286	0.573409	0.623232	0.592745	1.3746
0.881909	1.22128	0.91297	1.80961	0.343791	4.13989	1.80024	1.01492	1.14388	0	0.45431	0.0693676
0.714988	1.21603	1.09521	1.02894	0.832522	3.30874	0.844518	0.999352	1.53581	0.528981	0.37113	1.15642
0.879935	0.524138	0.657605	3.78962	1.26187	2.65654	0.794406	0.643129	0.38573	0.0630287	0.061828	0.423633
1.05877	0.872054	0.740213	4.03992	2.35293	1.80444	0.983131	0.647105	2.31375	1.2949	0.600077	1.38394
1.00358	0.951012	1.17434	5.52686	6.51482	0	0.718356	0.964864	1.02469	1.39502	0.413989	2.45962
1.1003	0.481032	0.174012	0.890895	0.467212	3.37649	1.00309	0.52414	1.90328	0.918873	1.2572	0.737588
0.839209	1.126	1.40119	0.588755	0.616264	1.56958	0.479216	0.564651	0.431505	0.492807	0.0613127	0
0.396237	0.668828	1.33495	0.459372	0.487367	0.203055	0.846225	0.932767	1.40275	1.77239	1.44365	2.1434
1.65043	0.893439	0.672557	4.76396	0.760736	5.33131	0.896964	0.559996	1.11704	0	0.0911542	0.440946
1.91875	0.568576	1.29678	2.92365	2.18322	4.176	0.577138	0.77739	0.460805	0.48127	0.544909	0.391687
1.27348	1.20008	1.54931	0.865492	1.11154	1.30549	1.08841	0.61418	1.71847	0.934807	0.42416	0.238677
1.43241	1.33806	1.47504	2.891	2.53101	4.75422	0.764308	0.707397	1.57319	0.336045	0.855648	0.566584
2.39176	0.353463	0.127308	4.54174	1.03278	6.56654	0.89096	1.10243	0.807892	1.90273	0.902022	3.37373
1.03296	0.806826	1.08712	1.16756	0.695294	1.94746	0.659615	0.670519	2.01536	0.386764	1.27854	0
1.37935	1.32943	0.791976	0.48017	0.435647	2.25459	0.73256	0.926035	0.962268	1.12632	0.506429	1.39028
1.21837	0.854773	1.34611	5.96631	2.17805	4.08437	0.712062	0.626497	1.0116	1.2673	0.167546	0.702089
0.845088	0.595464	1.06767	0	0	1.17287	1.06415	0.617263	1.61526	0.70671	0.380876	0.58403
0.35029	0.282825	0.761112	4.25292	1.45329	4.8661	0.613876	0.381554	1.17999	1.79187	0.532069	0.527488
0.438535	0.473478	1.1433	4.70872	1.25364	6.69017	0.968937	0.77755	1.83915	0.161924	0.426945	0.977883
2.17703	2.26538	2.72156	0	0	0.521826	0.675761	0.512408	2.13417	0.0237566	0.0611039	0
1.08474	1.3545	1.67823	4.8971	3.89735	3.20084	0.560692	0.733788	1.67854	0.0906884	0.268771	0.250681
1.52126	0.520894	1.3487	1.73281	1.72419	7.08356	1.08714	1.07844	1.88006	0.28629	0.162249	0.849764
1.54401	1.28451	2.41139	2.48765	1.36625	3.23573	1.5254	2.95892	3.41285	0.344503	0.523216	0.0497613
1.22314	1.13198	1.05821	2.32153	1.33071	1.70451	0.639969	0.745	1.27676	0.974708	0.769844	1.48249
1.90633	0.351116	1.23939	3.54321	1.36778	7.03695	0.776021	0.621261	0.713344	0.370226	0.397279	0.776762
0.883322	0.869931	0.492685	4.3894	5.91497	1.59057	0.943945	0.323146	1.13943	0.118235	0.0774995	0.45278
2.4802	1.06666	1.51675	0.446153	0.376833	1.23824	0.561707	0.544198	0.98218	0.566535	0.404045	0.603076
1.04858	0.885005	1.48327	0.642409	0.937597	2.55307	0.984727	0.758522	1.28327	0.679566	0.51501	0.788087
2.49985	2.06341	3.72936	3.58101	3.66802	3.92712	0.572243	0.576075	1.30637	0.0929446	0.107429	0.126541
1.60407	1.10862	0.98952	3.00283	1.653	8.08895	1.17791	0.793947	1.45841	0.113113	0.124089	1.11578
1.49483	1.01332	1.8063	0.794775	1.7349	1.32537	0.369954	0.527688	1.24206	0.100434	0.163173	0
2.15489	1.94983	3.21725	2.2455	1.24235	4.44672	0.688128	0.80955	1.41501	0.420138	0	1.09341
0.676783	0.641311	0.966101	3.64981	2.26791	6.61374	0.348183	0.436318	1.15346	0.0854509	0.246122	0.13277
1.61108	1.44072	1.97166	1.85063	1.14572	4.3573	0.573061	0.382471	1.23525	0.304626	0.200873	0.406917
0.889939	1.36919	1.13437	4.06625	1.75347	4.12876	0.781874	0.736786	0.922579	0.0967593	0	0
1.99022	1.80341	3.29566	1.48624	0.623889	2.0966	0.872753	0.573742	0.921297	1.42566	2.90058	0.755701
1.3097	0.803809	2.24703	5.75383	8.09069	4.80345	0.750779	0.578546	1.22388	0.287804	0	0.178688
0.825433	1.00651	0.9814	4.84403	0.580109	6.8668	0.780253	0.578295	2.11917	0	0.10418	0.402319
1.08108	0.988586	1.05071	5.26797	1.18761	4.28966	0.826677	0.852527	0.681249	0.0557085	0	0
1.34331	1.85402	2.33624	0	0.215009	0.167138	0.58237	0.565885	1.52769	0.0458994	0	0
1.17641	0.985669	2.08905	1.10021	1.38248	1.02033	0.428355	0.320028	0.74665	0.55748	0.0155017	0.218861
2.12404	1.32514	2.64327	2.21231	1.68033	0.983547	0.785024	0.612376	0.940757	0.548759	0.722459	0.22234
0.843878	0.552917	1.24309	0.167425	1.0534	5.68553	1.90183	0.937229	3.22277	0	0.0949702	0.265309
1.04619	0.440782	0.694527	11.4668	7.69755	2.80657	1.06954	1.06908	2.32684	3.82071	0.0209377	8.42868
1.59524	0.975341	3.38359	0.136757	0.521645	4.12251	1.1925	0.967413	1.11501	1.76056	0.777535	1.3001
1.4826	1.29562	3.16005	1.19484	0.769427	1.62751	1.43034	0.872503	0.769046	1.20643	2.18701	0.844625
0.96389	0.779259	1.17589	4.55398	1.08963	6.15404	0.889526	0.630858	0.908087	1.65715	1.69116	5.13726
0.749209	0.13851	1.28177	2.54839	1.46798	4.05525	1.19651	0.700999	1.41092	0.698034	1.66246	0
2.28535	1.25027	1.80628	1.22633	1.45918	0	1.72028	1.07949	1.97782	0.173126	0.160754	0.219976
1.68394	0.869722	1.17814	0.800154	0.0980535	2.30881	0.739906	0.677208	1.19524	1.54963	1.66388	0.459298
0.901347	1.39254	1.2165	1.5643	0.593045	7.41341	0.985681	1.58202	1.31743	0.717122	0.944609	0.222318
2.88122	0.976673	1.37455	2.01519	0.534294	1.56995	1.21015	1.364	1.87633	0.060203	0.167869	0.201767
1.12749	0.754726	2.82577	3.88809	1.62775	5.47907	0.565115	0.894943	1.56569	0.881171	0.0583577	1.18058
1.78879	1.01222	3.00448	1.06047	0.629008	5.11739	0.81015	0.544188	0.997381	0.626286	0.433196	0.551283
1.50003	1.55914	2.19999	0.771404	0.596324	1.09283	0.967654	0.304107	1.15405	0.194089	0.447822	0
0.571018	0.645167	0.96406	1.18948	0.831845	1.76241	1.37257	0.985825	1.74931	0	0	0.124512
1.35503	1.00515	3.08845	0.370196	0.982426	1.68947	0.737138	0.664766	0.463545	1.87286	0.466029	2.27586
1.96119	0.608775	1.63562	3.08442	1.5286	8.5683	0.656088	0.852078	1.27555	0.858479	0.286452	3.61695
0.976742	0.558154	1.35914	1.82338	2.12945	1.41409	1.03883	0.952862	1.33727	3.13091	1.20173	3.02399
1.48247	1.23308	1.65111	0.608146	1.99248	2.73049	0.801582	0.739678	1.93211	0.986418	0.14945	2.90834
0.467288	0.540925	1.39392	1.40524	1.29329	3.62534	0.308409	0.877545	0.57695	0.535146	0.2341	0.825368
1.4861	2.06907	0.949097	4.41762	2.97306	8.06556	0.943806	0.831705	1.50421	0.154223	0	0.133972
1.62308	0.643388	0.820415	6.70708	0.198612	7.64625	0.657551	0.55604	1.89983	1.275	0.780357	1.44646
1.7712	1.82337	1.7065	1.72825	0.655497	3.28105	0.438195	0.558077	0.818531	0.981574	0.75575	0.509024
1.89188	0.386028	0.737552	0	0	1.14108	0.714334	0.479068	0.796399	0.128138	0.416285	0.471455
0.776594	0.67551	0.751143	8.87178	0.0278457	14.6597	0.654272	0.569326	1.41929	0.269277	0.121305	0.0902482
1.62511	1.39612	1.10539	2.32019	0.630532	5.69267	0.674648	0.54654	1.22418	0	0.338671	0
1.29374	1.20535	1.70421	3.33079	0.617532	1.33336	1.00011	0.70294	1.42113	0.363502	0.117762	0.771469
1.17153	1.54433	2.48218	2.37533	2.01515	1.7851	1.04044	0.788385	0.925104	0.163139	0.393836	3.83095
1.38399	1.01944	2.15803	1.92102	1.54803	3.25965	0.663469	0.832461	1.60107	0.331775	0.260585	0.168431
2.07212	1.49764	3.07916	3.21304	3.476	1.2385	0.492474	0.561406	2.16526	1.34761	0.632024	1.59687
1.04792	0.907219	0.819724	1.00712	0.661106	6.61816	0.869171	0.503325	2.81176	0.192799	0.136814	0.0488278
2.17729	1.69928	1.44125	3.03955	0.989817	3.89975	0.532127	0.524322	0.41198	0.571712	0.0501922	1.44309
1.81925	1.50045	1.84596	0.389758	0.556453	1.02801	0.67219	0.74183	0.760543	0.893036	0.273439	0.884611
1.48413	0.99049	1.11593	0.39228	0.368644	1.71706	1.44546	0.674763	1.53232	0.262854	0.394967	1.18644
1.37164	0.958214	0.949238	1.51113	0.891878	5.84302	0.892835	0.959982	2.28416	0.429552	0.453231	0.296833
0.856703	0.553718	0.304469	0.092631	0	1.14365	0.884137	1.26462	2.04422	1.57876	0.632323	0.907703
1.20662	1.29752	1.75814	0.182602	0.233597	0.573129	1.01929	0.863022	1.78318	0.720581	0.312302	1.36572
1.10403	0.678529	1.17929	1.76878	0.394235	4.48338	0.95397	0.682584	1.39274	0.0259509	0.230544	1.32832
2.93474	3.02374	3.11223	0.188235	0.490562	0.529719	0.981361	0.769223	1.09328	0.832438	0.333306	1.92802
1.7201	1.02586	0.970548	0.424984	0.814119	0.131291	0.699818	0.751518	1.64106	0.27247	0.288209	0.0780663
0.992893	0.908328	1.49579	2.13127	0.552586	4.43728	0.992112	1.32992	1.55658	0.4998	0.612497	0.713299
1.97245	1.01469	0.944011	3.72266	1.07238	6.06551	0.766981	0.45417	1.73133	2.14457	0.166948	7.14792
1.70299	1.07833	1.41865	1.89317	0.593004	2.98292	0.968417	0.690035	0.554277	2.43645	3.31522	0
1.47833	1.6081	1.73873	1.75537	1.16491	1.80177	0.832769	0.793337	1.05548	0.130299	0	0.296588
1.66212	1.12596	2.30709	9.43914	1.54114	4.95381	0.50761	0.480796	0.692999	0.549514	0.141847	1.51405
1.17909	0.88961	0.945334	0	0	0	1.56166	0.761902	1.95919	1.31	0.442864	1.91816
2.13482	1.01001	1.24713	1.72223	0.132283	4.34227	0.760118	0.577198	1.05539	0.389367	0.178009	2.27731
1.49803	0.908857	1.0681	5.85008	2.49038	1.73339	0.854412	1.1939	4.22393	1.27176	2.96381	0
1.15481	0.348606	1.69308	0.887761	2.15412	1.31896	1.20289	1.3582	1.87625	3.04944	2.3272	5.99351
1.53374	0.80844	1.38081	1.89169	1.13506	1.83724	1.01238	1.31264	0.851804	0.294338	0.0494601	0.328297
1.30433	1.07729	1.69567	0.172757	0.297793	1.70197	2.01228	0.864992	2.40638	0.129707	0.05774	0.768776
1.42928	0.739403	1.00871	1.81336	0	4.05713	0.980678	0.403413	1.13408	1.81125	0.113092	2.45492
1.86505	1.14948	1.4975	2.14744	0.988337	4.96707	0.844009	0.801234	0.136717	1.15315	0.462294	0.782176
1.87179	1.64046	0.905167	0.894698	0.380449	4.49711	1.4406	0.881116	1.9712	3.62	0.462183	9.65036
1.2986	0.701486	0.628052	3.01749	0.587386	3.60805	1.10974	0.946772	1.14643	3.50179	1.74256	5.47939
3.14011	1.32829	3.011	2.0646	1.68766	1.15271	1.14334	0.694732	1.52096	0.561915	1.34383	0
1.6181	0.958438	0.791249	3.51914	2.51457	3.29933	1.03835	0.955	1.00539	0.849035	0.0515308	1.27623
1.65601	1.03097	1.05196	0.101242	0.0187706	2.38903	1.0389	1.1575	1.96702	0.422157	0.224649	0.244645
0.917224	0.769135	1.36166	0.410609	1.31097	0.893595	1.07295	1.39789	2.12374	0.0540522	0.449409	1.73516
1.57798	0.251777	1.08127	1.31532	2.61741	0	0.96726	0.601157	0.811198	1.589	1.23574	1.48736
0.944586	0.606873	1.1335	1.41768	1.51105	2.07584	0.899893	0.533441	1.36432	0.325898	0.738448	0
1.88257	1.33273	1.02077	2.374	1.09436	1.75706	0.92567	0.982821	2.19037	0.509618	0.609279	0.694721
2.04974	1.56551	2.28361	0	0	0.310207	1.12677	0.847014	1.97586	0	0.137128	0.142653
1.51667	1.18604	2.38466	1.04226	1.28229	1.71792	0.65678	0.355418	1.35562	0.112405	1.09062	0
1.69111	0.722246	1.45571	4.08395	1.19545	5.95905	0.809968	0.738322	1.66301	1.10627	1.68149	1.39532
1.54787	1.57544	2.75085	2.21928	1.26885	2.78962	1.92641	0.59212	2.35373	3.59225	3.23936	0.916727
1.09896	0.174719	0.795276	1.07431	2.02279	1.23677	1.15219	0.949038	1.87653	2.49541	0.851343	4.42893
0.776905	2.40638	0.864992	0	0	0.849623	1.00907	0.260224	0.333137	0.221366	0	0
2.33181	1.06782	1.16454	2.10136	0.782407	3.97448	0.760161	0.559146	1.33415	0.0636456	0	0.0425393
1.28833	1.47331	3.31206	0.482022	0.0169819	2.46302	1.10214	1.33501	1.48743	1.00775	0.621076	0.880694
1.73233	0.828889	1.01047	0.562347	1.19033	2.79214	0.655349	0.846668	1.08676	0.938463	1.11715	0.814656
1.11996	0.311661	0.636347	1.60906	1.76622	2.82733	0.948363	0.948026	1.57353	0.0178005	0.114734	0.127151
1.13277	1.2035	1.0341	1.53807	0.947612	4.68753	0.812921	0.832629	1.50595	0.568827	0.265755	0.376293
0.838642	0.754297	1.19977	0.400791	0.121545	0.350575	1.00322	0.641997	1.39497	0.896959	0.482645	1.17229
0.809212	0.923321	1.31124	0.555684	0.578475	2.59806	1.21382	0.606682	0.825415	2.09933	1.59965	2.86073
1.14431	0.997269	1.18593	2.18613	2.03281	2.97627	0.792541	0.67542	1.16081	0	0	0
0.997719	1.03794	2.43988	1.28999	0.664328	1.87023	0.544241	0.827366	1.63385	0.861683	1.67793	1.17017
1.46523	0.895103	1.69133	2.69646	1.11245	3.37185	0.97717	0.697872	0.777486	0.09457	0.0504642	0
2.55731	1.21016	1.28319	5.10352	7.83402	0.441498	1.06637	1.08569	0.495874	0	0.274616	0
1.16485	0.992811	1.18185	3.64133	0.353592	4.1197	0.801912	1.15329	0.865074	5.86387	4.32547	4.64465
2.50872	1.85392	2.16876	1.84679	0.841561	0.599634	0.713561	1.08051	1.34662	1.57163	0.554972	1.89299
1.22986	0.733366	1.38008	8.63023	7.11406	3.44327	1.14695	0.904402	1.63472	0.307186	0.377444	1.04959
0.887673	0.767095	1.67441	0.440297	1.18717	0.438489	1.1284	0.98405	0.52639	0	0	0
0.924761	0.606072	0.627701	0	0.0803444	1.94632	0.621651	0.6961	1.58527	0.763866	1.28056	0
0.716956	0.484751	0.939664	2.87709	1.59222	2.16238	0.820697	0.697494	1.46388	0.351842	0.0918888	1.39695
1.12352	1.84063	1.87325	3.24482	1.34556	5.84735	0.283648	0.484588	0.831946	0.830007	0.464432	3.28474
2.16569	1.73405	2.07854	0.319036	0.51606	1.34142	0.83953	0.608294	0.448622	0.908123	0.477871	2.41941
1.20883	0.716316	1.06652	0	0.0691455	1.98709	0.865731	0.756023	1.36897	0.0436569	0.0506769	0.0886847
1.26786	0.257575	0.350311	3.09519	0.899221	2.56631	0.742205	1.49283	1.33909	0.484947	0.180382	0.670433
1.12569	0.401249	1.00523	5.83255	7.18768	0.82762	0.51117	0.345284	0.81811	0.19778	0.112199	0.415314
1.17298	0.75202	1.42279	1.94577	1.91938	2.10784	0.53167	0.932833	2.31064	2.8435	0.967405	4.59488
2.34496	1.09063	1.7408	3.42155	1.41367	2.57727	0.287007	0.624025	1.22788	0.660715	0.450452	0.86805
1.84975	0.759146	1.08043	9.67959	3.49351	6.08932	1.01126	0.552396	1.30077	0.739312	0.293549	1.50251
1.36516	1.0876	0.878799	0.024503	1.5367	0.857851	0.487758	0.657516	1.21587	0.606816	0.387289	1.818
2.21852	1.05761	1.39204	0.0325782	0.396426	1.32403	0.710995	0.553142	1.22084	0.703591	0.469412	0.932993
2.02007	1.52379	1.66439	1.75707	2.65697	4.28839	0.627777	0.815692	1.28943	0.631489	1.00998	0.89488
2.82146	1.23498	4.17389	0.349313	0.592789	1.86058	0.892993	0.914515	2.4584	1.95598	1.16495	1.36907
2.67579	1.44829	3.60975	1.83915	0	7.74236	0.531997	0.888648	1.74955	1.1404	0.811776	2.87563
1.2083	0.788691	1.02802	1.98768	0.572104	2.33433	1.16655	0.783476	1.78954	0.258235	0.404533	0.3839
3.00676	1.21662	1.39616	1.41933	0.332892	3.40223	0.837157	0.650688	0.618893	0.554522	0.206739	1.75956
1.96083	0.778187	1.26168	0.0791673	1.36501	13.9963	0.563734	0.526374	1.10926	0.142474	0.18101	0.420786
0.620862	1.28532	0	0.680543	1.02184	1.44523	0.798633	0.833802	1.23946	0.0951811	0.0362019	0.11353
1.16037	0.715747	1.90556	5.31988	2.73132	7.3967	0.731208	1.09917	1.40325	1.44913	2.62392	1.51859
1.09545	0.946667	1.8068	0.178754	0.629833	5.98204	1.15069	1.10834	2.91821	2.55017	0.494295	4.14678
1.28571	1.0982	1.30504	0.225468	0.216145	4.65923	1.47624	1.3638	1.44648	0.735383	0.265799	0.601627
0.670478	0.675277	1.11272	0.982484	0.308513	2.0184	1.30878	1.03425	3.39698	0.400049	0.54458	0.214865
1.4052	1.15861	3.31298	2.88381	0.889626	7.69516	0.636176	0.477071	1.17136	0.801439	1.14409	0
0.722349	1.09776	1.40635	0.857956	1.26352	1.4502	0.677856	0.751201	1.19738	0.223006	0.163822	0
1.37036	0.398003	1.48483	0.201092	0	2.58589	0.715211	0.618511	2.24531	0.249687	0.256886	0.670265
0.851551	0.669332	1.2178	2.30587	1.89004	4.19028	1.01446	0.647981	1.68004	1.34207	0.57005	0.994971
0.563336	0.926479	1.33611	3.5505	0.477946	6.62656	0.539391	0.852444	0.975302	0.488431	0.110335	1.29404
2.16989	1.3516	2.01793	4.82255	4.28181	0	1.31833	0.999502	1.51418	1.5767	1.32317	3.81773
1.67774	1.1119	1.69379	3.52597	1.20327	7.69648	0.540033	0.367203	1.07595	1.00306	0.602509	1.15828
1.75498	1.0773	1.97868	0	0	0.290649	1.06948	0.657135	1.12548	0.905254	0.297266	0.488577
1.27733	1.04921	1.51704	0.74111	1.38563	2.66148	0.326983	0.466562	1.2314	0.682016	1.01005	0.744748
1.22571	0.879616	1.33603	1.66096	0.857749	1.03228	0.258387	0.265945	1.09289	1.4017	1.2853	1.62325
1.05852	0.857765	1.25813	1.53658	0.578395	1.39341	0.352717	0.390585	0.805382	1.18447	1.24681	2.5065
0.77279	0.824493	0.549525	0.547762	0.0503606	1.76502	0.212456	0.24792	0.14446	0.665318	0.0556866	1.09079
1.78589	1.07382	2.6433	5.10806	3.82611	3.2642	0.747818	0.954467	1.71346	1.58388	1.32875	2.46927
1.76108	1.93458	2.37885	0.832843	1.15947	2.96423	1.24689	0.776452	1.47306	1.57405	0.397291	2.11297
2.00521	0.444939	0.780914	4.97594	2.13843	6.34696	1.57619	0.760314	0.908928	0.504462	0.543134	0
0.674265	0.117041	0.230977	11.2844	0.723986	12.5084	1.02059	0.994475	0.568958	0.639546	1.34193	0.626394
1.66758	1.29945	1.6315	1.56602	0.231945	1.74384	0.799856	0.898366	2.3114	0.456717	0.298523	0.41445
1.46292	0.852225	0.966165	0.45539	0.557134	0.0295771	0.739837	0.933142	1.43673	0.43	1.0383	0.428637
0.859934	1.11838	1.56127	2.97055	0.782854	3.62917	0.673791	0.808605	1.51326	2.07138	0.836012	2.59812
1.71719	1.58944	2.53229	3.04441	0.12005	2.21076	0.969548	0.203142	1.21337	0.388117	0.640612	0.808829
1.14191	0.849417	2.72951	0.0986191	0	2.61025	0.846862	0.804191	1.58708	1.4252	0.380802	1.59105
1.50738	1.75811	2.18831	1.64056	1.24758	1.66231	0.79004	0.814598	1.25277	0.620609	0.212638	1.16608
2.01415	0.959629	1.38077	3.39415	0.498723	5.6366	0.867602	0.610758	0.698158	1.379	0	3.81741
1.35905	0.560757	1.79036	2.06213	1.08594	1.92506	0.756233	1.35487	0.346927	0.788783	1.09135	0.384554
1.19446	1.62812	2.56027	1.1114	0.0946433	5.67557	0.881406	0.944863	0.865524	1.25994	1.69707	0.934413
2.06661	1.92771	2.34146	2.65339	0.476654	3.7446	0.831529	0.377993	0.871878	0.225743	0.211293	0.797701
2.61728	1.36122	1.34261	4.47574	1.97216	3.66806	1.19189	0.878227	1.06955	1.33776	0.120249	2.51343
1.50797	0.477476	1.87162	1.71751	0.586204	3.29184	0.472676	1.29797	2.13572	1.32754	0.62256	0.826302
1.1764	0.774979	1.54019	0.486619	0.64054	0.903739	0.754307	0.898897	0.622452	1.32329	0.939799	1.25105
0.848847	1.41815	1.81888	3.09899	1.08805	2.74821	1.32396	1.67528	1.64514	0.684848	0.444751	0.378765
0.795234	0.827279	0.523477	0.403059	0.41743	1.58097	2.05359	1.55089	1.73363	0.996208	0.479479	2.45514
0.882278	1.00828	1.1222	3.54116	1.19198	3.67914	0.718545	0.291414	0.862007	1.36869	1.06954	1.56571
0.889909	0.585564	0.805973	4.61863	1.20709	6.03614	1.21196	1.13949	1.62332	0.47373	0.234838	1.17145
0.519258	0.70642	0.638448	0	0	0	1.25597	1.50996	1.4949	0.392763	0.432153	1.17277
1.74022	1.25923	1.14144	3.75621	0.380992	5.85797	0.800345	0.850584	1.28156	4.83444	1.19379	4.91232
0.919147	1.12888	1.56601	0.987872	0.393505	0	1.33609	0.675933	5.88677	0.0219584	0.148686	0.65225
1.15726	0.90169	0.940919	0.0782313	0.195858	1.31917	0.375496	0.499013	1.27159	0.728367	0.600924	0.653317
1.56279	0.714563	1.50501	4.46965	4.2062	1.31388	1.13074	0.363735	2.08527	1.19704	0.844564	3.1772
0.522704	1.12952	0.54668	1.85459	0.505094	6.35742	0.684731	0.87058	1.57245	0.824263	0	1.32331
1.35426	1.32342	3.71688	9.80548	8.91157	0.935406	1.19129	0.579626	1.23003	0	0.0979976	0.206169
0.897846	0.720135	1.10275	3.28487	1.43344	6.49077	0.958544	0.845592	0.975947	0.226634	0.0771688	0
2.4424	1.40526	3.9552	0.250906	1.07647	1.63701	1.13752	0.930176	1.31833	0.718752	0.499747	1.58075
2.33924	1.31806	1.0302	1.11884	0.454278	2.72927	0.864786	1.01788	0.739434	0	0	0
0.802301	0.617544	0.789853	0.73153	0	1.86429	1.01987	0.601536	1.27986	0.325296	0.321404	1.08648
0.461625	0.236709	0.701597	5.52776	1.47982	7.38594	0.831482	1.10202	1.13533	0.407474	0.373886	0
1.47086	1.01833	1.72939	0.225875	0.0949168	4.25602	0.775395	0.796106	1.08848	1.30719	0.257865	3.81727
0.580744	0.756658	1.77561	3.83535	2.28803	13.8825	1.13855	0.818105	1.81697	3.81544	1.68091	3.33079
2.53938	1.13762	3.58223	0.266982	0.0920812	1.53846	1.83824	0.780255	1.71854	0.99205	1.035	1.4695
1.11397	0.682736	0.766564	4.60333	0.494252	12.0471	1.27534	1.06415	1.36748	1.65548	0.791458	1.69307
0.866737	0.574019	2.27528	0.943298	0.507924	1.13571	0.636615	0.422152	0.945075	0.197589	0.215565	0
1.00652	0.668173	1.87283	1.71518	1.62131	8.50662	0.536924	0.487144	0.174579	0.559745	0.282525	0.813112
1.61144	1.26378	2.49021	5.0845	1.38095	3.81048	1.04164	0.692132	1.14302	0.218087	0	1.42096
0.595126	0.591439	0.442215	2.69604	2.38706	1.18384	1.08814	1.26102	0.656267	1.57625	0.627615	4.17004
2.46343	1.54959	1.9003	2.52045	1.55636	3.7807	1.01923	1.03626	1.08897	0.251319	0.0749571	1.41166
1.37384	1.44979	1.11903	3.02057	4.09837	3.79396	0.871228	0.685163	1.59669	0	0.00823102	0.265133
2.91169	2.24083	1.17511	0.884299	0.574984	4.87615	0.720208	0.674292	0.876585	0.013517	0.0281199	0.743559
1.11647	1.43049	0.730164	1.98415	0.51974	3.91377	1.23622	1.06537	1.80046	0.11956	0.0133745	0
1.7267	0.959028	1.37832	0.649977	0.67508	1.77879	0.626637	0.778567	2.13874	1.0692	0.758847	0.754798
1.14795	1.14376	1.76857	0.959997	1.83184	3.38306	0.699992	0.699808	1.41175	0.1919	0.192695	0
0.85648	1.21223	0.992362	4.1452	2.20706	4.7049	1.78786	1.52016	2.42406	0.196348	0.0685193	0
1.25105	0.576711	2.10235	3.26363	1.19782	5.68793	0.378602	0.633475	1.01994	3.30916	2.80567	3.25387
2.04377	1.4448	0.798771	2.86353	0.928462	4.45468	1.00555	1.16629	1.30659	0.680023	0.118133	0.0347182
1.83405	1.44459	5.47391	5.70634	3.34747	6.94679	1.31485	1.13891	1.43193	2.55843	1.09235	9.11495
1.21723	0.969923	1.01957	1.37403	0.701049	1.85955	0.632593	0.555488	0.33805	1.12259	0.56665	1.30126
1.01606	0.857718	1.48396	0.974353	0.482386	1.35017	0.759892	0.495136	0.428986	1.18452	0.218766	3.64936
2.20777	1.01324	1.43112	6.5559	0.32393	13.6676	0.657209	0.657295	0.758973	0.99676	0.902908	1.0674
1.58096	1.60671	1.17382	4.04676	1.15325	4.66487	0.663168	0.515859	0.780292	1.32063	0.361991	0.605056
2.45267	2.33335	3.63654	3.24632	1.18801	8.09935	0.618782	0.514185	0.603183	0.662925	0.957654	0
3.57148	2.40783	8.50432	0.256007	0.507539	0.176034	1.2731	0.742329	1.06366	1.43783	0.660549	2.8222
1.51614	0.874767	3.06167	0.814317	0.0563599	4.1823	1.85645	1.08949	1.73474	0.557007	0.405764	1.50821
2.06814	0.873084	2.01195	4.24493	2.96724	2.75684	1.27277	1.16361	2.51544	0.156162	0.627053	0.577757
1.58359	0.665845	1.26646	4.55028	1.83521	6.05203	0.580341	0.626811	0.728889	2.10614	0.694831	3.26416
1.33267	0.973778	1.03024	2.68775	1.30447	3.29806	1.59982	0.98997	1.34012	0.571491	0.224917	0.730546
1.91766	1.71465	1.67891	0.158864	0.350666	2.26402	1.08374	0.784523	1.41069	2.59775	3.15373	0.499038
1.05442	1.12565	1.5215	1.97889	1.00383	3.16892	0.612211	0.661235	0.845967	0.18368	0.0918951	0
1.18923	1.84188	1.39655	2.26804	0.0838097	5.68906	0.764566	0.417136	1.13417	2.25493	0.77536	4.02682
2.14004	0.912419	1.80158	1.02154	0.558692	2.82676	0.951176	0.50702	0.852695	1.09295	0.112061	1.63679
1.12053	1.52684	1.15596	1.103	0.838723	1.17484	0.861212	0.716139	0.91492	0.378844	0.339164	0.670834
			1.34499	0.647589	7.70498	1.13409	0.547781	1.29582	0.98303	0.607478	1.24617
			1.24386	0.203118	3.20412	0.328737	0.863553	0.508126	2.49125	1.35967	5.30784
			3.33995	0.37085	3.14539	1.10813	1.09548	1.48634	0.762119	0.520712	0.520825
			0.165362	0.253962	3.25905	1.3637	1.64823	1.92713	0.706837	0.452849	0.787701
			2.52099	0.554878	6.35317	1.77333	1.5288	3.0428	1.16424	0.130915	3.30337
			0.881046	0.434656	2.44309	1.56983	1.03861	1.95791	0.208762	0.108749	0
			2.36799	0.0993607	7.01661	1.18474	1.0593	1.43604	0.0260391	0.0153521	0
			7.01669	4.22401	4.95445	0.648091	0.59557	0.86644	0.0410626	0.445402	0
			0.4068	1.45282	1.42788	0.828042	0.380865	1.60497	0.587062	0.52594	0.489874
			6.71544	3.40411	3.82372	0.780122	0.499684	0.989464	0.0504725	0	0
			4.79522	0.606635	11.0927	0.861737	0.69149	2.09933	0.0636178	0.0231511	0
			0.831244	1.11562	1.49507	1.04789	1.12714	1.08792	1.7962	0.19827	4.02095
			7.82069	4.70505	3.10842	0.8298	0.801629	1.43508	0.776953	0.627054	0.912049
			2.25418	1.06729	1.81367	0.922825	0.656892	0.987519	1.89251	2.91384	3.56713
			2.7536	1.96553	2.59129	0.901895	0.885201	0.478946	1.1927	0.212966	1.31021
			2.95448	1.46066	0	1.15134	0.824766	0.259458	1.01661	0.462333	1.78556
			2.02729	1.07248	3.03802	0.711416	0.788749	0.781771	0.0180996	0	0
			2.41237	2.2729	4.63145	1.18357	0.723392	1.81993	0.519827	0.768084	0.50658
			0.28427	0.540106	1.27367	0.755215	0.415344	0.988914	0	0	0
			0.048898	1.28466	2.38944	0.948952	0.995748	0.976696	0.250838	0.124847	0.610372
			4.10445	0.418658	5.49592	0.425036	0.503049	1.18102	0.966739	0.51691	1.60712
			2.46109	1.55795	5.74249	1.42801	1.22465	2.1242	0.634264	0.847348	0
			0.745344	0.570806	1.00718	0.726951	0.405	0.459967	1.64213	1.05261	2.9262
			3.0986	0.937364	5.05674	0.981989	1.15596	1.52684	0.655727	0.502568	0.576192
			3.06008	1.26406	6.61585	0.725959	0.571889	0.492503	0.891768	1.57955	0
			0	0.553466	0.88763	0.671968	0.624486	0.544857	0.257917	0.0801806	0
			3.82648	0.645278	7.51265	1.307	0.947612	0.853245	1.31708	0.252927	1.71193
			2.42347	0.174509	11.6319	1.0208	0.946363	1.13829	0.375986	0.491701	0.99215
			0.726615	2.47921	0	1.3054	0.759858	1.84154	0.378122	0.103411	0.507421
			0	0	0.585259	0.876109	0.930503	0.825734	1.44472	2.97716	3.77635
			0.6505	0.426774	3.4842	0.93519	0.950861	2.03959	2.03073	0.526502	2.80008
			0.439606	0.146544	0.86784	0.945693	0.426964	1.51656	0	0.194372	1.18508
			0	0	1.26794	0.60754	0.853659	1.20638	0.103535	0.193447	0
			1.6073	0.753517	4.23762	1.01545	0.907409	1.84524	0.549067	0.437652	1.311
			1.30822	0.596326	2.25206	1.23648	0.574873	1.06922	0.214158	0.136142	1.82319
			0.535736	0.243611	0	0.88343	1.4673	2.13131	0.51274	0.50588	0.620289
			4.24064	3.92501	10.9937	1.31255	0.742049	1.07336	2.43856	1.77417	3.36213
			2.01449	0.483614	7.0834	0.989439	0.998647	0.928148	0.502629	0.17365	0.691206
			4.99435	3.85682	0.515461	1.12277	0.791217	1.41592	0.0988181	0	1.32927
			1.00594	1.2705	1.23506	0.761281	0.340224	1.49004	0.457995	0.173845	1.37522
			0.956583	0.21304	2.71884	0.720497	0.811721	1.11906	3.29453	2.29653	8.29499
			7.69363	1.3467	13.7451	1.81608	1.02187	1.99514	0.369354	0.476644	0.310127
			4.80952	0	5.89853	1.903	1.76266	2.90615	0.904106	1.02392	0.451622
			4.31143	1.58105	6.08724	0.388647	0.27405	0.584153	0.372867	0.568926	1.28171
			1.87662	0.392071	5.43789	0.776696	1.04264	0.837243	1.12905	1.13022	0
			4.1367	1.29656	3.8349	0.90103	1.14629	1.11262	0.19063	0.0570056	1.07556
			1.69908	0.457784	3.30391	1.01528	0.649704	0.812706	0.0918024	0.257031	0.679998
			2.67932	2.28991	3.66424	0.572717	0.494939	1.60686	3.10866	0.353241	4.4564
			4.17376	0.206403	2.51701	1.89062	0.842813	3.09538	2.38619	0	3.94176
			0.723362	1.56419	1.33382	0.740868	0.629217	0.433938	0.60575	0.347569	0.521328
			5.11788	0.465224	5.96576	0.548637	0.57466	1.09682	0.623848	0.143261	0.593109
			1.77479	2.43477	3.22009	0.588078	0.654836	0.957399	1.50946	0.784624	0.859193
			11.5191	10.8363	4.10099	0.722797	0.781526	0.741853	5.37903	2.58079	6.69457
			2.52813	2.91457	0.0850906	1.57968	1.21263	2.43412	0.478772	0.0164558	1.02506
			1.66493	1.80511	0	1.75807	1.34287	1.84975	1.23211	0.497683	1.78911
			0.634352	0.424306	1.4431	1.39029	1.07322	1.65521	0.624167	0.149584	1.93812
			9.30288	4.83362	6.75664	1.35609	1.10586	1.25241	0.0359631	0.0150717	0
			5.44642	0.516032	17.109	0.394888	0.872247	1.43261	0.107404	0.0540698	0.0691572
			0.506397	0.704571	2.99299	1.16666	0.765432	0.90307	3.98705	1.06214	7.46806
			0.777995	0.440655	1.90403	0.683321	0.724015	1.33255	0	0	0.088992
			2.76149	1.14492	6.87024	0.918629	1.16912	1.6955	0.154014	0.0771397	1.04281
			0.234318	0.434245	0	1.46548	0.627037	1.40762	2.30558	0.016958	5.48529
			4.47957	4.51875	2.7541	0.543875	0.452578	2.00177	0.740555	0.276019	0.953513
			0.249232	0.045656	0.334869	0.847409	0.779519	1.40724	1.94305	1.31827	2.55457
			3.48476	1.04942	7.01919	1.19381	1.27027	2.35268	0.0620341	0	0
			0.121202	0.0311797	0	0.963462	0.983117	1.50317	0.0626427	0.0964254	0
			0.303431	1.48351	0.876583	1.00786	0.882379	1.67963	0.424418	0.150944	0.586472
			1.86228	0.231328	3.51341	0.648143	0.690141	0.308336	2.12951	0.65601	4.62295
			0.226899	0.525901	1.12767	0.758392	0.831769	0.84761	1.74079	1.67226	1.41427
			1.2342	1.55969	0.989804	1.13734	0.794142	0.0813958	1.52128	0.710252	0.605315
			7.09693	0	30.3083	2.07887	0.894941	1.05293	0.160094	0.382666	0.22807
			7.5557	0.889689	27.986	1.4493	1.41655	2.20571	0.144022	0.18879	0.910182
			12.6473	11.3036	0.193541	1.082	1.07713	0.817423	0.954869	0.936933	0.932544
			2.43484	1.62413	2.49686	0.899627	0.738625	1.31784	0.757344	1.07827	0
			0.600357	2.24875	1.42348	0.771315	1.0618	2.07731	0.867012	1.28293	0.297047
						0.58166	0.369311	0.172723	0.236823	0.100774	0
						1.47258	1.55008	1.22452	0.978612	0.369007	1.20769
						0.857502	1.01793	1.08056	0.363064	0.156291	0.260789
						0.819724	0.758646	1.25662	1.08069	0.846471	0.94688
						0.805042	0.915648	0.954337	0.442297	0.081304	0.802186
						0.916412	0.971407	1.19095	0.200762	0.275525	0.0537877
						0.727556	0.459004	1.65138	2.85883	0.449345	3.31913
						0.64945	0.791127	1.42254	0.772591	0.361027	3.34005
						0.927833	0.418352	1.4763	0.552537	0.0836105	0.370995
						0.652233	0.829822	0.683627	0.840583	0.394161	2.84299
						1.23016	0.949137	1.99427	1.54514	1.193	0.908731
						1.0043	0.813581	1.31017	0.575691	0.291698	0.637662
						1.08717	0.927235	1.08504	1.28008	0.124175	3.09686
						0.903213	0.957044	1.32477	0.0276754	0.0756277	0.0735514
						0.864924	0.325432	1.95498	0.397116	0.0506308	1.51122
						0.547368	0.4066	1.66246	1.37351	0.436082	1.15525
						0.759574	0.962714	2.39246	2.3025	2.10831	0
						1.28817	1.10312	0.772622	0.553966	0.31415	0
						1.23292	0.881746	2.14913	0.413755	0.436963	0.124434
						0.672259	0.214261	0.359622	0.864141	0.103492	0.43135
						0.938031	0.898048	1.90398	4.06675	2.22684	5.99005
						1.11101	2.31838	0.767807	0.294861	0.341291	0.159177
						1.4398	0.74706	3.12888	3.65292	0.813694	10.487
						0.953574	0.935736	0.940407	1.91796	3.45878	0
						1.08967	0.94121	1.19671	2.32384	0.753562	3.64124
						0.9879	0.999249	1.89305	0.657364	0.0218125	0.81695
						0.628631	0.59244	1.5726	0.313834	0.175819	0.0421629
						0.973507	0.45604	2.67186	1.87831	0.455053	1.66233
						1.4261	0.655009	1.35801	0.553471	0.657487	0
						1.17154	0.755749	1.37164	1.00849	0.819963	2.1766
						0.891544	0.681364	1.11477	0.913644	0.30755	1.26507
						1.19042	1.13672	1.50761	4.48816	2.46311	5.1974
						0.884834	0.9968	0.21353	0.476076	1.00007	0
						1.32793	1.27485	2.24813	1.03499	0.396127	1.04331
						1.34957	0.697971	0.896586	0.685141	0.158524	1.52072
						0.798698	0.554145	0.801461	2.07866	0.0617488	9.91351
						0.896827	0.904764	0.955877	0.982698	1.14109	1.63292
						1.93342	1.97489	1.33119	0.386805	0.20873	0.105482
						0.986803	0.842383	0.760253	3.57408	1.06603	3.26522
						0.893827	0.930165	1.46149	4.92453	0.747582	9.4552
						0.716243	0.461584	0.764771	0.32713	0.312529	0.686373
						1.02525	0.845702	1.72289	0.0940955	0.0968259	0.582313
						2.03289	1.59161	1.69394	0.143831	0.240505	0.343814
						0.986433	0.814638	1.11581	0.898432	0.271378	0.453341
						0.365884	0.373945	0.937903	4.14629	1.20055	2.37045
						0.967825	1.09555	1.88878	0.156676	0.331249	0.45882
						0.736989	0.594097	0.698741	0.0155775	0.286091	0.0439702
						0.619376	0.704426	1.62813	4.82999	2.71302	4.48318
						0.782501	1.70267	2.31176	3.04008	1.44677	2.1462
						0.954288	1.04973	0.410278	1.3124	1.14291	1.16401
						1.12595	0.922458	1.63439	0.56568	0.672497	0.0668693
						1.53318	1.12086	1.86885	0.418106	0.136852	0.297871
						1.3656	0.708599	1.12258	0.321175	0.365719	0.329388
						0.971625	0.857049	1.20404	0.752292	0.677367	0.239747
						0.804007	0.331363	0.995862	2.44981	1.20118	2.48094
						0.439643	0.589403	0.609313	0.413086	0.0229182	0.705234
						1.46442	0.531288	1.50164	1.41629	0.758602	2.07893
						1.10654	0.742832	1.38621	2.54761	0.170187	3.65915
						0.833286	0.881327	0.997476	0.850149	0.625641	1.00659
						0.680871	0.482934	1.24516	0.409959	1.18275	0.0245051
						1.83111	1.15738	1.18737	1.08217	0.143016	2.70418
						0.972681	1.26282	1.90692	1.55646	0.831319	4.28787
						1.11753	0.584922	2.0072	1.29674	0.468888	3.33333
						1.04589	0.838177	0.872447	0.0126876	0.292208	0
						1.37256	1.04351	1.06284	1.32509	0.647524	1.40461
						0.798866	0.450897	0.584683	0.380685	0	0.585636
						0.401079	1.4579	1.07995	0.644321	0.263249	0.974848
						1.89358	1.62764	3.10029	0.236989	0	0
						1.79819	1.32555	1.58823	1.42384	0.665185	1.26593
						1.45528	0.952809	0.619845	0.167324	0.210428	1.54106
						1.46722	1.09762	0.947386	0.357557	0.129571	0.833541
						1.15585	1.0059	1.24634	2.8436	3.81716	0
						1.50742	0.946434	1.88093	1.77005	1.49655	0.784556
						0.788974	0.805472	0.70378	6.38015	2.72627	7.02332
						1.10192	0.819156	2.13078	3.50815	0.922701	3.8723
						1.05378	0.761481	2.21134	0	0	0
						0.540763	0.785398	1.02237	0.717414	0.534239	0.350752
						1.37474	0.894542	0.886508	0.496865	0.558912	0.258844
						1.12849	0.767803	0.72447	0.832013	0.444318	1.92546
						0.600186	1.1127	0.866184	0.36558	0.273473	1.20401
						1.25832	1.02772	1.37745	0.671209	0.563685	0.465583
						0.698855	0.659701	0.777646	0.91124	0.63481	2.63388
						1.0934	0.802045	3.13279	3.00859	1.28869	4.81148
						1.59243	0.837494	0.936381	0.727052	0.386599	0.602894
						1.33705	1.35332	1.40562	1.41169	0.951781	2.68656
						1.2044	1.08694	0.927505	1.12925	0.391807	1.26876
						1.10176	0.724079	0.694541	1.05346	0.650304	1.32595
									0	0.0681212	0
									2.07373	0.614555	2.68291
									1.39282	0.903434	1.62398
									0.359968	0.728534	0
									0.741513	0.699723	1.42897
									0.870435	0.435058	1.47676
									2.13287	3.67274	0.0716603
									0.22728	0	0.0752277
									1.70412	0.638265	0.664179
									2.55567	0.900206	3.80245
									4.73185	2.82031	6.45267
									1.9745	0	4.45028
									0.602764	0.0954369	1.98312
									0.384631	1.18013	0
									0.0532724	0	0
									2.46641	1.28643	4.85117
									1.16305	1.38128	0
									0.183942	0.234543	0.167687
									1.24959	0.0655667	2.69585
									0.347783	0.11676	0
									1.3452	1.39749	2.06821
									2.47506	2.61296	1.45267
									0.625905	0.0611619	0.0996086
									2.39593	1.09934	3.23555
									0.843395	0.625661	0.233942
									5.32229	1.89486	4.18765
									0.705034	0.566423	2.10352
									0.104303	0.300746	0.501633
									1.19495	2.10368	0
									2.40861	0.274051	6.01024
									0.662346	0.146843	1.31124
									1.77576	1.87179	0
									2.14925	1.28324	2.14753
									0.601154	0.843494	1.32845
									1.7046	0.402064	1.21986
									3.15886	1.61216	1.38681
									0.0197873	0	0
									0.955467	0.304857	1.20406
									1.6052	0.810775	4.26897
									0.752816	0.364391	1.20848
									0.5447	0.163601	0.107675
									0.832377	0.544075	1.34036
									0.38462	0.568172	0
									0.306964	1.08509	0
									0.776538	0.849091	1.11019
									1.47375	0.260913	2.51589
									0.666924	0.835649	0.259062
									0.269125	0.390056	1.39899
									0.928785	1.21383	0.437793
									1.97722	0.334695	3.26897
									1.67529	1.00415	1.01251
									0.775642	0.791695	2.07731
									1.19454	0.47185	1.13605
									0.494503	0.052188	0.0870081
									1.09304	0.293885	3.53281
									0.461411	0.0247594	2.08081
									1.03279	0.923686	0.993546
									1.24265	0.629633	2.09221
									7.1793	2.40504	6.45989
									0.809731	0.533453	0.229462
									1.70696	0.642355	1.88536
									1.14614	1.7145	0
									1.42884	0.157743	0.809059
									0.727255	0.806154	0
									0.542677	1.42348	2.24875
									1.54098	2.00777	0.095913
									0.90768	0.0637708	3.82807
									1.70003	0.591683	2.20059
									3.19079	1.26997	0.75159
									1.20722	0.567153	1.7897
									0.758679	0.706488	1.34028
									0.879749	0.744324	0
									0.732765	1.3796	0.341551
									2.14983	0.180613	3.63725
									0.50209	0.13315	1.28869
									0.659669	0.836933	1.68916
									1.35392	1.83201	0.392821
									0.617363	0.17455	0.999781
									1.67182	1.04957	0.360519
									0.105411	0.136873	0.678667
									0.864652	0.58865	0.70705
									2.26956	0.614002	2.11389
									0.143026	0.063199	3.92148
									3.35046	1.37974	2.98023
