# Supplementary material for: In the absence of mitochondrial fusion unequal segregation of mitochondria drives mtDNA loss
Source: EMBO Rep. 2026 May 14;27(12):3359–93. doi: 10.1038/s44319-026-00794-5 (PMC13303861; doi:10.1038/s44319-026-00794-5)
Supplement: Supplementary file 12 — Source data Fig. 4 [file 44319_2026_794_MOESM12_ESM.zip › Source Data Figure 4/Source Data Fig4G.xlsx]

## Sheet: Sheet1
Control		Fzo1 depleted
gen 1	gen >1	gen 1	gen >1		size at which buds first
11.7259	10.3555	24.2594	31.2544		receive mitochondria [fL]
2.96686	0.955833	21.1107	36.3237
1.91214	6.27029	8.4426	15.0858		images and raw data are available on an OMERO server, see data availability statement
1.06402	4.54134	15.6776	22.674
7.87643	11.6457	2.83227	12.5083
7.97418	5.31165	26.592	18.5554
8.38524	0.704539	38.8924	43.7449
0.581408	5.62724	21.301	9.79946
1.26047	2.35459	24.055	39.1579
1.23004	1.81816	2.13117	23.5865
5.09237	3.27991	9.29643	29.9629
3.46134	0.830377	18.1971	26.8595
2.75907	9.9193	14.395	16.6089
14.8821	6.78578	14.9189	23.9938
4.37259	6.64147	26.0496	9.47201
3.49675	10.0476	20.4797	18.2924
1.51378	6.20288	24.3125	28.5065
6.05897	2.96229	28.4456	3.44549
4.05475	8.41838	4.09105	20.6072
2.12197	5.34758	18.4726	17.0173
0.623663	15.0074	17.0531	12.1263
3.05751	1.46228	4.80599	18.112
2.28562	1.68395	8.73867	26.9689
11.7626	7.68208	5.06012	12.4688
1.63822	0.980107	0.943313	32.3405
2.03235	5.55442	8.36473	15.7649
5.82526	2.9587	4.51603	14.4938
2.8069	3.02959	4.08288	40.2335
1.23418	4.61801	2.84485	4.9875
2.94486	3.5348	2.20699	1.40697
4.38208	1.70321	13.0768	10.3727
3.88973	6.06921	1.76836	26.7953
7.29149	4.13327	17.9155	43.7417
13.1989	9.83916	19.4335	36.749
1.46109	5.9715	15.1589	35.1142
2.60118	2.3101	8.23939	3.57456
4.93848	4.1172	24.4334	21.9265
4.32664	10.8639	15.4886	21.5946
8.17029	8.28273	11.3329	7.90419
1.08436	2.86613	19.9919	9.26081
3.0201	1.13474	17.8575	14.969
1.81259	2.6978	10.7992	13.5825
1.59127	10.3053	29.131	21.7282
1.63635	5.82602	11.6242	4.74396
36.6783	3.237	12.1869	5.97028
22.3168	2.02542	1.81457	18.8361
1.09296	3.88445	1.81374	15.9932
1.87822	0.881631	4.04662	14.7707
2.43525	2.19554	27.4465	9.63227
3.47488	1.94241	21.4706	36.6343
1.72924	1.86016	15.0734	15.6852
3.38571	5.26168	22.5744	31.4661
3.09959	3.74181	12.6054	22.1075
2.02475	1.85732	1.69122	1.06678
2.84281	2.10277	20.3378	1.41718
6.29651	6.56196	1.86177	18.269
1.61742	8.12916	24.0831	39.8191
11.5005	1.3941	14.9398	34.2798
2.84137	11.6856	2.73982	16.5256
5.77964	4.62911	2.3427	20.6419
6.289	2.58885	14.2251	24.0614
4.01114	5.33813	7.68151	16.0608
2.83092	4.27645	7.27354	3.41706
6.85403	5.54937	22.8095	9.64487
11.8059	7.53342	12.4036	28.0141
7.75461	4.57211	9.41928	12.4675
1.42543	12.8713	19.0857	13.8498
3.03839	3.40118	31.323	45.9933
7.83486	10.1436	13.4559	18.5605
3.413	0.667234	8.76644	11.7169
8.78406	18.214	16.4532	16.2521
13.8054	3.20091	11.6543	32.5703
5.69549	10.0623	30.7937	15.2509
10.6639	4.47937	21.5991	29.4209
2.38633	2.10037	15.3125	18.9178
6.60201	1.02389	18.0153	11.1489
1.21385	18.1216	18.9885	13.2645
2.30363	12.7247	2.33294	19.4822
8.70822	1.89923	8.53358	14.6745
5.22861	1.11214	9.26694	11.906
1.33807	7.7461	17.0679	10.5596
1.47097	3.6525	14.6334	9.12798
7.20395	15.7087	25.9464	15.2683
1.57851	1.90997	10.511	17.9189
7.10655	3.07104	12.0658	17.4244
4.21331	0.871513	22.2534	7.22692
7.53983	3.43378	27.0578	43.81
2.41396	9.19414	20.2032	24.027
1.38861	17.2968	0.686326	17.7879
1.69959	9.1114	12.6186	26.1034
2.74637	3.52493	14.7049	15.9999
6.26466	1.71219	8.43299	63.4402
2.45169	2.35686	8.27117	18.2553
5.71391	4.22635	2.35843	17.9897
5.38473	23.0026	10.9058	12.9125
1.78412	4.49724	19.8889	15.8217
11.6031	3.17688	12.2769	20.6228
5.64855	9.05114	16.5301	14.4728
2.2428	19.2778	5.98707	22.6731
9.1648	4.21517	1.31711	21.8488
0.732433	1.93307	8.63487	39.256
5.02478	14.3281	3.90495	20.7527
2.32239	5.55461	16.731	26.7644
10.459	2.499	28.0083	31.5422
1.37288	3.84622	16.039	28.7919
5.18191	3.54908	14.337	35.7154
9.16321	6.07792	8.45456	28.6937
3.90684	6.00463	8.9269	11.9133
1.88014	1.81621	6.66493	20.9511
8.97317	3.56438	17.1433	25.1803
1.77855	9.60846	17.5365	48.8506
1.78791	7.28263	20.0117	21.625
1.76641	6.30887	9.98861	30.821
1.5044	7.78323	0.825258	13.7667
1.64343	2.96013	2.72234	3.3881
4.92545	2.01203	27.1912	29.6324
3.46196	12.1963	21.812	17.5319
10.4008	7.63955	17.4263	17.5976
7.18407	23.6795	8.36683	18.6657
2.99462	1.19453	17.6807	20.5686
5.90137	1.34548	8.78317	1.09727
4.16777	1.21872	13.8815	2.9884
1.29456	2.09246	3.98223	1.006
3.06014	2.50435	15.4579	26.3306
2.03257	3.48254	28.2783	16.5494
2.12821	8.66022	6.60676	6.70205
2.02404	2.66112	3.02015	1.67041
17.6713	2.12755	31.5032	16.7208
8.94536	4.95335	8.85516	11.1238
2.8133	3.77149	6.682	16.646
6.2519	1.42044	19.4299	24.8327
3.83494	7.64688	44.123	34.8881
4.94641	6.56389	5.46454	29.063
7.62155	7.57954	23.3132	38.0665
0.444832	2.04695	20.6184	34.8952
6.32617	10.372	12.3284	10.8234
2.15789	3.16209	3.62472	10.581
17.6062	6.1591	8.82115	14.4881
1.13276	7.10075	7.07516	12.2374
5.21143	1.9506	7.03123	33.2393
18.6954	2.4848	11.8827	16.5069
32.58	7.94165	9.77765	2.09941
10.6741	3.12568	11.991	31.6305
1.06074	0.467894	18.2682	42.3385
1.77907	2.90902	19.7238	37.771
0.999296	2.82465	5.04988	8.25097
0.884618	8.51744	9.90658	33.4303
1.64865	7.90987	7.01293	21.8287
1.86839	1.96945	14.1217	21.6943
9.99939	4.7703	3.64253	5.97082
1.59868	4.0353	8.82844	19.6051
1.57337	3.7604	15.1832	13.471
20.9198	2.42661	4.05108	22.2715
7.06929	5.61321	27.8914	19.7742
6.38109	7.442	24.4459	11.48
1.08887	4.44801	4.77241	17.3818
0.722693	4.77841	20.5754	13.4465
2.08525	23.6388	8.92836	29.942
0.742319	18.6919	17.5261	6.21727
15.462	2.69267	9.49449	16.998
2.06762	3.9098	10.5712	12.1432
0.915574	0.963178	17.8316	27.9882
8.8262	3.56093	10.2226	7.56805
1.36201	3.12124	24.578	13.2774
3.17391	4.97608	5.95724	18.4085
1.19373	7.86196	1.29024	58.4382
10.3918	5.72904	9.91055	16.1781
18.7115	2.61309	4.05911	18.9593
3.18383	4.26755	9.08308	23.3794
3.72565	2.32572	13.905	50.1078
2.46889	5.8247	12.8702	32.7727
3.57649	13.7774	37.8025	8.76818
16.5296	9.16747	7.4553	47.0864
2.51928	6.27504	3.17238	46.8283
9.36345	1.66413	13.4882	16.0279
7.56999	7.0929	12.7286	2.92787
0.655932	4.63153	10.0376	32.3752
2.19246	2.03419	15.1144	24.754
20.595	8.81453	20.8646	53.6779
8.55164	7.04382	8.67035	23.312
2.13663	10.5862	2.4225	12.9525
3.85453	2.33728	5.26285	20.2923
8.56809	6.51331	3.0302	39.5544
1.11478	2.05568	19.2011	0.730761
1.30176	4.24856	15.0991	48.7664
3.75104	5.15708	11.8545	6.95926
5.32123	2.56566	12.3338	0.687725
1.91016	3.46644	6.8859	2.53872
11.5925	2.47769	25.0868	36.455
3.03041	0.915628	19.3978	43.8413
7.5729	3.06609	19.4899	11.35
6.03079	8.05118	9.02793	11.6969
8.04906	2.77059	33.8819	36.2395
6.94399	3.41189	16.3967	25.5934
4.68567	2.40218	8.72275	32.3896
7.43271	7.19741	15.933	12.8163
6.04898	6.62362	25.3443	15.7256
7.01987	3.3548	10.7774	15.5341
10.1325	5.59091	11.0658	7.44027
4.31376	6.15756	30.9994	7.11533
5.01722	8.2047	25.2044	28.0313
15.2111	4.14079	15.5924	10.2515
5.65493	12.9123	11.2668	12.2184
8.27134	4.04223	9.00632	17.8653
3.47065	19.9613	10.0449	35.1396
3.66141	2.09381	11.2639	25.0916
15.1051	7.52851	25.2304	2.77219
5.39803	4.81523	11.8554	8.64438
2.40043	7.97521	36.832	27.1319
4.77896	4.38046	15.2134	24.7992
8.44782	1.33311	1.27685	24.4652
3.56711	11.6354	11.6041	38.1311
3.20259	16.7651	28.6138	8.75311
6.13038	1.8785	16.3792	18.7814
3.89282	8.68335	11.0853	6.74427
6.18497	8.04243	6.68166	23.924
8.67931	1.34665	10.8547	22.4057
2.21177	3.1649	13.5183	23.7149
9.02155	11.7491	9.3147	33.4737
8.12258	5.12595	8.93929	16.5288
3.41573	19.0831	18.7035	17.1955
2.70454	1.38732	8.34157	14.7873
3.56053	1.43089	12.1104	21.7568
3.33834	2.2808	5.11089	2.6063
1.60325	1.73687	15.391	12.2984
4.1804	8.21033	10.6611	30.3902
8.12143	2.10546	29.0557	32.1518
1.22533	17.8755	4.99662	32.9124
9.07994	5.08628	16.4922	28.0115
2.14591	1.09441	14.7569	24.7177
2.22132	7.47622	22.2649	12.7356
2.65686	3.13933	17.4014	23.5274
15.7589	1.4938	6.1899	25.5444
5.21793	2.69134	15.4689	16.2449
1.23437	3.30793	20.7808	2.43288
5.94956	1.95677	21.9644	44.4819
7.31786	4.72114	18.0979	20.2208
9.89205	5.01266	14.0039	15.5461
3.77783	2.55394	16.2147	20.9912
3.07465	5.86914	5.40697	21.2541
1.04497	1.46328	1.90184	9.86383
6.77128	9.30179	25.1583	37.6465
5.34836	10.0445	17.3438	17.3374
8.376	3.66262	25.4931	21.8415
2.09848	4.52614	11.0289	16.5296
1.49581	5.02981	9.78445	12.4487
20.5083	3.37837	5.85207	9.79128
11.4488	5.40378	0.901731	15.4687
0.369086	10.4291	23.6699	14.8245
9.47082	7.28143	13.3116	38.3693
1.39609	6.92729	17.785	15.8054
6.19781	4.16034	10.3071	30.5491
3.0129	4.38127	34.4318	6.66133
10.6393	1.42638	29.7032	1.26138
12.159	7.03326	8.06451	19.5784
1.47511	1.35899	11.8744	17.3005
5.80841	7.5101	0.471616	14.0377
3.75861	12.5243	14.6664	18.7546
2.1551	3.52114	1.9914	14.6167
2.38249	3.28843	30.5903	14.0225
3.67743	7.57601	25.5365	37.0408
6.93988	0.930157	3.80843	29.3489
0.767183	7.94769	34.6481	29.4408
1.54861	7.56869	25.5379	27.2643
4.34444	4.52803	31.3022	29.2175
10.1587	1.841	2.46407	35.1176
12.4528	8.07113	12.7541	2.06349
5.23774	9.19667	5.96996	15.8116
3.06497	18.9581	9.75695	42.4698
5.08433	1.94798	14.6633	22.3284
5.49882	7.63275	16.6213	22.24
1.71089	2.81801	23.5343	14.0927
1.98748	5.75669	2.87656	40.2448
2.83278	6.52864	19.1488	23.1819
3.48707	3.15534	19.011	24.8282
4.21214	5.17593	1.38474	19.4654
2.08146	6.08201	2.44041	11.3833
7.97774	3.76033	9.01431	14.5433
3.5536	2.39967	18.457	25.02
8.24664	9.32214	33.6824	0.773914
1.54794	5.84003	13.4565	28.7451
10.0226	10.6081	4.21804	32.7644
1.29342	4.75866	2.88974	23.6117
2.20958	8.75205	5.85664	42.8304
5.62615	2.08661	12.3447	24.4891
10.2083	8.57758	6.09718	16.5688
1.51697	6.26807	17.7343	41.7878
2.07141	5.54444	17.8364	23.356
2.72719	3.37962	16.227	22.2705
1.49393	2.73126	19.3995	16.967
8.775	2.42948	24.077	36.8754
1.60736	5.27146	26.6193	1.46335
3.34307	14.9061	14.7981	21.2036
5.73223	2.21866	11.5113	29.3488
2.33359	5.30319	5.60001	27.1296
3.50453	8.09376	10.6289	37.5808
11.178	2.84039	21.7428	11.5094
9.82479	1.79695	7.98295	30.9749
6.0337	6.94417	0.62891	35.2724
2.19496	9.02228	14.2104	21.6232
5.51077	13.0444	24.025	13.6324
3.67576	13.5575	21.7421	38.6812
9.03341	5.80312	12.4971	28.5077
5.11569	2.74887	20.8746	23.7235
1.68772	1.79299	11.5845	18.8692
2.72008	1.59161	12.2681	16.1149
2.13202	1.04306	13.6489	7.59213
7.91822	7.7806	10.3149	11.7857
2.014	18.2445	18.9391	20.8949
4.96585	1.34711	8.05088	22.9916
5.07787	2.36079	18.5029	36.9002
4.51112	5.75159	5.97035	28.3391
2.64346	3.10665	21.0754	15.9682
3.12738	3.28066	23.1543	38.2968
4.81531	2.96493	23.6327	43.9372
11.5428	12.4525	6.3847	12.3844
4.27967	12.9668	7.44073	24.8128
2.84778	6.37601	17.1648	32.6009
2.46996	6.57436	20.9961	12.412
3.7537	2.75842	30.8249	30.7992
3.63392	5.93899	12.9698	18.9272
5.78576	2.25832	15.0118	12.6911
8.15543	7.9195	25.0679	14.4966
3.05564	2.5159	43.8178	12.5506
0.777495	1.19028	5.97638	28.4123
2.97773	1.98362	14.0987	15.7351
2.46284	13.6985	8.3064	36.5501
5.8036	3.65936	10.4147	9.49755
2.15874	3.69435	17.5368	11.1253
8.07741	2.65022	3.20883	15.5212
6.22013	13.1375	29.6442	17.4073
6.3241	4.18948	28.5877	21.3498
0.979913	1.93803	1.96859	8.61313
5.34566	2.8045	19.6654	23.7139
3.32464	14.1302	9.60042	13.4442
0.917061	3.03785	10.6839	17.0224
5.41349	2.33822	10.3871	26.3418
3.66984	3.75165	19.2912	14.689
3.45882	3.28681	30.449	53.3388
2.56769	1.38749	5.46117	31.3042
3.16259	6.6058	15.7231	5.89583
10.4771	15.2368	18.3932	19.7765
5.79093	7.17825	13.0772	7.65461
3.78957	27.315	2.64955	4.15846
5.03967	1.20942	21.5189	30.7741
9.64925	6.89452	24.327	24.6102
7.22581	12.3285	17.927	18.4887
3.50089	3.11377	21.4273	15.3508
6.73194	3.64433	8.10158	39.1763
2.34312	3.5588	22.056	23.1088
1.78597	5.09216	26.4798	19.5407
4.76687	3.40899	24.6929	19.609
1.3893	5.45626	29.2458	27.6014
2.15727	3.22517	24.3723	14.5708
3.62647	4.03945	19.5572	20.006
3.14383	2.37259	15.5684	44.9803
10.9564	8.06394	7.76138	16.0325
4.70772	3.14112	11.2568	11.6661
5.07322	5.43053	23.9499	24.6765
8.99089	3.26412	23.725	15.9019
3.47159	2.37586	17.6857	17.5237
9.34958	2.34346	16.7199	9.57329
3.8722	7.00667	19.9889	16.0193
6.42773	4.19831	8.15901	21.8842
9.7665	9.71002	11.5452	13.6674
5.45253	4.06254	13.8016	15.9011
2.40818	3.00069	9.36579	21.529
1.33185	2.84151	18.9611	43.2862
4.30407	6.38519	8.49486	16.5563
5.16641	2.91035	31.4402	42.8572
0.567581	2.5693	8.20657	9.90634
5.71911	4.6746	6.19278	13.7081
2.31036	4.41329	10.6847	11.5901
3.98114	3.25748	22.6125	21.8128
3.29999	6.81783	11.3789	53.9605
1.89216	1.14225	23.8133	18.553
4.7278	16.1658	27.1003	12.0955
6.57473	7.13432	12.8537	14.7954
6.26037	3.84207	32.7828	27.9212
4.71755	4.77932	12.2412	17.3881
3.86168	16.8637	15.6262	13.519
5.87482	2.37422	1.95941	25.7982
6.54593	7.37599	15.8995	12.0143
2.64679	5.94733	3.79832	21.9477
10.866	8.50626	4.96404	23.9923
5.48815	14.933	6.83284	20.014
13.7065	3.77165	12.8199	25.2803
1.35655	4.60115	9.86982	17.2443
3.1845	7.1718	23.8257	12.1765
2.34181	20.2581	7.3947	26.9446
0.946422	1.38752	13.4813	24.3427
7.22459	7.57706	23.735	17.5657
2.10234	7.59154	13.1202	9.12593
4.87792	7.84197	20.4756	24.9101
2.72224	1.91316	16.2381	16.4285
2.54879	7.92554	39.8414	44.6545
4.98405	20.4134	17.9352	23.3339
8.49427	5.88214	13.5533	33.568
13.8186	9.15102	24.6125	21.2645
10.1172	17.4951	23.3175	11.4745
2.64533	9.59848	17.3132	7.32034
9.98396	5.12816	3.37027	25.638
3.52472	1.70689	6.84917	12.4237
3.98608	4.40626	18.6629	10.2296
5.4807	1.67062	30.213	2.97007
3.18858	7.12493	18.2334	18.6592
4.13731	4.90902	6.59663	24.7579
9.71768	3.71944	14.1561	14.2885
5.74506	3.65408	4.08851	14.3238
6.44154	2.82186	14.9322	21.5249
3.46695	6.92574	12.5615	29.753
5.35703	3.95288	19.5206	13.9786
4.21586	6.32521	11.7884	29.309
3.02249	4.91222	12.2407	10.1729
4.37284	2.04587	11.3536	0.799399
4.71632	4.93253	3.57307	11.6059
5.38613	4.36757	12.4754	22.7688
1.28052	6.645	20.7486	17.2485
2.29494	1.14174	14.9541	8.33183
7.34859	4.33229	4.81941	11.5133
13.1204	13.2408	18.6022	0.557284
2.4217	11.2168	20.2085	29.7333
9.144	3.39188	25.5687	33.284
5.0282	7.79437	8.98912	23.4284
20.6809	14.9953	36.6657	8.9155
2.75292	2.65678	2.33624	35.827
6.02501	5.11748	20.0635	33.5615
9.80843	0.788379	17.265	13.2498
2.32615	10.8377	15.6047	8.06279
7.4333	6.51725	11.0853	30.6427
4.38072	14.6322	14.2224	34.4745
3.49149	4.00409	14.2098	10.8284
4.12292	3.77853	8.02817	13.4415
2.42544	3.55106	2.23935	18.7804
2.71661	1.7908	13.4718	16.2253
6.40118	3.17388	26.4169	16.4168
2.24705	2.26946	13.8081	17.0098
6.87687	3.74869	15.6364	29.1836
2.89455	0.622795	12.1902	11.813
3.95273	2.14195	0.701717	11.9736
4.79963	9.70469	5.07678	42.8908
4.66494	9.53962	23.7351	34.8767
12.8883	9.76294	10.5925	16.7371
3.41194	3.65278	10.465	26.2261
3.63696	2.75998	5.79365	22.1255
2.89837	0.476694	3.50524	17.6915
2.4107	2.75805	20.0704	5.71353
1.87307	8.1166	2.66656	24.3844
7.05399	8.41841	35.7395	10.2235
1.69838	11.6784	7.24934	22.0834
1.95128	5.59349	19.9637	19.2738
2.32745	6.08627	17.1972	34.4394
6.94002	8.66028	21.8969	24.3472
5.4013	0.957091	24.6724	14.8805
2.25678	11.2612	2.64834	17.701
2.88081	3.33621	9.20535	12.4266
5.44262	7.156	21.9539	66.2967
4.06419	1.92876	12.5827	25.0502
10.4618	6.2165	27.1158	2.39329
11.8639	8.00426	13.7702	1.47312
5.92079	4.50018	15.037	13.6917
4.04446	5.08403	14.5766	23.0636
12.2176	4.14973	3.99238	25.1871
9.23464	1.92049	6.40734	24.5489
9.32229	7.29633	34.1836	38.769
3.66177	4.63222	19.1889	30.1836
13.6064	5.85954	3.67569	16.3062
1.64614	4.67785	23.2933	22.8439
9.4072	6.93893	3.13373	18.7525
0.950752	3.18529	5.57771	28.4325
6.07815	9.60995	21.4091	22.4421
1.2249	8.2298	3.28795	5.07882
2.96277	1.70422	18.5566	35.8004
7.79457	5.12511	18.0948	43.0989
1.93705	2.11431	6.00996	27.7049
7.50358	7.19587	10.9017	33.4247
1.39885	12.6573	15.0582	36.8106
5.49746	3.82299	20.8079	4.74238
10.166	1.82435	15.3104	61.8051
12.6085	2.7786	15.8425	19.3789
11.5097	8.20276	10.3135	23.3496
4.65521	4.24585	12.0876	8.61836
1.95375	3.57692	20.6349	29.0723
2.59315	16.6191	13.9012	21.2669
14.7822	7.17661	15.79	16.2548
7.98385	6.79171	19.0644	35.0095
4.91316	8.12387	9.58641	29.6124
3.65058	1.8961	18.9916	6.22253
2.33037	6.82037	6.80137	13.0993
3.94557	2.70725	9.50197	25.4589
1.86136	3.86354	3.18682	32.2918
12.3493	8.86883	6.83395	26.8997
1.01963	3.17848	17.1883	24.5923
3.05604	19.9661	17.8502	25.9025
1.8094	6.56542	24.4564	4.79697
1.47925	4.13719	11.0464	11.4196
7.13357	1.30243	5.19574	58.74
5.0856	8.03468	18.5955	27.1173
2.59472	2.24307	20.2604	43.8065
4.59657	3.8523	25.1846	17.3094
4.38372	19.9658	19.1088	25.536
4.42094	8.68616	9.03998	16.9752
2.48772	7.86155	15.4064	3.62856
2.84319	2.30985	7.46196	28.5768
2.44601	7.91488	3.43638	26.1308
2.44747	10.0654	16.8858	4.51312
11.0684	13.0225	24.7068	25.1907
1.39283	1.07828	5.00134	8.80056
1.44359	9.73827	3.82738	22.0667
3.32316	5.20063	12.0667	11.0862
3.65906	4.0347	7.03135	11.8666
2.79542	6.10646	14.3548	34.5459
3.8819	2.0795	6.44753	31.769
4.37899	2.34248	5.29338	27.7789
17.5573	3.22964	31.2033	38.5389
7.89274	5.20715	17.3542	21.2496
3.94443	2.88754	13.2368	40.3727
7.13731	5.13566	1.58277	35.2717
6.28751	0.748226	4.81945	37.7853
2.3815	12.7999	35.901	38.8173
0.893813	9.13608	20.0368	15.067
6.69552	4.73347	6.96244	22.9214
2.15459	2.19568	30.1993	18.1706
2.95664	3.03092	14.8253	18.6114
4.72559	6.0341	15.152	40.0857
2.05761	12.0647	15.2543	41.1978
2.847	11.6527	1.53618	19.0836
5.26435	8.84887	10.2348	30.033
5.97258	5.17198	15.5851	11.7263
5.59321	0.567218	12.252	23.3715
3.64563	9.04355	14.5088	11.0424
12.0927	5.38231	1.73349	35.3033
3.9588	7.71705	11.0467	18.7925
0.62116	12.1745	8.05868	4.001
5.62588	1.94739	7.028	7.57349
1.27918	9.10216	14.728	23.1897
10.0281	6.20316	12.3673	21.3622
4.02771	2.77019	21.6503	20.5326
2.45028	7.8583	7.55001	3.54602
3.14765	4.22229	9.03684	29.9235
7.22465	15.5114	2.47938	17.778
3.61805	1.42907	2.08783	13.7417
1.6011	6.86757	10.6686	22.5613
	6.25506	7.70406	27.2619
	8.69225	16.4223	13.2032
	8.19055	14.8903	26.7595
	5.66437	2.72826	17.357
	3.76281	23.7826	7.69647
	0.934669	26.0328	12.5665
	1.2151	23.6292	23.4423
	2.48689	1.89481	18.0816
	13.5444	4.92869	15.2082
	4.29357	7.71057	4.20282
	3.30712	16.781	19.6102
	6.99215	15.2268	24.1646
	12.514	0.83141	23.9243
	2.22092	14.3766	28.8783
	14.4395	4.32725	30.1679
	2.37529	20.1679	41.7796
	5.2457	16.8018	20.3785
	1.55589	14.2684	21.9447
	9.54887	16.8013	25.6137
	6.3736	11.6096	42.0787
	3.66386	30.5526	41.6364
	2.79329	32.504	33.6526
	9.24939	26.6096	30.2724
	9.2611	5.50232	15.884
	3.0029	7.2262	23.5237
	5.84927	6.09373	19.2705
	3.85445	3.23194	24.2317
	4.48564	15.9908	12.8183
	12.0572	16.9498	15.8226
	2.20701	27.7326	9.13185
	4.29313	17.3111	18.7297
	1.65381	16.3763	23.768
	3.19984	10.1295	21.5961
	1.40423	13.0418	37.7253
	3.67927	8.9496	10.6366
	1.15898	14.722	18.6881
	2.19411	13.548	23.9403
	3.92811	2.53932	15.9782
	3.34185	18.0754	1.68122
	7.77357	16.4086	15.7683
	1.35586	32.992	24.1348
	0.644631	22.7406	17.9749
	1.27441	13.8916	29.076
	3.00803	11.0608	28.989
	18.4315	16.6761	21.588
	10.1942	9.79138	26.8569
	9.92401	17.2488	19.5317
	8.19172	9.33492	35.441
	3.93992	26.3749	34.333
	10.7398	7.78553	18.9307
	3.16084	7.37791	23.2116
	5.73127	21.955	19.1143
	3.44975	4.12606	22.3141
	5.02357	9.07446	35.9551
	1.75829	9.20483	22.924
	5.72466	5.30921	45.002
	9.83378		28.6576
	13.7165		13.0408
	5.32169		9.65441
	4.62727		24.5581
	16.1537		32.1449
	8.54887		14.3708
	2.57907		31.2612
	11.7835		15.0291
	4.54913		7.17284
	15.5949		45.8486
	1.65004		41.3172
	4.85882		24.7972
	7.0283		21.5764
	6.78879		23.539
	11.8788		18.8413
	6.28684		49.078
	2.99669		14.4088
	8.46173		22.2062
	6.61425		18.3644
	1.21468		20.8333
	2.82116		19.685
	6.37622		17.5479
	6.7419		8.97965
	10.4636		27.8714
	3.3318		25.7584
	7.33788		24.4502
	14.1103		32.3884
	7.2964		21.9393
	14.4277		13.4631
	5.07103		31.4176
	16.4832		1.89893
	13.5307		27.3721
	10.6354		8.77838
	6.03428		38.1718
	10.1102		12.7363
	8.20898		18.3033
	3.01062		30.2178
	5.4153		25.068
	2.89355		16.7838
	3.90953		11.0775
	16.6884		25.4848
	7.69123		13.3449
	2.2441		11.6906
	8.26533		25.3083
	5.08781		19.6279
	3.27675		24.5463
	4.75562		37.5161
	3.69387		40.4217
	4.34874		18.921
	29.5473		29.9501
	2.4913		27.0976
	4.96814		14.3895
	11.0468		20.1869
	5.16126		14.3585
	7.23326		16.3524
	2.72166		7.50726
	1.7128		20.0232
	9.40781		18.3505
	6.05332		25.5832
	8.89976		21.2506
	11.2286		10.1154
	3.27996		26.6438
	1.12187		13.9876
	1.22462		41.7822
	5.60623		29.2894
	5.14225		50.484
	8.03192		24.8678
	3.15617		18.0094
	5.81932		8.61265
	4.82014		18.3243
	5.86295		13.3925
	6.95601		6.45575
	9.03599		3.89439
	3.19694		27.6408
	2.78887		3.32406
	2.24977		29.4189
	0.998661		7.25058
	2.77361
	5.26587
	6.24015
	3.80164
	5.28958
	2.27968
	2.51217
	5.24585
	2.27453
	11.5147
	10.2602
	18.5035
	1.5523
	7.74052
	4.06171
	1.19967
	4.21978
	1.78754
	1.59656
	6.94316
	10.0661
	2.05121
	7.56073
	12.1669
	5.34847
	2.28201
	4.30699
	14.1598
	2.85388
	2.83584
