# Supplementary material for: In the absence of mitochondrial fusion unequal segregation of mitochondria drives mtDNA loss
Source: EMBO Rep. 2026 May 14;27(12):3359–93. doi: 10.1038/s44319-026-00794-5 (PMC13303861; doi:10.1038/s44319-026-00794-5)
Supplement: Supplementary file 12 — Source data Fig. 4 [file 44319_2026_794_MOESM12_ESM.zip › Source Data Figure 4/Source Data Fig4H.xlsx]

## Sheet: Sheet1
Control		Fzo1 depleted
low mitochondrial concentration	high mitochondrial concentration	low mitochondrial concentration	high mitochondrial concentration		size at which buds first
1.27441	3.98114	20.3785	23.5343		receive mitochondria [fL]
3.18383	2.09381	21.5764	23.6292
3.11377	9.98396	22.4421	1.76836		images and raw data are available on an OMERO server, see data availability statement
9.36345	2.82465	12.0658	34.4318
3.43378	2.88754	12.2769	6.68166
8.03192	10.459	61.8051	35.7154
11.2286	12.9123	34.2798	15.8217
3.8523	1.8785	18.2682	29.4408
1.12187	7.37599	9.90658	31.323
18.2445	3.92811	17.8316	6.09718
2.24307	3.32464	10.2226	22.2705
1.9506	1.35899	23.768	29.753
4.82014	2.37259	21.5961	23.3132
7.7461	8.12387	19.685	1.89893
7.156	2.2441	19.7765	4.92869
2.70725	3.02959	10.7774	16.6089
12.1669	2.9587	25.2044	37.771
3.30712	1.64865	28.6138	15.0118
14.4277	3.46196	18.7035	15.037
20.595	2.77059	18.6881	25.2304
3.98608	1.59161	18.4887	7.56805
3.66386	3.67743	42.8572	8.85516
9.70469	0.467894	12.0955	13.8081
7.97521	4.90902	19.5317	16.5296
15.5949	5.75159	20.014	15.6776
18.5035	9.19667	35.441	7.44073
0.934669	1.64614	58.4382	20.8949
9.60995	3.47159	17.5657	18.112
0.930157	5.20715	6.19278	18.0754
8.86883	4.41329	32.7828	29.2175
1.71219	4.75866	12.8199	14.4938
2.99669	6.3241	16.3524	7.25058
5.12511	4.38046	41.1978	21.7421
8.2047	1.78597	20.2085	29.3489
6.6058	0.369086	23.2933	11.3833
3.66141	4.6746	18.9916	32.3884
4.13719	10.0661	34.4394	15.0991
3.17688	3.29999	26.9446	12.4754
8.24664	17.4951	24.5489	8.02817
4.18948	4.24856	18.8361	37.7853
2.24977	3.95288	23.7235	5.85664
2.85388	2.34346	12.1263	15.6047
1.5523	19.0831	14.3585	8.06279
5.32169	2.90902	14.337	8.75311
1.38749	1.98748	21.3622	8.80056
14.9953	5.09237	13.8016	12.2681
8.07113	1.86016	32.3896	1.40697
5.80312	18.214	15.152	24.2594
1.19373	7.05399	25.0502	19.4335
18.4315	1.96945	23.9923	13.7081
6.89452	17.5573	30.033	1.26138
6.27029	9.89205	20.3378	25.3443
2.89837	4.7278	19.2912	13.9786
3.88445	20.9198	21.2669	19.3789
5.73127	10.1587	15.9019	20.6419
4.21978	11.6856	53.3388	19.011
1.59656	2.12821	36.2395	11.5113
1.04497	8.81453	14.8805	9.98861
3.61805	1.07828	40.0857	16.3062
4.47937	4.67785	24.8128	25.638
5.4153	2.54879	37.7253	18.9272
1.49393	4.42094	41.3172	2.72826
2.96229	1.60325	45.8486	16.3792
3.27675	0.704539	40.3727	26.9689
7.12493	3.65278	28.3391	14.8245
22.3168	7.10075	14.1217	5.98707
16.6884	11.8639	12.1104	18.0094
2.77361	7.86155	15.5924	20.5686
12.7247	9.71002	26.6438	24.077
8.19055	5.59349	48.7664	6.682
6.64147	4.21517	41.6364	16.9752
6.24015	1.54861	11.6661	25.02
4.77932	15.7087	16.5688	17.927
8.56809	10.3555	21.9447	29.9235
2.33822	0.622795	4.81941	14.9189
3.22964	5.62615	33.6526	9.02793
11.4488	5.85954	23.5237	25.4931
16.8637	5.0856	12.8163	33.5615
1.39885	7.5729	29.3488	34.8881
19.9658	1.19453	17.3438	14.7954
6.78578	2.44601	15.7683	10.6289
5.81932	3.19984	25.4848	20.8646
2.499	3.65936	10.2348	8.61313
2.91035	3.52493	12.6911	31.4661
8.15543	13.7165	18.4726	7.50726
8.89976	9.53962	31.769	17.3818
5.84927	4.1172	20.1869	14.7049
5.11748	7.79457	22.6731	20.6349
11.6031	1.08887	30.5491	13.0408
8.54887	7.53342	23.539	12.2984
12.0572	2.30363	8.49486	14.3895
3.34185	9.32229	47.0864	25.5365
2.05121	4.06171	13.0993	14.2104
1.73687	2.25678	35.9551	21.5249
8.50626	0.655932	23.356	14.0225
6.0341	10.1436	29.6324	25.3083
14.1103	1.3941	12.7286	30.6427
3.03785	5.15708	49.078	25.2803
15.1051	6.289	26.7595	25.9464
4.50018	2.61309	32.2918	23.735
9.02228	2.24705	28.8783	5.97028
7.78323	7.19741	14.3708	20.0117
3.52114	3.56438	19.609	16.4086
4.62911	10.4771	18.3644	17.3132
10.3918	9.05114	9.78445	25.0916
9.2611	5.02478	0.901731	10.3149
3.66262	12.3493	35.8004	15.5341
4.63222	9.64925	18.0979	14.3238
5.35703	1.88014	20.8333	8.27117
2.2808	0.623663	23.9403	29.063
4.62727	13.1204	24.2317	22.9916
7.43271	2.73126	12.1765	24.025
3.76033	15.7589	15.2683	14.969
5.61321	3.39188	8.9155	5.46117
12.1745	5.80841	16.4168	12.3844
17.6062	3.41573	23.1088	20.6228
2.06762	2.88081	33.568	18.2553
8.68335	8.94536	34.333	11.9133
19.2778	5.28958	27.2643	9.26081
2.89355	1.63822	43.9372	24.754
2.4913	7.92554	53.9605	12.412
4.63153	2.72008	15.8116	21.9393
11.8788	1.67062	22.8439	23.3794
5.26587	4.87792	27.3721	3.32406
7.2964	7.86196	24.4459	24.7992
6.56389	0.830377	31.4176	4.77241
3.12738	1.69838	48.8506	32.5703
7.17825	7.28263	13.2032	8.64438
2.04587	5.8247	5.71353	22.056
5.12595	5.08628	28.4325	38.3693
3.0129	1.59127	13.9012	10.7992
2.72719	7.83486	17.0679	23.6117
5.62724	13.5307	40.4217	23.7149
5.93899	1.46228	21.8287	12.0876
1.55589	4.1804	8.82115	13.4415
3.17391	6.52864	9.77765	30.9994
27.315	1.8961	22.0667	9.47201
14.1598	8.05118	15.1589	14.7707
4.52803	11.7626	8.45456	14.3548
4.98405	20.5083	18.6114	3.57456
2.30985	2.46996	24.8678	21.1107
8.09376	3.90953	13.8815	36.455
4.13327	1.04306	7.27354	19.1088
2.77019	4.72559	40.2448	8.63487
0.567218	2.11431	6.45575	19.2011
1.08436	12.514	33.6824	11.7169
9.92401	7.97418	36.8754	1.67041
4.34874	5.94733	30.2178	11.991
14.9061	1.77855	24.3427	9.41928
1.8094	12.6573	44.6545	45.9933
4.61801	8.26533	29.0723	7.22692
2.83584	8.1166	28.7919	50.484
6.38519	13.8186	30.9749	17.0173
5.18191	8.21033	38.8173	38.769
7.69123	4.22635	43.0989	13.4465
4.37259	7.5101	27.9212	15.5461
1.79695	1.35655	5.06012	9.57329
5.33813	6.56196	23.3339	17.7343
9.40781	4.79963	28.6576	10.8284
5.09216	4.31376	30.5526	30.821
3.17848	20.6809	24.4502	15.3125
1.91316	2.14195	7.65461	16.3967
5.60623	3.14765	30.7992	16.646
3.20091	6.77128	21.6232	34.1836
2.08146	5.07787	35.1142	11.5094
7.57706	5.27146	29.9501	23.725
8.41841	11.5925	39.5544	25.068
4.29357	3.25748	15.2543	22.3141
4.52614	1.68772	11.5901	8.76644
23.6795	6.19781	28.5877	11.8554
8.57758	5.34566	37.5808	21.7282
10.6354	6.30887	15.1144	4.81945
7.56073	7.442	53.6779	25.5832
7.17661	7.97774	11.2668	26.3306
6.37622	2.5693	16.967	8.3064
18.1216	9.73827	8.61265	11.0775
1.78754	6.03079	31.2544	28.0083
9.13608	2.32745	25.7584	24.7177
1.77907	9.30179	19.5206	21.625
2.96493	5.38613	10.6366	24.6765
7.77357	10.6639	23.5865	11.0289
6.79171	4.70772	29.131	20.7527
9.32214	6.56542	0.730761	13.6489
5.71911	5.40378	14.1561	15.9932
3.16084	3.63392	22.9214	5.96996
12.4525	6.26037	16.4223	1.31711
2.4848	13.0444	25.4589	8.9269
7.94769	10.5862	8.43299	10.2235
1.30176	3.85453	29.7333	8.33183
5.08781	2.75292	17.265	18.7804
1.14225	13.1989	10.2296	2.43288
1.35586	1.59868	14.2098	3.44549
0.788379	4.7703	23.3496	24.4652
11.7491	3.13933	26.2261	1.41718
1.841	2.02404	21.5946	21.3498
4.44801	7.52851	15.5684	24.578
9.83916	4.71632	14.6334	18.5566
10.2602	14.3281	43.7417	25.1907
18.6919	12.1963	6.66493	15.0291
5.55461	2.01203	19.4654	11.8545
8.20276	9.24939	24.5581	0.701717
7.7806	2.35459	30.2724	2.33624
6.51331	1.70321	30.1836	16.5069
7.8583	1.69959	13.3925	21.7428
3.41189	13.0225	18.7525	28.6937
1.79299	2.74887	19.2705	17.1972
11.6457	5.13566	21.8969	25.9025
3.76281	7.06929	29.2894	8.98912
1.23004	2.46284	19.0644	10.5596
3.56711	2.10037	25.536	18.9178
1.21468	2.75998	21.2645	19.4899
6.645	6.99215	17.357	30.213
3.26412	2.37422	35.1176	10.5925
2.40043	1.39609	18.0816	21.812
11.0468	5.12816	32.1449	17.9155
4.51112	3.40118	17.1883	6.21727
3.5588	10.866	14.689	9.63227
3.30793	3.18858	11.8666	4.15846
8.68616	4.96585	42.8908	14.5433
2.39967	2.13202	18.5955	15.9782
2.96013	3.66177	35.3033	1.69122
5.62588	2.33728	38.6812	9.33492
6.78879	2.65678	11.6096	6.83284
1.81816	4.60115	41.7796	27.1003
7.23326	1.90997	13.4631	0.471616
5.2457	6.94399	14.4088	11.6543
8.20898	4.92545	33.4737	17.8653
1.72924	1.54794	18.0948	7.68151
6.10646	2.28201	16.8858	6.40734
14.933	6.18497	26.0328	22.5613
5.30319	1.23437	37.6465	3.41706
7.33788	10.0226	27.8714	14.6633
6.86757	11.5147	5.07882	8.72275
4.26755	1.49581	29.4189	26.4169
8.04906	11.5428	16.5288	3.90495
5.20063	7.01987	16.2548	8.34157
2.0795	4.22229	45.002	2.77219
4.14079	8.78406	23.9243	17.785
7.0283	5.9715	8.53358	18.3243
3.01062	1.95375	27.1173	11.8827
8.00426	9.47082	24.1348	16.7208
2.27968	3.69435	19.5784	23.5274
1.82435	3.75104	35.2724	12.8702
2.84151	6.42773	24.5463	6.84917
3.44975	7.63955	21.2506	28.5065
10.1325	6.15756	43.8065	12.5083
9.83378	10.1172	21.588	6.44753
5.08433	8.99089	4.20282	5.97035
5.54937	4.32664	6.00996	2.39329
3.55106	2.12755	22.2062	13.9876
6.82037	3.47065	31.2612	2.53932
5.66437	3.28843	16.6213	24.3125
3.00069	2.57907	7.32034	5.97638
2.21866	6.22013	36.6343	17.8575
10.0654	3.06497	25.7982	4.21804
5.34836	1.76641	15.884	20.4797
1.34711	2.22092	24.7579	10.6611
6.37601	3.12568	38.1718	10.0376
6.92729	2.21177	17.3005	21.9265
18.7115	4.27645	20.0704	13.4718
12.0647	3.3318	8.97965	6.70205
2.04695	0.748226	19.1143	35.827
8.12143	2.96277	4.9875	18.6629
6.28684	3.07465	24.9101	34.6481
4.93253	5.26435	33.284	22.8095
4.29313	5.8036	7.07516	1.09727
10.6081	15.2111	43.81	13.548
2.847	1.06074	29.6124	10.0449
4.73347	7.22581	18.9611	16.5563
17.2968	1.14174	11.6906	17.8502
20.2581	2.35686	6.74427	8.9496
15.462	1.09296	11.6969	9.00632
2.09246	7.50358	24.5923	17.1433
7.91488	3.74869	25.1583	24.0831
1.65004	7.20395	18.3505	1.006
2.64346	2.56769	24.0614	5.04988
2.8045	9.02155	1.47312	10.581
2.25832	12.0927	40.2335	14.0927
9.144	2.96686	39.1579	15.4687
4.68567	5.01722	8.61836	21.955
5.59091	2.3101	24.3844	23.8257
23.0026	2.95664	13.6917	22.7406
5.17593	4.37284	14.722	13.3116
4.30407	0.955833	23.4423	3.80843
3.05751	2.22132	39.1763	24.327
15.5114	1.70422	3.13373	5.95724
4.19831	3.1845	12.4237	13.2368
8.8262	4.05475	24.6102	26.4798
0.915574	32.58	27.0976	26.6193
16.4832	3.78957	12.9125	6.8859
3.82299	6.28751	42.0787	11.7884
6.95601	4.49724	32.7644	18.2924
7.79437	3.48707	30.1993	13.4813
10.3053	5.55442	15.5851	12.4688
6.08627	2.36079	18.2334	24.7068
13.7774	3.38571	10.9058	11.5452
4.0347	7.34859	20.5754	20.8079
1.92876	1.95677	17.6807	16.731
1.20942	2.59472	16.7838	20.4756
7.63275	1.38752	29.1836	19.2738
5.79093	2.47769	13.5183	22.24
6.25506	2.89455	18.3033	15.7351
6.93893	2.4217	42.4698	10.511
3.33621	8.49427	28.4123	18.6657
19.9661	0.999296	15.6852	8.93929
2.10546	7.57601	66.2967	13.7667
4.12292	3.12124	19.9637	23.6699
1.51697	8.27134	11.4196	22.674
14.6322	3.06014	20.2923	14.0039
1.33311	2.51928	17.1955	24.6125
15.2368	5.72466	22.1075	3.3881
6.61425	3.10665	34.4745	20.1679
17.8755	12.8713	21.2541	12.5506
10.7398	4.77896	28.4456	5.57771
2.69134	0.667234	0.687725	7.11533
3.85445	0.767183	17.5237	11.0862
2.79329	3.09959	17.9749	20.0368
10.4618	3.57649	21.301	10.3727
3.28681	2.86613	8.05088	12.9525
0.567581	3.05564	5.30921	11.8744
9.15102	1.61742	16.039	10.465
5.88214	5.65493	31.6305	12.2412
29.5473	7.9195	30.7937	10.1295
5.86914	5.4807	16.2147	9.3147
15.0074	10.0281	13.6674	5.50232
3.80164	4.54913	3.62472	1.86177
10.372	6.94316	17.778	7.2262
9.60846	7.90987	27.7789	27.6014
18.9581	3.8722	21.9477	17.3542
16.1658	8.46173	33.4247	23.7351
5.08403	2.38633	18.8413	3.82738
3.40899	5.54444	20.006	9.20483
3.67927	4.59657	36.6657	11.35
4.03945	3.9588	4.001	5.46454
14.4395	6.94002	20.5326	15.2082
1.70689	1.86136	8.76818	15.8226
1.19028	5.26168	29.309	7.028
0.62116	6.92574	19.8889	9.12798
18.6954	2.97773	11.1489	18.9391
4.76687	3.00803	27.7049	25.1846
9.1114	2.58885	9.26694	14.4966
7.13432	7.29149	16.9498	15.8995
0.644631	7.4333	15.067	4.99662
4.37899	1.87822	27.1296	11.0853
1.94798	3.02249	19.6279	31.2033
2.19496	2.64679	35.1396	42.3385
5.16126	3.83494	11.0658	22.2649
1.4938	2.81801	17.9897	1.89481
16.1537	3.94557	21.0754	12.5615
1.40423	9.34958	19.5407	11.0464
3.15617	8.70822	18.6022	14.728
6.05897	3.27996	17.2443	3.28795
3.75165	3.03041	15.391	8.36683
2.19568	1.86839	23.2116	17.1648
6.26807	16.5296	18.9593	20.9912
7.19587	5.38231	32.9124	23.312
2.82186	1.2151	18.5605	19.3978
8.376	3.49675	11.4745	17.4073
12.159	2.03419	16.998	21.6503
8.12916	4.21586	24.4891	2.47938
4.85882	3.16259	23.7139	24.4334
7.94165	8.28273	3.17238	5.19574
3.93992	3.77783	18.7297	3.0302
11.6354	3.3548	18.5554	2.9884
3.07104	2.3815	34.5459	32.3752
12.6085	7.57954	12.8183	7.55001
1.19967	3.56053	19.6102	14.4728
3.69387	2.84319	26.7953	24.6724
6.51725	2.64533	23.1897	14.7569
8.06394	1.46328	0.773914	12.6186
5.78576	12.2176	29.942	11.1238
8.12258	5.21793	19.7742	1.9914
14.1302	0.957091	9.75695	16.4532
13.5444	2.28562	13.6324	11.5845
3.46644	3.62647	23.9938	23.1543
10.0445	2.05568	3.79832	21.4273
3.74181	9.23464	31.5422	5.89583
2.26946	4.77841	18.6592	21.2036
3.06609	7.0929	14.395	21.9539
1.42638	2.10277	19.0836	29.2458
3.17388	5.94956	1.68122	26.3749
7.22465	2.84778	41.7878	2.20699
6.73194	3.37962	46.8283	7.71057
5.72904	5.11569	13.3449	15.4886
1.30243	5.75669	32.6009	37.8025
23.6388	2.32572	12.4036	16.7371
5.32123	0.732433	16.2253	0.83141
11.6527	3.15534	28.2783	19.9889
0.476694	10.0476	34.8952	16.4922
7.22459	7.13731	21.8128	33.4303
6.1591	7.62155	19.0857	22.6125
4.00409	3.8819	13.4565	7.69647
6.81783	3.65058	58.74	7.24934
0.998661	3.32316	13.8498	2.6063
6.3736	5.77964	7.57349	8.06451
10.8377	10.9564	16.4285	7.59213
10.1942	11.5005	2.53872	12.1902
8.84887	36.6783	33.2393	25.0868
8.38524	5.0282	11.6059	26.592
1.98362	6.13038	9.13185	63.4402
2.19411	2.66112	7.17284	24.6929
9.76294	1.06402	18.9307	9.79138
1.93307	2.14591	12.7363	4.05911
6.44154	0.979913	39.256	10.6839
3.71944	2.83092	37.5161	8.82844
1.87307	8.67931	9.64487	25.0679
6.07792	2.79542	12.0667	6.09373
1.34548	1.13276	30.5903	20.8746
9.04355	3.20259	26.8569	17.5261
6.62362	2.41396	18.7814	18.1971
3.28066	2.42948	11.3536	2.64955
4.36757	4.02771	12.5665	27.1912
6.32521	4.21214	26.8997	8.78317
0.881631	3.45882	29.076	14.2684
4.13731	6.02501	21.5189	23.9499
12.3285	5.90137	24.8282	2.72234
9.03341	2.20701	9.65441	8.15901
2.37529	1.42543	19.6051	26.1034
3.41194	1.89216	27.1158	14.7873
12.5243	3.64433	23.4284	5.79365
9.4072	1.89923	18.8692	9.79946
5.02357	9.80843	11.3789	7.3947
10.2083	3.237	21.529	18.5029
1.7908	11.178	17.3094	43.8178
3.14112	2.29494	15.8054	21.9644
1.22462	3.72565	44.9803	14.0987
3.63696	4.48564	14.4881	20.2032
3.89282	9.07994	22.1255	13.2498
1.91016	9.7665	43.7449	5.85207
2.34248	2.42544	11.7857	12.5827
3.65408	5.07322	23.1819	15.2134
0.742319	0.946422	28.5077	11.2568
4.06419	5.39803	14.6167	0.825258
4.06254	1.81621	13.4559	0.943313
2.50435	1.78412	10.6686	24.4564
6.26466	7.59154	44.4819	23.6327
0.581408	6.20288	2.44041	12.7541
5.22861	6.69552	30.7741	22.3284
2.46889	5.01266	17.3374	12.9698
6.93988	7.18407	11.0424	1.73349
2.37586	1.29456	15.9011	16.781
1.78791	4.57211	21.8842	2.33294
3.34307	5.45253	14.5708	32.504
2.38249	5.41349	15.1832	20.9961
19.9613	2.02475	30.449	36.5501
4.21331	2.40218	35.0095	4.96404
8.51744	2.1551	32.7727	9.90634
4.14973	10.0623	13.519	26.6096
7.1718	2.20958	12.1432	14.7981
6.08201	2.94486	13.2774	10.5712
2.56566	11.0684	17.2485	2.64834
1.65381	1.37288	22.2715	12.6054
3.19694	3.33834	0.557284	3.67569
7.74052	2.34181	18.921	15.6262
2.32239	8.775	15.9999	9.58641
3.77165	3.14383	29.4209	3.20883
11.2168	2.84137	11.1253	31.5032
3.77853	7.71705	13.5533	23.924
5.34758	4.54134	22.924	23.3175
5.43053	11.7835	24.1646	11.6242
3.84622	1.2249	50.1078	4.79697
1.92049	2.48772	16.8013	18.4085
5.14225	1.93705	36.8106	15.2509
5.82526	1.34665	2.88974	3.37027
7.56999	6.0337	9.12593	33.8819
2.12197	2.33359	21.2496	19.4822
3.18529	1.26047	7.90419	15.4689
0.915628	1.27918	16.0325	23.8133
5.45626	5.92079	43.8413	4.80599
12.8883	1.47097	16.0279	9.60042
3.05604	0.950752	19.4299	18.0153
2.45169	6.32617	31.3022	5.60001
3.47488	3.65906	41.7822	19.6654
2.75842	10.1102	21.5991	12.3447
3.0029	2.15459	38.8924	3.62856
5.31165	2.15874	15.4064	4.08851
3.6525	4.01114	10.1154	11.3329
3.56093	7.31786	23.0636	13.5825
1.02389	5.16641	18.269	18.457
8.2298	7.53983	13.471	4.12606
2.31036	5.48815	13.4442	6.1899
2.48689	3.03092	10.1729	17.9189
3.75861	4.66494	11.7263	19.1488
2.05761	8.97317	25.6137	17.5368
1.91214	3.67576	26.3418	0.686326
1.11214	5.38473	17.5319	19.3995
5.71391	10.6393	7.44027	8.23939
6.57473	4.81531	11.5133	16.227
7.04382	2.33037	1.46335	8.73867
13.1375	3.5348	6.66133	15.2268
9.71768	7.10655	9.08308	14.8903
3.27991	1.28052	5.97082	12.7356
0.871513	2.70454	12.2374	12.4971
4.97608	6.07815	27.6408	28.7451
1.42044	6.54593	15.8425	21.8415
6.05332	1.68395	11.906	12.8537
5.84003	1.57851	17.0224	22.2534
7.64688	7.56869	36.3237	10.3071
16.7651	3.86168	20.0232	15.0582
5.64855	2.72166	30.1679	15.3104
1.75829	1.93803	25.1803	17.3111
4.04223	3.54908	11.0608	5.11089
4.91222	4.91316	11.9736	16.8018
12.4528	20.4134	9.03684	8.25097
2.27453	1.33185	15.9682	16.5301
7.29633	7.89274	23.3715	20.2604
2.07141	2.19554	13.7417	20.6072
7.84197	1.64343	26.0496	8.4426
2.69267	1.09441	9.49755	16.2449
9.10216	4.04446	26.8595	19.9919
4.30699	2.014	14.6745	9.20535
0.917061	3.66984	42.8304	19.7238
1.7128	3.46695	8.77838	2.3427
3.77149	1.47925	38.5389	16.5494
7.87643	7.47622	15.933	2.46407
1.42907	6.85403	14.9322	10.8547
2.55394	4.40626	13.0418	39.8414
4.96814	9.82479	15.9908	12.252
11.8059	1.01963	25.5934	12.2407
4.75562	2.32615	11.48	14.9398
3.86354	7.75461	18.1706	20.2208
2.45028	4.38072	9.79128	6.95926
2.75805	1.23418	15.4579	2.23935
11.7259	4.72114	24.3472	3.64253
3.48254	2.13663	13.4882	12.1869
2.15727	1.85732	24.3723	18.9885
4.38372	4.38127	26.1308	17.6857
6.7419	2.42661	24.8327	15.6364
7.68208	6.87687	24.055	20.7486
3.46134	1.29342	39.8191	20.7808
13.8054	2.03257	17.4014	5.00134
3.57692	1.22533	18.7925	2.09941
13.6985	4.93848	6.59663	36.832
8.44782	1.57337	11.6041	4.05108
0.722693	9.9193	14.2251	35.7395
8.04243	3.0201	13.7702	16.3763
13.2408	1.13474	28.0115	32.3405
8.19172	5.49882	17.4263	5.07678
6.04898	8.17029	21.8488	6.96244
2.03235	1.66413	7.37791	9.49449
1.21872	3.64563	29.7032	2.08783
1.36201	1.95128	38.2968	14.2224
6.03428	5.03967	4.74238	2.92787
3.9098	13.7065	37.0408	13.0772
2.78887	2.75907	3.54602	21.4706
5.23774	1.39283	10.8234	15.7231
9.99939	4.27967	12.2184	27.8914
4.33229	14.7822	36.749	12.3284
2.59315	3.16209	8.92836	9.50197
9.54887	1.38861	11.813	3.02015
11.6784	2.72224	30.3902	25.5379
5.4013	2.6978	24.027	1.27685
8.69225	1.5044	14.3766	7.03123
4.0353	2.34312	16.6761	4.32725
16.6191	5.51077	17.5479	4.51603
6.27504	2.83278	4.04662	8.36473
0.980107	8.07741	9.36579	6.83395
3.52472	6.2165	4.74396	28.0141
2.40818	3.7537	12.3338	19.5572
12.9668	4.16777	28.5768	5.40697
10.4636	1.60736	29.9629	3.99238
5.07103	4.34444	17.8364	8.05868
0.963178	6.06921	24.7972	9.01431
4.24585	5.21143	27.0578	9.86982
5.82602	1.44359	17.5976	20.0635
14.8821	6.38109	15.7256	7.46196
8.41838	3.50453	13.8916	1.38474
1.11478	17.6713	0.799399	14.6664
8.03468	3.5536	15.3508	16.2521
5.86295	8.55164	18.7546	8.20657
4.65521	5.69549	34.8767	13.0768
2.5159	1.33807	17.3881	18.3932
4.71755	2.43525	27.9882	12.4675
8.66022	2.65686	27.7326	15.0858
11.5097	5.74506	16.0193	10.6847
1.15898	10.4008	7.98295	2.73982
9.59848	5.97258	15.5212	9.86383
2.7786	1.51378	12.0143	1.53618
2.08661	1.46109	14.2885	1.29024
1.38732	3.37837	10.3871	1.96859
13.5575	3.49149	25.5444	17.0531
5.02981	1.47511	25.1871	10.4147
9.19414	10.166	22.5744	13.905
1.94739	2.84281	13.1202	11.2639
2.02542	7.13357	11.0853	6.3847
1.94241	10.6741	35.901	9.03998
2.65022	3.03839	20.6184	25.5687
7.28143	2.15789	12.4266	12.4487
2.8069	9.1648	14.0377	6.60676
9.03599	7.91822	21.4091	2.35843
5.87482	2.19246	22.7688	16.0608
7.00667	6.2519	17.4244	7.4553
9.16747	2.2428	17.0098	14.5088
12.7999	2.60118	9.29643	2.87656
5.17198	2.99462	20.9511	7.78553
3.50089	4.38208	31.3042	27.4465
5.24585	9.16321	13.2645	3.57307
1.43089	3.88973	16.1781	32.992
7.03326	1.81259	21.6943	4.09105
1.71089	2.44747	15.7649	17.7879
6.94417	2.8133	38.0665	5.29338
6.57436	2.4107	17.9352	1.81457
3.1649	3.413	32.1518	31.4402
5.34847	0.777495	26.7644	3.23194
4.16034	2.10234	27.1319	0.62891
3.84207	2.08525	4.51312	3.98223
2.71661	2.74637	17.5365	21.7568
8.75205	2.09848	4.08288	8.10158
4.81523	5.59321	17.701	3.50524
10.8639	3.95273	7.76138	1.90184
3.7604	13.6064	28.0313	2.84485
4.95335	6.60201	6.80137	16.7199
8.66028	1.3893	10.3135	14.9541
5.73223	6.29651	3.89439	1.81374
10.4291	3.90684	36.9002	12.3673
0.884618	3.94443	28.989	9.07446
3.22517	5.49746	44.123	8.67035
2.82116	4.94641	18.553	10.2515
5.44262	1.21385	11.0467	2.83227
6.00463	0.893813	17.6915	2.4225
2.84039	0.444832	23.7826	7.03135
7.98385	1.63635	29.0557	9.91055
6.20316	6.40118	22.4057	2.66656
11.2612	1.6011	35.2717	15.79
2.51217		10.9017	14.8253
		2.06349	1.58277
		2.97007	2.13117
		15.0734	3.43638
		6.22253	7.70406
		1.06678	30.8249
		29.6442	1.95941
		27.2619	17.2488
		16.2381	7.01293
		43.2862	19.1889
		38.1311	3.18682
		16.1149	5.26285
		16.5256	14.5766
		22.0834
