# Supplementary material for: In the absence of mitochondrial fusion unequal segregation of mitochondria drives mtDNA loss
Source: EMBO Rep. 2026 May 14;27(12):3359–93. doi: 10.1038/s44319-026-00794-5 (PMC13303861; doi:10.1038/s44319-026-00794-5)
Supplement: Supplementary file 12 — Source data Fig. 4 [file 44319_2026_794_MOESM12_ESM.zip › Source Data Figure 4/Source Data Fig4I.xlsx]

## Sheet: MMP in AU 
Control MMP [AU]					Fzo1 depleted MMP [AU]
gen 1	gen 2	gen 3	gen 4		gen 1	gen 2	gen 3	gen 4		images and raw data are available on an OMERO server, see data availability statement
0.517119	0.523454	0.555283	0.604841		0.437766	0.310521	0.270885	0.229416
0.555283	0.560885	0.578555	0.576584		0.517422	0.327714	0.259206	0.185225
0.604841	0.591249	0.595075	0.597157		0.310521	0.365466	0.260407	0.213765
0.523454	0.457473	0.562097	0.627933		0.270885	0.402678	0.441987	0.363171
0.560383	0.568033	0.536375	0.604696		0.327714	0.348059	0.278764	0.263839
0.534459	0.616461	0.49207	0.506384		0.229416	0.434863	0.284518	0.290589
0.566633	0.643775	0.457089	0.555793		0.259206	0.437858	0.346664	0.318012
0.561995	0.529429	0.552032	0.502202		0.185225	0.415231	0.297003	0.379722
0.560885	0.574865	0.492989	0.5402		0.539229	0.394048	0.378853	0.389817
0.576584	0.543113	0.504445	0.424543		0.509984	0.331009	0.403146	0.3783
0.578555	0.592642	0.585806	0.571548		0.499047	0.350501	0.33732	0.205427
0.592322	0.623989	0.603039	0.596981		0.365466	0.275937	0.279054	0.320823
0.643415	0.581982	0.6034	0.591015		0.213765	0.355293	0.400125	0.322782
0.588444	0.592628	0.546462	0.554772		0.402678	0.393958	0.287797	0.327034
0.485346	0.602629	0.604505	0.582804		0.260407	0.432644	0.354203	0.246319
0.519527	0.449305	0.553975	0.377041		0.441987	0.306607	0.285175	0.27601
0.591249	0.506658	0.498065	0.454365		0.269365	0.376081	0.31696	0.331139
0.595075	0.520027	0.401982	0.525934		0.348059	0.389259	0.436699	0.256445
0.562097	0.47032	0.566829	0.62011		0.278764	0.336531	0.26147	0.239548
0.605993	0.689009	0.666272	0.581526		0.363171	0.3327	0.305374	0.270255
0.597157	0.602721	0.585436	0.541611		0.263839	0.421828	0.279802	0.260823
0.457473	0.500709	0.585314	0.51054		0.399651	0.382786	0.421925	0.260823
0.627933	0.589907	0.500194	0.572844		0.477764	0.33899	0.302482	0.281689
0.536375	0.560474	0.549249	0.548708		0.5359	0.320151	0.247751	0.184889
0.568033	0.639653	0.614056	0.467437		0.521387	0.383808	0.346448	0.312012
0.604696	0.493022	0.51563	0.553076		0.443998	0.338642	0.275967	0.305248
0.517631	0.589929	0.600036	0.49808		0.434863	0.408794	0.232859	0.318227
0.64244	0.596686	0.486322	0.513007		0.284518	0.391381	0.262369	0.318227
0.578712	0.527214	0.548254	0.548332		0.437858	0.344238	0.297947	0.265915
0.617393	0.51051	0.479489	0.455925		0.415231	0.267961	0.317007	0.33876
0.562538	0.471959	0.448604	0.548278		0.502421	0.285863	0.269129
0.544984	0.577963	0.605189	0.588076		0.346664	0.303816	0.254412	0.288709
0.49207	0.611916	0.549347	0.595151		0.290589	0.303816	0.254412	0.348277
0.506384	0.622218	0.543951	0.591562		0.297003		0.402734	0.349479
0.509462	0.553241	0.547334	0.597815		0.318012	0.313445	0.369411	0.221519
0.519871	0.624039	0.615078	0.498669		0.394048	0.275657	0.399011	0.331093
0.467772	0.510784	0.532699	0.529992		0.331009	0.34261	0.338511	0.325938
0.607371	0.580176	0.577529	0.547986		0.378853	0.413334	0.322386	0.325938
0.527753	0.599269	0.532487	0.581416		0.403146	0.380056	0.456809	0.393651
0.525829	0.462613	0.524698	0.55055		0.379722	0.510942	0.251985	0.234098
0.616461	0.495935	0.554992	0.595542		0.379638	0.160893	0.415152	0.29603
0.619634	0.580868	0.530935	0.554083			0.38021	0.333062	0.243089
0.643775	0.549519	0.554918	0.557076		0.389817	0.340227	0.333062	0.243089
0.438371	0.519067	0.534782	0.525672		0.304927	0.286781	0.25753	0.369909
0.457089	0.601708	0.536033	0.445317		0.423365	0.286781	0.240706	0.180013
0.552032	0.485204	0.471101	0.533733		0.545146	0.383949	0.299192	0.180013
0.492989	0.56145	0.593729	0.631184		0.498436	0.32584	0.385985	0.304082
0.529429	0.584088	0.563161	0.585542		0.417897	0.296105	0.226037	0.308907
0.453546	0.547529	0.574513	0.515162		0.350501	0.437483	0.257897	0.34731
0.504445	0.584533	0.531541	0.591154		0.275937	0.324742	0.329103	0.352268
0.585806	0.56653	0.617183	0.594436		0.355293	0.475393	0.352036	0.307502
0.555793	0.558834	0.587133	0.507298		0.393958	0.27358	0.316	0.246811
0.496855	0.479814	0.50558	0.528676		0.518321	0.480558	0.336074	0.220114
0.502202	0.59585	0.602217	0.546242		0.33732	0.374987	0.355409
0.574865	0.486173	0.566243	0.574583		0.279054	0.394983	0.383414	0.251809
0.479245	0.584722	0.590279	0.513321		0.3783	0.402525	0.267066	0.314941
0.513978	0.618104	0.623304	0.521007		0.400125	0.283461	0.349215	0.285021
0.5402	0.574545	0.606444	0.515487		0.205427		0.341163	0.21202
0.496826	0.617492	0.517494	0.537698		0.287797	0.332501	0.239514	0.285054
0.504078	0.489967	0.57567	0.570365		0.286479	0.273844	0.239514	0.390004
0.543113	0.518722	0.470679	0.56969		0.354203	0.339622	0.395813	0.390004
0.424543	0.604253	0.562666	0.517235		0.432644	0.37137	0.381837	0.340553
0.468184	0.604262	0.570964	0.526395		0.320823	0.313785	0.252181	0.31815
0.596934	0.548377	0.49337	0.50732		0.517061	0.350977	0.397936	0.299986
0.554649	0.578851	0.487753	0.483708		0.539895	0.403007	0.291901	0.491377
0.622444	0.592958	0.570011	0.50933		0.489675	0.226373	0.291901	0.491377
0.569998	0.468181	0.504172	0.602462		0.499622	0.226373	0.290136	0.227465
0.592642	0.542371	0.525138	0.548213		0.455756	0.362738	0.320022	0.311815
0.623989	0.534134	0.571025	0.441112		0.285175	0.3732	0.256011	0.302531
0.581792	0.51941	0.548444	0.54279		0.38331	0.338617	0.256011	0.300176
0.609859	0.487469	0.573535	0.458454		0.306607	0.355596	0.302942
0.581982	0.51837	0.542958	0.523039		0.376081	0.420182	0.357078	0.219925
0.571548	0.667766	0.470514	0.522124		0.322782	0.321891	0.378897	0.219925
0.592628	0.592559	0.50129	0.498614		0.389259	0.292285	0.328085	0.246385
0.603039	0.521148	0.562042	0.454842		0.31696	0.32323	0.37621	0.283336
0.596981	0.517539	0.608868	0.523793		0.336531	0.32323	0.298287	0.270989
0.6034	0.60869	0.572616	0.449224		0.272873	0.351837	0.335712	0.226692
0.591015	0.584306	0.538497	0.560214		0.3327	0.357516	0.248495	0.226692
0.546462	0.616876	0.517948	0.57637		0.436699	0.255412	0.33099	0.288749
0.604505	0.569253	0.541304	0.532757		0.327034	0.255412	0.246266	0.348527
0.558468	0.630621	0.567874	0.544287		0.26147
0.510718	0.580729	0.603002	0.51777		0.235628	0.308918	0.265827	0.3257
0.568964	0.569782	0.575486	0.41217		0.421828	0.403554	0.323493	0.3257
0.565477	0.666595	0.524118	0.580203		0.346655	0.358678	0.26474	0.36226
0.553975	0.528919	0.447075	0.576274		0.246319	0.440886	0.304816	0.378189
0.554772	0.49035	0.491747	0.588729		0.305374	0.362946	0.344183	0.298974
0.602629	0.549594	0.659732	0.537153		0.459721	0.310238	0.344183	0.254341
0.56117	0.489499	0.635595	0.46731		0.495869	0.342339	0.418202	0.254341
0.582804	0.635322	0.505733	0.555675		0.463387	0.392309	0.348726	0.354803
0.563681	0.585139	0.525404	0.542807		0.545102	0.335604	0.325019
0.550737	0.539625	0.588037	0.481229		0.531599	0.434666	0.447435	0.376561
0.542769	0.537761	0.489248	0.467757		0.500119	0.358158	0.447435	0.200088
0.515991	0.548256	0.524021	0.569713		0.411466	0.288851	0.263738	0.357369
0.516288	0.512496	0.384654	0.606122		0.382786	0.381593	0.412187	0.279176
0.539828	0.592361	0.506644	0.512167		0.279802	0.33115	0.268262
0.377041	0.495139	0.562515	0.529777		0.33899	0.400133	0.353269	0.325087
0.432545	0.507635	0.559041	0.467691		0.421925	0.293873	0.263008	0.296077
0.449305	0.469858	0.509288	0.554255		0.320151	0.411704	0.308707	0.258235
0.506658	0.598839	0.505009	0.467767		0.409465	0.357445	0.274599	0.367656
0.498065	0.630274	0.593641	0.518789		0.27601	0.363989	0.402861	0.368826
0.608433	0.555865	0.462682	0.554203		0.383808	0.247541	0.325446	0.279774
0.454365	0.498356	0.490016	0.599041		0.302482	0.259273	0.343783
0.520027	0.556837	0.602202	0.545441			0.313991	0.186314
0.401982	0.4903	0.631211	0.568586		0.338642	0.313991	0.186314
0.566829	0.635902	0.507481	0.535041		0.312925	0.255015
0.542323	0.572165	0.469733	0.487794		0.408794	0.297698	0.324867
0.525934	0.488257	0.511813	0.565068		0.391381	0.352109	0.304433
0.47032	0.58067	0.561456	0.564565		0.247751	0.330276	0.250558
0.535796	0.548458	0.571472	0.583111		0.294674	0.363827	0.250558
0.689009	0.502534	0.598788	0.511095		0.346448	0.206567	0.230504
0.666272	0.598381	0.587245	0.595655		0.344238	0.433831
0.62011	0.600704	0.526209	0.582418		0.275967	0.316551	0.248449
0.528916	0.542999	0.493229	0.492813		0.331139	0.440933	0.382648
0.576331	0.590719	0.555368	0.460582		0.232859	0.347858	0.25864
0.643559	0.602419	0.466198			0.256445	0.353835	0.277237
0.591706	0.558983	0.56871			0.281203	0.351481	0.330238
0.585436	0.531753	0.465035			0.33837	0.378411	0.332898
0.637376	0.551048	0.52858			0.33837	0.436868	0.332898
0.539664	0.504886	0.506125			0.279539	0.436868	0.308332
0.602721	0.506283	0.599132			0.417521	0.30503	0.304493
0.500709	0.577992	0.488494			0.339576	0.294675	0.258465
0.585314	0.503034	0.52676			0.351951	0.350956	0.297452
0.645898	0.576073	0.498725			0.335242	0.40736	0.411308
0.589907	0.54972	0.574772			0.262369	0.289888	0.292707
0.500194	0.499998	0.53714			0.555823	0.351584	0.381358
0.549249	0.592036	0.582471			0.267961	0.351781	0.342584
0.538176	0.583574	0.577187			0.298168	0.375627	0.24751
0.614056	0.570013	0.600238			0.239548	0.339326	0.24751
0.581526	0.58342	0.50742			0.297947	0.362224	0.321278
0.513565	0.551882	0.607797			0.317007	0.352889	0.300347
0.51563	0.597494	0.471182			0.285863	0.239249	0.555006
0.560474	0.565323	0.547211			0.355585	0.239249	0.555006
0.541611	0.576387	0.532802			0.303816	0.33296	0.356738
0.459845	0.532433	0.612309			0.303816	0.332531	0.316439
0.639653	0.553482	0.56269			0.270255	0.39279	0.247077
0.516466	0.475444	0.572939				0.369439	0.247077
0.493022	0.562404	0.547649			0.245554	0.290902	0.400436
0.51054	0.603368	0.565194			0.313445	0.290902
0.572844	0.58303	0.549262			0.264014	0.344316
0.366885	0.508129	0.544745			0.282739	0.367794	0.337003
0.497073	0.537139	0.564831			0.282739	0.274207	0.356661
0.548708	0.553417	0.531477			0.269129	0.239415	0.279876
0.495019	0.599365	0.638196			0.254412		0.246821
0.502809	0.501082	0.537419			0.254412	0.377752	0.503589
0.583985	0.503139	0.533948			0.275657	0.393732	0.290128
0.454259	0.560929	0.476554			0.260823	0.374711	0.290128
0.633279	0.526742	0.52719			0.260823	0.395185	0.270477
0.585253	0.524005	0.513092			0.402734	0.347054	0.270477
0.589929	0.641288	0.465752			0.191731	0.383788	0.342961
0.489745	0.558427	0.566921			0.191731	0.383788	0.279545
0.600036	0.531309	0.48154			0.34261	0.326074	0.362644
0.596686	0.614356	0.469799			0.281689	0.367832	0.344979
0.467437	0.51912	0.534041			0.369411	0.34491	0.308679
0.486322	0.521284	0.528859			0.413334	0.328114
0.553076	0.561612	0.50739			0.267554	0.342951	0.198842
0.527214	0.557791	0.558769			0.380056	0.316139	0.198842
0.548254	0.546559	0.429537			0.184889	0.419793
0.51051	0.571261	0.559824			0.399011	0.270218	0.282127
0.479489	0.64042	0.596558			0.338511	0.376609	0.303577
0.437201	0.522355	0.610168			0.542612	0.267793	0.231275
0.49808	0.518778	0.50708			0.517195	0.267793	0.231275
0.448604	0.589996	0.583301			0.457962	0.364859	0.408049
0.513007	0.569393	0.622409			0.401479	0.282579	0.234296
0.594014	0.526557	0.496944			0.186547	0.410053
0.471959	0.50944	0.576602			0.510942	0.462539	0.261795
0.501239	0.566199	0.530257			0.507547	0.462539	0.261795
0.548332	0.539243	0.526157			0.495437	0.307761	0.314962
0.577963	0.575239	0.504717			0.160893	0.404666	0.30106
0.499715	0.534944	0.568943			0.38021	0.348782	0.30106
0.455925	0.508127	0.435518			0.340227	0.239126	0.394996
0.516551	0.636784	0.583823			0.322386	0.239126	0.353436
0.521274	0.537196	0.53486			0.543218	0.286849	0.359552
0.548278	0.567569	0.406538			0.307926	0.335917	0.2557
0.605189	0.569026	0.483985			0.307926	0.356964	0.243112
0.45611	0.674355	0.583287			0.286781	0.314591	0.313922
0.531274	0.586497	0.58482			0.286781		0.3822
0.567073	0.627575	0.538915			0.456809	0.320867	0.3822
0.592896	0.499154	0.544125			0.383949	0.297568	0.293886
0.592225	0.547732	0.576964			0.251985	0.461551	0.293886
0.550023	0.535998	0.529608			0.371996	0.269214	0.255614
0.57547	0.610509	0.567789			0.415152	0.370901
0.611916	0.532869	0.559399			0.312012	0.344074	0.339496
0.602153	0.48577	0.467104			0.32584	0.311464	0.339496
0.59919	0.530371	0.567621			0.285821	0.311464	0.306779
0.549347	0.569015	0.557655			0.235326	0.193496
0.554208	0.429426	0.513699			0.333062	0.348522	0.273767
0.521514	0.590783	0.555003			0.333062	0.302913	0.246601
0.557102	0.514697	0.482246			0.305248	0.302913	0.246601
0.622218	0.529708	0.581642			0.352494	0.354533	0.36254
0.588076	0.624862	0.574358			0.352494	0.373348	0.36254
0.595151	0.617588	0.513927			0.318227	0.273877
0.586537	0.569307	0.598263			0.318227	0.374176	0.310863
0.544701	0.517314	0.548158			0.25753	0.257099	0.29935
0.543951	0.545573	0.558153			0.296105	0.273322
0.547334	0.5348	0.573817			0.233659	0.273322
0.553241	0.537787	0.555623			0.233659	0.293972	0.31161
0.624039	0.554819	0.59926			0.265915	0.481134	0.290651
0.615078	0.551738	0.535617			0.240706	0.438576	0.24113
0.571158	0.627392	0.615828			0.396325	0.382473	0.362204
0.591562	0.547136	0.529924			0.456238	0.269229	0.362204
0.532699	0.562491	0.592457			0.478078	0.412679	0.400476
0.545657	0.555068	0.572518			0.517417	0.329035	0.221407
0.535238	0.526851	0.509346			0.557278	0.428608	0.291736
0.597815	0.58248	0.449783			0.487814	0.396991	0.322778
0.510784	0.525883	0.537204			0.363098	0.262419	0.380786
0.498669	0.549875	0.515237			0.437483	0.278508	0.259807
0.52765	0.544657	0.544975			0.268823	0.278508	0.280964
0.566916	0.480346	0.571639			0.324742	0.404531	0.359047
0.479153	0.531992	0.514638			0.475393	0.348546	0.301086
0.537168	0.546769	0.546429			0.299192		0.353972
0.683483	0.545035	0.588101			0.385985	0.347166	0.496571
0.580176	0.555884	0.514707			0.27358	0.192349	0.496571
0.528247	0.628288	0.537777			0.33876	0.192349	0.265838
0.577529	0.533046	0.612762				0.265481	0.31917
0.529992	0.516691	0.54245			0.480558	0.4252	0.262633
0.547166	0.572574				0.374987	0.311513	0.336575
0.532487	0.480095				0.394983	0.368937	0.330498
0.599269	0.549899				0.301082	0.368937	0.330672
0.556507	0.553665				0.257996	0.394013	0.247408
0.462613	0.575405				0.226037	0.396014	0.311193
0.495935	0.524688				0.257897	0.542163
0.524698	0.621047				0.329103	0.428396
0.547986	0.577795				0.402525	0.400106
0.581416	0.495895				0.288709	0.384516
0.554992	0.530338				0.283461	0.293048
0.55233	0.568809				0.352036	0.318075
0.55055	0.623794				0.316	0.33492
0.595542	0.54458				0.453072	0.302322
0.530935	0.536006				0.43889	0.329166
0.580868	0.534904				0.49983	0.37536
0.601022	0.59053					0.374357
0.580115	0.580458				0.352798	0.310877
0.518213	0.593496				0.409268	0.361888
0.656236	0.535401				0.384963	0.422295
0.561677	0.51162				0.437615	0.384715
0.549519	0.519595				0.437615	0.384715
0.559937	0.546513					0.279445
0.581357	0.478004				0.47369	0.279445
0.554918	0.574283				0.332501	0.260269
0.554083	0.47292				0.273844	0.281392
0.534782	0.634564				0.339622
0.519067	0.548417				0.366139	0.285071
0.557076	0.612145				0.336074	0.277042
0.613622	0.543645				0.37137	0.277042
0.525672	0.511201				0.348277
0.601708	0.559204				0.355409	0.256315
0.528903	0.541496				0.349479	0.296223
0.485204	0.542386				0.383414	0.293454
0.445317	0.476169				0.313785	0.312242
0.56145	0.590942				0.350977	0.280282
0.536033	0.587344				0.267066	0.380213
0.471101	0.459156				0.349215	0.417718
0.420472	0.525064				0.341163	0.417718
0.533733	0.588463				0.403007	0.350798
0.593729	0.516458				0.221519	0.335824
0.550085	0.495643				0.231046	0.378456
0.611612	0.513126				0.354561	0.378456
0.657259	0.501757				0.331093	0.396045
0.6128	0.587204				0.275145	0.422288
0.513629	0.496149				0.361627	0.307318
0.584088	0.559851				0.226373	0.288406
0.563161	0.59808				0.226373	0.302855
0.556917	0.488619				0.362738	0.361599
0.547529	0.529558				0.325938	0.344613
0.59803	0.459336				0.325938	0.293057
0.631184	0.556176				0.239514	0.293057
0.584533	0.57576				0.239514	0.333306
0.56653	0.553085				0.393651	0.333306
0.558834	0.659983				0.395813	0.342696
0.574513	0.482132				0.40531	0.530979
0.531541	0.596895				0.333991	0.388151
0.585542	0.625055				0.333991	0.388151
0.515162	0.486961				0.446819	0.317144
0.617183	0.539888				0.403036	0.250496
0.591154	0.583794				0.447054	0.352285
0.478123	0.567589				0.403455
0.587133	0.509559				0.57995	0.278915
0.604102	0.5745				0.44629	0.276343
0.519121	0.536818				0.412841
0.479814	0.539127				0.412841	0.272543
0.50558	0.547536				0.368941	0.272543
0.546009	0.502294				0.437099	0.354598
0.602217	0.584893				0.3732	0.409116
0.556154	0.54881				0.338617	0.343273
0.536513	0.604475				0.381837	0.343273
0.520312	0.444231				0.355596	0.292588
0.59585	0.545422				0.234098	0.272334
0.626781	0.510314				0.252181	0.288311
0.484257	0.597586				0.397936	0.288311
0.594436	0.521862				0.420182	0.326983
0.566243	0.542311				0.321891	0.213807
0.486173	0.510385				0.292285	0.213807
0.590279	0.502665				0.29603	0.383257
0.507298	0.575063				0.291901	0.341004
0.584722	0.553316				0.291901	0.381248
0.618104	0.489185				0.304927	0.37288
0.574545	0.561145				0.28043	0.312959
0.528676	0.527854				0.32323	0.421624
0.623304	0.494086				0.32323	0.293982
0.546242	0.54938				0.241723	0.315764
0.572699	0.572207				0.241723	0.322354
0.615464	0.517714				0.351837	0.322354
0.593932	0.635972				0.243089	0.327857
0.676139	0.551689				0.243089	0.238115
0.570626	0.610107				0.357516	0.291248
0.617492	0.608426				0.290136	0.293562
0.565792	0.522346				0.678772	0.293562
0.606444	0.565906				0.681273	0.368032
0.531194	0.46265				0.549356	0.315058
0.489967	0.529486				0.642736	0.247201
0.518722	0.596633				0.566956	0.257021
0.51075	0.582218				0.47614	0.384684
0.574583	0.538777				0.489816	0.384684
0.513321	0.471009				0.478289	0.286225
0.517494	0.556078				0.478289	0.395726
0.604253	0.620779				0.255412	0.346748
0.521007	0.616969				0.255412	0.33793
0.57567	0.498346				0.296605	0.343667
0.470679	0.570723				0.369909	0.338208
0.490851	0.574154					0.338208
0.515487	0.547586				0.320022	0.365667
0.604262	0.606795				0.256011	0.294437
0.562666	0.539028				0.256011	0.329719
0.535464	0.554214				0.308918	0.357412
0.537698	0.528563				0.403554
0.570365	0.518799				0.302942
0.570964	0.504621				0.358678	0.351328
0.548377	0.60269				0.357078	0.361276
0.515835	0.524222				0.180013	0.418399
0.57833	0.550737				0.180013	0.418399
0.531814	0.537955				0.440886	0.311434
0.604117	0.538197				0.304082	0.337921
0.578851	0.498198				0.362946	0.33103
0.56921	0.563158				0.310238	0.236357
0.576271	0.54464				0.342339	0.236357
0.592958	0.485808				0.378897	0.290027
0.56969	0.54962				0.375459	0.347996
0.468181	0.491304				0.375459	0.347996
0.49337	0.523713				0.308907	0.345227
0.517235	0.601645				0.328085	0.406929
0.526395	0.609995				0.318031	0.264757
0.50732	0.523694				0.34731	0.237075
0.542371	0.500493				0.46216	0.237075
0.524425	0.49761				0.550685	0.292022
0.534134	0.557374				0.506589	0.34124
0.4546	0.472965				0.392309	0.259687
0.487753	0.538797				0.493686	0.376346
0.51941	0.534077				0.454508	0.342385
0.570011	0.565048				0.37621	0.285838
0.504172	0.56927				0.458163	0.285838
0.525138	0.625127				0.352268	0.339858
0.483708	0.605268				0.449643	0.350434
0.62586	0.525436				0.621334	0.322016
0.55138	0.504918				0.335604	0.276635
0.466515	0.612062				0.434666	0.257452
0.487469	0.524789				0.358158	0.28698
0.535651	0.549463				0.298287	0.28698
0.571025	0.553859				0.288851	0.367948
0.486115	0.43261				0.381593	0.298521
0.563548	0.529055				0.33115	0.315123
0.50933	0.513534				0.307502	0.356216
0.51837	0.507093				0.400133	0.279138
0.667766	0.451775				0.246811	0.286774
0.548444	0.569868				0.353613	0.387558
0.602462	0.562192				0.220114	0.296522
0.573535	0.533187				0.335712	0.252669
0.592559	0.582979				0.236333	0.234144
0.542958	0.608914				0.248495	0.309826
0.521148	0.576662				0.290911	0.245571
0.548213	0.582804				0.514357	0.286705
0.470514	0.581348				0.532164	0.286705
0.517539	0.460224				0.459165	0.247414
0.441112	0.436684				0.450957	0.386782
0.50129	0.598667				0.543736	0.395733
0.54279	0.550997				0.441356
0.649861	0.59329				0.328337
0.603423	0.554734				0.412997	0.255277
0.596061	0.538552				0.293873	0.342292
0.508705	0.547757				0.411704	0.379389
0.562042	0.592747				0.357445	0.256456
0.544443	0.635808				0.363989	0.298077
0.555596	0.520004				0.478317	0.260116
0.60869	0.539565				0.33099	0.327418
0.584306					0.247541	0.310854
0.458454					0.259273	0.32977
0.523039						0.294111
0.443495						0.317746
0.608868					0.251809	0.298529
0.616876					0.246266	0.364494
0.569253						0.223809
0.572616					0.399495	0.309941
0.630621					0.4437	0.223818
0.538497					0.50722	0.293447
0.580729					0.338147	0.29547
0.517948					0.604551	0.267221
0.541304					0.469332	0.372889
0.533876					0.469332	0.368987
0.522124					0.265827	0.26625
0.531713					0.313991	0.34077
0.498614					0.313991	0.32936
0.454842					0.314941
0.523793					0.255015	0.280979
0.590004					0.404785	0.371078
0.552835					0.312197	0.240454
0.513972					0.297698	0.271224
0.487128					0.285021	0.294512
0.522075					0.352109
0.569782					0.323493
0.665014					0.330276
0.567874					0.26474
0.666595					0.348571
0.528919					0.363827
0.49035					0.304816
0.603002					0.21202
0.549594					0.296108
0.575486					0.285054
0.524118					0.344183
0.449224					0.344183
0.447075					0.390004
0.489499					0.390004
0.491747					0.588014
0.560214					0.241754
0.57637					0.538441
0.532757					0.481538
0.619414					0.40649
0.495006					0.461726
0.571977					0.422847
0.635322					0.422847
0.497017					0.361756
0.585139					0.206567
0.483813					0.433831
0.659732					0.316551
0.635595					0.37209
0.539625					0.440933
0.505733					0.347858
0.447393					0.418202
0.537761					0.340553
0.544287					0.353835
0.525404					0.348726
0.548256					0.351481
0.588037					0.378411
0.51777					0.31815
0.512496					0.33972
0.489248					0.325019
0.535927					0.299986
0.614741					0.267165
0.489034					0.396772
0.567293					0.436868
0.592361					0.436868
0.524021					0.447435
0.384654					0.447435
0.41217					0.491377
0.533066					0.491377
0.495139					0.263738
0.557871					0.416741
0.580203					0.404677
0.507635
0.576274					0.43912
0.469858					0.375854
0.506644					0.271451
0.598839					0.460359
0.562515					0.30503
0.588729					0.294675
0.559041					0.42442
0.510386					0.350956
0.578092					0.40736
0.512148					0.412187
0.598358					0.227465
0.632337					0.268262
0.4723					0.289888
0.630274					0.351584
0.509288					0.353269
0.505009					0.263008
0.555865					0.351781
0.505156					0.311815
0.537153					0.363152
0.593641					0.504798
0.498356					0.504062
0.46731					0.431923
0.556837					0.435703
0.462682					0.519371
0.4903					0.375627
0.635902					0.308707
0.490016					0.339326
0.602202					0.302531
0.555675					0.274599
0.582187					0.362224
0.574062					0.352889
0.535243					0.300176
0.550594					0.336087
0.556178					0.268025
0.572165					0.43738
0.631211					0.485448
0.542807					0.32131
0.481229					0.299313
0.488257					0.299313
0.507481					0.304407
0.58067					0.556625
0.469733					0.239249
0.548458					0.239249
0.502534					0.33296
0.582289					0.393567
0.467757					0.402861
0.511813					0.346139
0.569713					0.325446
0.561456
0.628519					0.332531
0.583901					0.39279
0.598381					0.343783
0.571472					0.186314
0.606122					0.186314
0.589104					0.219925
0.512167					0.219925
0.600704					0.246385
0.598788					0.283336
0.529777					0.314158
0.542999					0.371366
0.587245					0.416915
0.554543					0.416915
0.54687					0.468666
0.594814					0.371008
0.620419					0.389358
0.621371					0.485505
0.590719					0.316971
0.614454					0.369439
0.602419					0.514035
0.467691
0.526209					0.324867
0.558983					0.290902
0.554255					0.290902
0.531753					0.304433
0.493229					0.344316
0.551048					0.367794
0.555368					0.274207
0.504886					0.270989
0.466198					0.250558
0.56871					0.250558
0.465035					0.239415
0.467767					0.226692
0.591401					0.226692
0.573128					0.230504
0.594204					0.23847
0.506283					0.23847
0.531798					0.488665
0.553403					0.475634
0.506759					0.399865
0.52858					0.32967
0.577992					0.341334
0.503034					0.179762
0.518789					0.534407
0.576073					0.361043
0.506125					0.361043
0.599132
0.488494
0.54972					0.288749
0.499998					0.248449
0.541141					0.377752
0.622331					0.393732
0.568757
0.586665					0.470803
0.52676					0.492139
0.498725					0.459881
0.592036					0.334466
0.564212					0.391691
0.583574					0.398354
0.570013					0.562514
0.554203					0.374711
0.574772					0.35601
0.58342					0.35601
0.551882					0.376893
0.53714					0.348527
0.599041					0.382648
0.582471					0.395185
0.602894					0.347054
0.533761					0.383788
0.567795					0.383788
0.517379					0.25864
0.647466					0.277237
0.614683					0.330238
0.597494
0.565323					0.326074
0.577187					0.367832
0.600238					0.332898
0.545441					0.332898
0.568586					0.3257
0.576387					0.3257
0.50742					0.308332
0.532433					0.507688
0.553482					0.435152
0.607797					0.52777
0.471182					0.426687
0.475444					0.363161
0.535041					0.51781
0.54113					0.33402
0.621325					0.34491
0.545128					0.304493
0.586903					0.328114
0.562404					0.258465
0.603368					0.297452
0.547211					0.342951
0.532802					0.36226
0.601342					0.363679
0.567607					0.524507
0.487794					0.622795
0.612309					0.382783
0.58303					0.473419
0.508129					0.490956
0.537139					0.316139
0.56269					0.411308
0.553417					0.419793
0.572939					0.378189
0.565068					0.292707
0.567962					0.298974
0.592629					0.381358
0.497289					0.270218
0.599365					0.326407
0.505973					0.346729
0.547649					0.346729
0.565194					0.393031
0.549262					0.519713
0.501082					0.376609
0.569316					0.559579
0.544745					0.342584
0.503139					0.254341
0.564831					0.254341
0.560929					0.267793
0.526742					0.267793
0.564565					0.24751
0.676964					0.24751
0.648579					0.607249
0.587567					0.423821
0.647234					0.580627
0.569584					0.580627
0.531477					0.454356
0.524005					0.411679
0.641288					0.293227
0.638196					0.392163
0.558427					0.364859
0.531309					0.282579
0.614356					0.410053
0.537419					0.321278
0.533948					0.354803
0.476554					0.300347
0.551589					0.462539
0.573002					0.462539
0.51912					0.555006
0.524448					0.555006
0.506599					0.481239
0.543339					0.481239
0.521284					0.37245
0.507808					0.525329
0.52719					0.538061
0.513092					0.392423
0.561612					0.489991
0.465752					0.566845
0.557791					0.464929
0.566921					0.33986
0.546559					0.356738
0.583111					0.36898
0.571261					0.307761
0.616349
0.645156					0.404666
0.523505					0.316439
0.511469					0.348782
0.64042					0.239126
0.523429					0.239126
0.522355					0.376561
0.48154					0.286849
0.469799					0.247077
0.534041					0.247077
0.518778					0.400436
0.589996					0.537796
0.511095					0.336721
0.528859					0.340707
0.604909
0.589844					0.385439
0.476889					0.335917
0.569393					0.474055
0.53076					0.377252
0.521754					0.356964
0.526557					0.314591
0.50739
0.58983
0.50944					0.200088
0.558769
0.566199
0.429537					0.484507
0.539243					0.50751
0.575239					0.300975
0.558932					0.320867
0.641595					0.373962
0.501689					0.297568
0.58089					0.337003
0.65469					0.356661
0.559824					0.461551
0.534944					0.640096
0.508127					0.493197
0.596558					0.580364
0.636784					0.580364
0.610168					0.448236
0.595655					0.516333
0.537196					0.342173
0.604081					0.269214
0.60888					0.410386
0.560926					0.370901
0.598512
0.440006					0.344074
0.522311					0.311464
0.567569					0.311464
0.569026					0.279876
0.674355					0.357369
0.586497					0.193496
0.50708					0.246821
0.627575					0.503589
0.583301					0.290128
0.622409					0.290128
0.499154					0.279176
0.582418					0.41299
0.583353					0.510917
0.629044					0.530158
0.589791					0.431031
0.579375					0.444539
0.668027					0.444539
0.547732					0.401483
0.535998					0.382837
0.496944					0.348522
0.610509					0.302913
0.532869					0.302913
0.576602					0.490598
0.530257					0.270477
0.526157					0.270477
0.48577					0.354533
0.492813					0.373348
0.50042					0.342961
0.547497					0.273877
0.50643					0.279545
0.552918					0.374176
0.504717					0.427363
0.530371					0.305578
0.569015					0.333828
0.549222					0.333828
0.568943					0.45731
0.429426					0.328822
0.459265					0.472638
0.590783					0.454962
0.514697					0.580199
0.435518					0.257099
0.583823					0.602142
0.53486					0.45181
0.406538					0.273322
0.529708					0.273322
0.460582					0.362644
0.608483					0.293972
0.618168					0.481134
0.567176					0.438576
0.603287					0.344979
0.624862					0.382473
0.53766
0.617588					0.308679
0.646708
0.569307					0.198842
0.517314					0.198842
0.483985					0.325087
0.583287					0.484671
0.58482					0.472479
0.545573					0.448676
0.5348					0.55547
0.538915					0.269229
0.641243					0.412679
0.514318					0.329035
0.448539
0.617212					0.282127
0.537787					0.395276
0.503183					0.496274
0.467899					0.489979
0.554819					0.349442
0.544125					0.476003
0.551738					0.395666
0.627392					0.395666
0.576964					0.428608
0.547136					0.396991
0.529608					0.262419
0.567789					0.303577
0.562491					0.231275
0.559399					0.231275
0.644287					0.278508
0.586991					0.278508
0.553407
0.581011					0.464265
0.523					0.443607
0.556171					0.380948
0.555068					0.34066
0.526851					0.404531
0.467104					0.348546
0.58248
0.567621					0.347166
0.525883					0.408049
0.557655					0.234296
0.549875					0.296077
0.65029					0.573505
0.556263					0.39802
0.570088					0.299565
0.467193					0.299565
0.546668					0.408798
0.544657
0.480346					0.192349
0.513699					0.192349
0.531992					0.265481
0.546769					0.258235
0.555003					0.444162
0.575674					0.4252
0.577416					0.261795
0.559523					0.261795
0.545035					0.432352
0.617433					0.597462
0.562353					0.338253
0.482246					0.338253
0.555884					0.357997
0.565794					0.44096
0.628288					0.663676
0.581642					0.311513
0.533046					0.368937
0.574358					0.368937
0.516691					0.314962
0.513927					0.394013
0.598263					0.30106
0.572574					0.30106
0.520415					0.394996
0.579165					0.353436
0.548428					0.396014
0.645393					0.542163
0.548158					0.410947
0.556955					0.550169
0.480095					0.347441
0.549899					0.420767
0.553665					0.428396
0.509154					0.400106
0.575405					0.359552
0.558153					0.384516
0.573817					0.363712
0.524688					0.363712
0.621929					0.396274
0.621047					0.367656
0.575896					0.292371
0.541263					0.293048
0.557669					0.318075
0.522486					0.2557
0.431043					0.360277
0.577795					0.406159
0.495895					0.33492
0.530338					0.243112
0.568809					0.505522
0.555623					0.287594
0.59926					0.493606
0.623794					0.302322
0.522846					0.329166
0.532453					0.37536
0.554062					0.374357
0.54458					0.397005
0.536006					0.563078
0.534904					0.425293
0.535617					0.49731
0.643329					0.49731
0.515707					0.310877
0.610855					0.313922
0.550143					0.361888
0.59053					0.422295
0.580458					0.368826
0.593496					0.3822
0.615828					0.3822
0.529924					0.384715
0.538068					0.384715
0.526864					0.546164
0.584086					0.401395
0.573222					0.440386
0.501926					0.440386
0.559018					0.279445
0.535401					0.279445
0.51162					0.432852
0.519595					0.260269
0.546513					0.293886
0.478004					0.293886
0.592457					0.36196
0.574283					0.281392
0.534702					0.255614
0.596497					0.412777
0.430311					0.412777
0.548346					0.354137
0.527209					0.406472
0.47292
0.634564
0.572518					0.433278
0.548417					0.285071
0.612145					0.339496
0.509346					0.339496
0.50896					0.277042
0.543645					0.277042
0.511201
0.585892					0.563279
0.554041					0.419637
0.617295					0.333845
0.525523					0.256315
0.56605					0.377022
0.482446					0.306779
0.559204					0.296223
0.541496					0.293454
0.542386					0.545597
0.449783					0.272479
0.476169					0.410929
0.46358					0.508331
0.574486					0.508331
0.476804					0.312242
0.653309
0.590942					0.280282
0.568471					0.279774
0.587344					0.273767
0.459156					0.380213
0.525064					0.472929
0.588463					0.417718
0.537204					0.417718
0.532122					0.246601
0.498271					0.246601
0.492838					0.486214
0.573034					0.486359
0.507272					0.486359
0.607475					0.386772
0.516458					0.430999
0.515237					0.350798
0.495643					0.373912
0.513126
0.501757					0.335824
0.587204					0.378456
0.496149					0.378456
0.540849					0.36254
0.608068					0.36254
0.474132					0.396045
0.525592					0.562334
0.488309					0.418509
0.559851					0.412496
0.559679					0.437732
0.59808					0.422288
0.544975					0.307318
0.488619
0.529558					0.310863
0.459336					0.451196
0.571639					0.325299
0.581728					0.259399
0.572519					0.304279
0.556176					0.349839
0.550545					0.349839
0.544869					0.288406
0.57576					0.302855
0.553085					0.361599
0.514638					0.344613
0.60911					0.29935
0.560801					0.293057
0.591362					0.293057
0.640377
0.53598
0.659983					0.629306
0.482132					0.500781
0.596895					0.402379
0.625055					0.402379
0.486961					0.424853
0.607895					0.399849
0.521299					0.566136
0.601388					0.333306
0.558469					0.333306
0.495737					0.342696
0.539888					0.530979
0.583794					0.31161
0.567589					0.462966
0.509559					0.486658
0.548858					0.486658
0.49969					0.563194
0.56788					0.218453
0.593807					0.293917
0.5745					0.604145
0.4735					0.290651
0.536818					0.388151
0.539127					0.388151
0.547536					0.317144
0.502294					0.250496
0.539628					0.352285
0.598814
0.624147					0.295092
0.586592					0.516734
0.557437					0.402153
0.584316					0.611317
0.584893					0.278915
0.54881					0.276343
0.604475					0.24113
0.546429
0.444231					0.427773
0.560951					0.427773
0.562654					0.272543
0.565172					0.272543
0.545051					0.362204
0.555468					0.362204
0.545422					0.447899
0.510314					0.537629
0.588101					0.400021
0.597586					0.400021
0.521862					0.354598
0.66998					0.400476
0.569941					0.409116
0.545655					0.343273
0.621905					0.343273
0.514406					0.443019
0.498283					0.292588
0.542311					0.544931
0.510385					0.369147
0.502665					0.316098
0.560002					0.272334
0.549838					0.221407
0.494666					0.49194
0.555692					0.49194
0.575063					0.288311
0.553316					0.288311
0.514707					0.513703
0.489185					0.422587
0.600508					0.511606
0.537853					0.32955
0.496776					0.32955
0.534358					0.412831
0.561145					0.455617
0.527854					0.470203
0.494086					0.326983
0.630758					0.213807
0.471724					0.213807
0.499536					0.383257
0.490082					0.341004
0.550433					0.291736
0.538685					0.381248
0.54938					0.37288
0.689549
0.615776
0.62053					0.392461
0.525433					0.502946
0.533798					0.582346
0.572207					0.582346
0.517714					0.507435
0.635972					0.312959
0.551689					0.38329
0.599368					0.322778
0.578933					0.421624
0.603254					0.293982
0.58213					0.315764
0.541243					0.322354
0.473732					0.322354
0.610107					0.511341
0.608426					0.67624
0.522346					0.289238
0.565906					0.329205
0.46265					0.297111
0.603474					0.327857
0.613297					0.238115
0.590931
0.549602					0.447177
0.529486					0.347413
0.596633					0.347413
0.507599					0.362349
0.582218					0.349146
0.537777					0.291248
0.538777					0.380786
0.470035					0.293562
0.611168					0.293562
0.585516					0.517873
0.633876					0.385204
0.569619					0.385978
0.519485					0.393353
0.471009					0.368032
0.556078					0.315058
0.620779					0.375396
0.616969					0.315115
0.498346					0.414664
0.609329					0.309925
0.577023					0.247201
0.563777					0.453477
0.542015					0.259807
0.567101					0.257021
0.570723					0.437744
0.612762					0.437744
0.574154					0.602759
0.547586					0.275928
0.442149					0.436699
0.626459					0.335464
0.517608					0.384684
0.569717					0.384684
0.606795					0.286225
0.539028					0.395726
0.54245					0.280964
0.460656					0.54062
0.554214					0.409572
0.564382					0.411588
0.528563					0.494448
0.518799					0.554223
0.555933					0.405744
0.624876					0.405744
0.583747					0.346748
0.553439					0.33793
0.520018					0.343667
0.561736					0.338208
0.504621					0.338208
0.60269					0.534715
0.524222					0.561857
0.550737					0.360374
0.563488					0.324688
0.594449					0.324688
0.56558
0.587084					0.365667
0.541824					0.359047
0.552938					0.432807
0.537955					0.413356
0.538197					0.429022
0.498198					0.307936
0.557322					0.294437
0.611211					0.329719
0.537738					0.357412
0.609348					0.301086
0.536787					0.466037
0.563158					0.466037
0.54464					0.483501
0.50393
0.533297
0.537978					0.603265
0.67202					0.444939
0.564916					0.353972
0.485808					0.351328
0.54962					0.361276
0.614831					0.390682
0.547344					0.524485
0.628895					0.654561
0.509015					0.654561
0.504638					0.379355
0.491304					0.385939
0.523713					0.418399
0.601645					0.418399
0.609995					0.311434
0.508845					0.337921
0.60388					0.496571
0.547367					0.496571
0.552221					0.455387
0.57812					0.395304
0.523694					0.403374
0.500493					0.332949
0.514332					0.560471
0.521757					0.297245
0.570084					0.297245
0.49761					0.33103
0.552209					0.236357
0.579496					0.236357
0.57251					0.265838
0.557374
0.472965					0.470356
0.538797					0.274019
0.598335					0.387821
0.598354					0.387821
0.570672					0.290027
0.555763					0.347996
0.575388					0.347996
0.534077					0.477498
0.565048					0.602521
0.525924					0.519601
0.655441					0.345227
0.522973					0.31917
0.624358					0.406929
0.515249					0.526595
0.500811					0.329251
0.56927					0.294646
0.625127					0.287128
0.530962					0.287128
0.563728					0.264757
0.53701					0.262633
0.57973					0.237075
0.510633					0.237075
0.605268					0.757307
0.641349					0.28721
0.559306					0.457636
0.630166					0.336575
0.627935					0.292022
0.538434					0.613171
0.530318					0.490515
0.525436					0.568979
0.552979					0.418761
0.578652
0.487719					0.52124
0.5796
0.595123
0.504918					0.427322
0.525577					0.26696
0.612062					0.34124
0.500582					0.259687
0.565909					0.330498
0.558242					0.61997
0.546879					0.472958
0.524789					0.364532
0.549463					0.48265
0.623612					0.48265
0.583619					0.376346
0.479174					0.342385
0.528663					0.436657
0.548147					0.328212
0.561214					0.328212
0.553859					0.557603
0.579876					0.285838
0.571486					0.285838
0.53051					0.386718
0.565064					0.330672
0.43261					0.339858
0.529055					0.452171
0.513534					0.48213
0.593682					0.48213
0.426372					0.465509
0.599275					0.350434
0.566678					0.322016
0.491962					0.514735
0.507093					0.444944
0.451775					0.527967
0.520006					0.314737
0.643246					0.276635
0.531989					0.266152
0.569868					0.476813
0.562192					0.308544
0.541232					0.395369
0.596455					0.333326
0.50404					0.257452
0.562574					0.372476
0.533187					0.372476
0.526096					0.247408
0.56559					0.28698
0.555491					0.28698
0.533544					0.468668
0.485008					0.429257
0.598329					0.592274
0.54893					0.244459
0.555574					0.244459
0.581409					0.35558
0.54535					0.485157
0.582979					0.367948
0.524585					0.311193
0.50378					0.301226
0.650746					0.404628
0.575269					0.265521
0.511282					0.265521
0.589038					0.298521
0.608914					0.424442
0.576662					0.341987
0.586085					0.315123
0.596127					0.431012
0.525902					0.331111
0.57175					0.476392
0.582804					0.371956
0.503546					0.550534
0.581348					0.550534
0.597043					0.356216
0.538504					0.279138
0.59311					0.33353
0.565678					0.568403
0.493664					0.469213
0.509627					0.469213
0.502433					0.321285
0.552383					0.306442
0.460224					0.417441
0.436684					0.500942
0.461773					0.477805
0.510493					0.477805
0.607036
0.502052					0.450856
0.561989					0.450856
0.556557					0.463638
0.630443					0.286774
0.598667					0.572264
0.690229					0.448226
0.631873					0.592387
0.556763					0.342064
0.566999					0.328744
0.550997					0.382804
0.528602					0.382804
0.52003					0.387558
0.642006					0.50314
0.580911					0.438054
0.601803
0.592981					0.393046
0.552296					0.372283
0.534266					0.296522
0.522432					0.451054
0.624286					0.397427
0.526011					0.252669
0.529709					0.474516
0.528527					0.51609
0.540917					0.577397
0.491338					0.337194
0.57022					0.344296
0.62453					0.234144
0.479525					0.588475
0.541014					0.588475
0.579388					0.465225
0.54738					0.347742
0.615457					0.484917
0.475118					0.309826
0.49496					0.302698
0.612757					0.302698
0.59329					0.35344
0.440945					0.367495
0.576978					0.245571
0.544766					0.39593
0.580788					0.397645
0.454701					0.58504
0.53513					0.687063
0.520771					0.296724
0.566281					0.296724
0.517902					0.286705
0.554734					0.286705
0.538552					0.247414
0.506232					0.386782
0.547715
0.511715					0.328529
0.62902					0.328529
0.518256					0.483695
0.547757					0.495611
0.592747					0.566492
0.543558					0.586462
0.622525					0.619916
0.565488					0.395733
0.542671					0.63486
0.596211					0.63486
0.508106					0.398199
0.57897					0.258352
0.533991					0.262486
0.581318					0.262486
0.562458					0.326999
0.582227
0.621121
0.635808
0.565033					0.418898
0.529238					0.418898
0.525699
0.547491					0.394236
0.527497					0.488756
0.650868					0.350319
0.592014					0.254409
0.605422					0.355298
0.58367					0.362251
0.588032					0.255277
0.479653					0.486541
0.54372					0.486541
0.581942					0.391485
0.48479					0.443596
0.473864					0.342292
0.485114					0.375669
0.544172					0.395921
0.621965					0.345335
0.502018					0.423617
0.567488					0.379389
0.567018
0.508076					0.296512
0.528957					0.256456
0.494401
0.607148					0.397756
0.507366					0.378775
0.543199					0.39239
0.520004					0.233198
0.539692					0.233198
0.556688					0.568132
0.558695					0.568132
0.633791					0.332075
0.633114					0.443425
0.594227					0.400408
0.591551					0.37283
0.526032					0.37283
0.483662					0.298077
0.531739					0.43816
0.561294					0.549287
0.572312					0.625736
0.57879					0.625736
0.687085					0.260116
0.620764					0.339099
0.480941					0.448184
0.560323					0.452635
0.512772					0.327418
0.628956
0.596371					0.376193
0.575571					0.310854
0.482098					0.391574
0.537227					0.479395
0.547779					0.309043
0.443845					0.309043
0.530449					0.32977
0.52102					0.426113
0.492493					0.351798
0.577694					0.550892
0.49938					0.550892
0.58399					0.294111
0.551404					0.396532
0.514415					0.396532
0.565433					0.321191
0.511181					0.317746
0.478353					0.425241
0.616273					0.405288
0.566456					0.300448
0.456803					0.300448
0.606306					0.279396
0.567074					0.298529
0.583793					0.428193
0.559087					0.364494
0.55712					0.481485
0.485705					0.359779
0.513462					0.294888
					0.390141
0.548679					0.390141
0.545577					0.223809
0.549317					0.422761
0.567656					0.391358
0.572734					0.391358
0.570189					0.418219
0.506835					0.448996
0.562519					0.254195
0.565221					0.538439
0.590616					0.309941
0.502673					0.521639
0.592663					0.460164
0.537072					0.357032
0.600946					0.357032
0.542578					0.397765
0.575838					0.231472
0.461625					0.231472
0.584741					0.223818
0.540171					0.419965
0.512625					0.293447
0.570666					0.508738
0.624217					0.289184
0.594035					0.29547
0.560581					0.309694
0.601162					0.267221
0.544729					0.373703
0.570058					0.419823
0.474552					0.344447
0.477715					0.344447
0.541772					0.399424
0.559644					0.463174
0.514213					0.372889
0.521202					0.387191
0.498669					0.671415
0.486329					0.379787
0.557748					0.368987
0.586827					0.296608
0.56722					0.26625
0.537104					0.364046
0.520125					0.34077
0.587924					0.38029
0.616745					0.405033
0.579694					0.58926
0.520454					0.371205
0.607026					0.371166
0.538794					0.32936
0.47523
0.566234					0.28597
0.517178					0.365043
0.539411					0.454253
0.539565					0.419995
0.496333					0.419995
0.570711					0.300795
0.531923					0.465148
0.576749					0.362856
0.528547					0.518046
0.561522
0.576645					0.397858
0.542638					0.250666
0.574773					0.280979
0.504697					0.46951
0.521805					0.376701
0.508378					0.371078
0.615167					0.276525
0.643855					0.240454
0.559486
0.591284					0.331563
0.542935					0.654539
					0.350671
					0.374031
					0.319948
					0.49047
					0.374882
					0.271224
					0.31789
					0.359504
					0.294512
					0.422869
					0.392152
					0.344546
					0.394485
					0.387575
					0.345832
					0.360339
					0.299426
					0.340916
					0.337697
					0.402753
					0.451037
					0.388392
					0.42521
					0.370484
					0.386463
					0.424388
					0.582124
					0.390157
					0.549618
					0.399887
					0.59074
					0.410744
					0.380328
					0.298343
					0.332604
					0.624768
					0.534996
					0.551499
					0.461829
					0.371463
					0.349041
					0.524511
					0.248742
					0.320078
					0.326723
					0.463991
					0.345149
					0.421113
					0.429597
					0.407764
					0.423603
					0.383469
					0.488307
					0.322662
					0.316828
					0.37714
					0.326559
					0.43049
					0.392707
					0.37234
					0.279547
					0.374377
					0.399523
					0.435302
					0.380827
