# Supplementary material for: In the absence of mitochondrial fusion unequal segregation of mitochondria drives mtDNA loss
Source: EMBO Rep. 2026 May 14;27(12):3359–93. doi: 10.1038/s44319-026-00794-5 (PMC13303861; doi:10.1038/s44319-026-00794-5)
Supplement: Supplementary file 13 — Source data Fig. 5 [file 44319_2026_794_MOESM13_ESM.zip › Source Data Figure 5/Source Data Fig 5B.xlsx]

## Sheet: Sheet1
time [h]	Control norm. Atp6 concentration			Fzo1 depleted norm. Atp6 concentration
	median	75th percentile	25th percentile	median	75th percentile	25th percentile		images and raw data are available on an OMERO server, see data availability statement
-0.6	1.01651	0.69406	1.39546	0.953765	0.58317	1.45386
-0.4	1.08711	0.722972	1.42704	0.9247	0.574043	1.40133
-0.2	0.954463	0.598585	1.23372	0.993827	0.576697	1.42076
0	0.933818	0.553902	1.15602	0.936134	0.559814	1.46224
0.2	0.927291	0.571802	1.19096	0.891308	0.426598	1.43707
0.4	0.840503	0.642027	1.18663	0.870724	0.438802	1.41012
0.6	0.939384	0.665348	1.27415	0.883756	0.406561	1.51275
0.8	0.963514	0.585716	1.26442	0.915224	0.410493	1.5314
1	0.876031	0.558555	1.09543	0.823346	0.330791	1.46964
1.2	0.835887	0.61329	1.21422	0.816254	0.330468	1.53075
1.4	0.83514	0.519379	1.24161	0.762594	0.24003	1.46019
1.6	0.825374	0.578968	1.23924	0.750042	0.251332	1.50815
1.8	0.892894	0.609124	1.25222	0.707054	0.234269	1.4171
2	0.893642	0.601656	1.23865	0.633436	0.196751	1.33901
2.2	0.85796	0.551767	1.14741	0.607795	0.168894	1.36143
2.4	0.771301	0.524275	1.10914	0.528817	0.14469	1.31397
2.6	0.82854	0.498536	1.14016	0.491014	0.111642	1.25389
2.8	0.833495	0.495308	1.12037	0.483706	0.111651	1.1978
3	0.825486	0.556887	1.14295	0.446616	0.112168	1.12366
3.2	0.794791	0.467616	1.10162	0.432296	0.0911833	1.12208
3.4	0.843429	0.471972	1.12776	0.370913	0.0695228	1.02459
3.6	0.831154	0.525361	1.14756	0.366029	0.0474352	0.957819
3.8	0.783154	0.532141	1.0864	0.347011	0.041663	0.95706
4	0.82293	0.474615	1.18508	0.321641	0.0445019	0.87796
4.2	0.772321	0.485426	1.17383	0.296945	0.0419083	0.845257
4.4	0.810802	0.519848	1.12642	0.282541	0.0347928	0.783305
4.6	0.750867	0.464283	1.09792	0.27213	0.0274854	0.78576
4.8	0.736348	0.454924	1.13256	0.263064	0.0257885	0.755609
5	0.741628	0.401639	1.09523	0.254055	0.0252832	0.737536
5.2	0.749315	0.439211	1.10751	0.227645	0.0230364	0.655105
5.4	0.739215	0.445823	1.11093	0.211868	0.0201243	0.649355
5.6	0.712562	0.429517	1.12985	0.200329	0.0174478	0.62229
5.8	0.692105	0.408961	1.07724	0.194472	0.0141831	0.601391
6	0.724495	0.448162	1.12176	0.167929	0.0114541	0.539221
6.2	0.720062	0.417697	1.10515	0.159265	0.0057637	0.564423
6.4	0.70976	0.416658	1.08195	0.141703	0.00300907	0.514971
6.6	0.721675	0.421949	1.09257	0.146377	0.00792536	0.489351
6.8	0.694429	0.406991	1.10007	0.125821	0.00604966	0.468361
7	0.68339	0.39988	1.07973	0.112868	0.00494813	0.415615
7.2	0.694746	0.407953	1.06925	0.116674	0.00757211	0.419867
7.4	0.683427	0.385674	1.07897	0.112576	0.00513508	0.397318
7.6	0.689843	0.38762	1.08276	0.0974347	0.0017614	0.354908
7.8	0.677884	0.381486	1.08859	0.0971652	0.00355512	0.34136
8	0.664627	0.367999	1.06578	0.0890788	0.00225111	0.32863
8.2	0.669253	0.377144	1.07026	0.0849104	0.00280728	0.317181
8.4	0.663177	0.37133	1.09176	0.0752492	0	0.296228
8.6	0.656185	0.342471	1.08059	0.071058	0	0.279304
8.8	0.66686	0.358283	1.06658	0.0694926	0	0.260719
9	0.673579	0.365626	1.09207	0.0641809	0	0.245044
