# Supplementary material for: In the absence of mitochondrial fusion unequal segregation of mitochondria drives mtDNA loss
Source: EMBO Rep. 2026 May 14;27(12):3359–93. doi: 10.1038/s44319-026-00794-5 (PMC13303861; doi:10.1038/s44319-026-00794-5)
Supplement: Supplementary file 13 — Source data Fig. 5 [file 44319_2026_794_MOESM13_ESM.zip › Source Data Figure 5/Source Data Figure 5A.xlsx]

## Sheet: Sheet1
time [h]	Fzo1 depleted
	median	75th percentile	25th percentile		nucleoids / cell
-1.6	8	11	2
-1.4	7	10	4		images and raw data are available on an OMERO server, see data availability statement
-1.2	6	9	3
-1	7.5	10	4
-0.8	7	10	1.75
-0.6	7	9	4
-0.4	7	10	2
-0.2	6	9	2
0	6	9	3
0.2	6.5	9	3
0.4	5	9	2
0.6	5	9	3
0.8	5	8	2
1	5	8	1.5
1.2	5	7	2
1.4	5	6	2
1.6	5	7	2
1.8	5	6	2
2	5	7	2
2.2	4	6	1
2.4	4	6	2
2.6	4	5	1
2.8	4	5.5	1
3	4	5	1
3.2	3	5	1
3.4	3	5	0
3.6	3	5	0
3.8	3	5	0
4	3	5	1
4.2	3	4	1
4.4	3	4	1
4.6	3	4	0
4.8	2	4	0
5	2	4	0
5.2	2	4	0
5.4	2	4	0
5.6	2	4	0
5.8	2	4	0
6	2	4	0
6.2	2	3	0
6.4	2	3	0
6.6	2	3	0
6.8	2	3	0
7	2	3	0
7.2	1	3	0
7.4	1	3	0
7.6	1	3	0
7.8	1	3	0
8	1	3	0
8.2	1	3	0
8.4	1	3	0
8.6	1	3	0
8.8	1	3	0
9	1	3	0
