# Supplementary material for: In the absence of mitochondrial fusion unequal segregation of mitochondria drives mtDNA loss
Source: EMBO Rep. 2026 May 14;27(12):3359–93. doi: 10.1038/s44319-026-00794-5 (PMC13303861; doi:10.1038/s44319-026-00794-5)
Supplement: Supplementary file 13 — Source data Fig. 5 [file 44319_2026_794_MOESM13_ESM.zip › Source Data Figure 5/Source Data Figure 5C.xlsx]

## Sheet: Sheet1
cc = cell cycle
values are normalized Atp6 concentrations
Control all timepoints gen 1			Fzo1 depleted gen 1										Control all timepoints gen> 1			Fzo1 depleted gen >1										images and raw data are available on an OMERO server, see data availability statement
mother G1	mother end of cc	bud end of cc	mother G1 - 0-3 h	mother end of cc - 0-3 h	bud end of cc - 0-3 h	mother G1 - 3-6 h	mother end of cc - 3-6 h	bud end of cc - 3-6 h	mother G1 - 6-9 h	mother end of cc - 6-9 h	bud end of cc - 6-9 h		mother G1	mother end of cc	bud end of cc	mother G1 - 0-3 h	mother end of cc - 0-3 h	bud end of cc - 0-3 h	mother G1 - 3-6 h	mother end of cc - 3-6 h	bud end of cc - 3-6 h	mother G1 - 6-9 h	mother end of cc - 6-9 h	bud end of cc - 6-9 h
1.21901	1.05787	1.63394	1.68527	0.836021	2.00957	2.89591	1.81467	2.90821	0	0	0		0.753198	0.482208	1.37022	1.73027	0.991194	1.65929	0.356618	0.143318	0.131911	0.00820887	0.0149083	0
1.21736	0.580997	1.204	2.38678	1.45965	1.73597	1.53221	0.26473	1.6424	1.78324	0.744786	0.95385		0.841614	0.206876	0.792363	1.03296	0.556392	1.38182	0.915078	0.0642239	2.40805	0.0465338	0.0482796	0.106792
0.933818	0.586955	0.704675	1.73628	0.6589	2.46474	2.1642	0.995762	4.08943	1.18742	0.346107	2.26249		0.282251	0.160376	0.528267	0.48718	0.261942	0.882344	0.275273	0.0709581	0.169667	0.0406832	0.00220477	0.11695
0.634868	0.601656	1.09834	0.454453	0.850865	1.93396	0.751016	1.63487	0	0.945344	0.302164	0.912501		0.146834	0.202639	0.663853	1.14351	1.19039	2.36793	0.494776	0.514233	0	0.0994002	0.0605397	0
1.22005	0.621919	1.37924	1.12813	0.93828	1.53644	1.40395	0.217084	1.6246	0	0	1.40437		0.496446	0.418101	1.12185	1.17267	0.677296	0.824042	1.13535	0.416429	2.52305	0.0195686	0.0296429	0.00270188
0.936763	0.481886	0.344189	1.5426	1.24592	2.41654	2.32424	0.327669	3.3897	0.75289	0.0530017	0.530382		0.94901	0.764428	0.818068	0.524216	0.204246	0.278338	0.219934	0.158263	0.520688	0.0863209	0.0069135	0.314735
1.72471	0.649358	1.59038	1.24502	1.00581	1.37958	2.25536	0.638085	1.83541	0.0137052	0.0259813	0.108302		1.17766	0.940763	1.22852	1.37902	0.170793	2.71874	0.200372	0.0886526	0.0647277	0.00608002	0	0
1.10613	0.968336	1.49741	1.61226	0.70808	1.96609	2.38123	0.302249	2.36456	3.36928	0.500204	4.53909		0.889129	0.521068	1.90892	0.785226	0.225452	1.28855	0.166009	0.147997	0.146956	0.0509475	0.0333605	0.0109175
1.37134	1.16224	1.50208	1.51735	0.887703	2.24342	2.47805	1.43204	2.01637	3.63742	3.0481	1.48057		1.11698	0.665101	0.968007	0.450114	0.0720474	0.0688545	0.865994	0.311569	2.89968	0.11858	0.102372	0.55499
1.21218	0.689955	1.04385	2.48393	1.1913	1.39002	1.80377	1.1157	2.15461	0.517574	0.565531	0.5112		0.734307	0.458233	1.01702	0.674437	0.800568	0.18839	0.123992	0.105451	0	0.0481852	0.136704	0
1.50157	0.453065	1.17331	0.905763	1.12725	1.26889	1.36181	1.23659	0.56684	1.08822	0.435621	0.803705		0.907071	0.889652	0.83746	0.378561	0.355764	2.10851	0.901719	0.716304	0.349545	0.993152	0.193153	0.605785
1.74415	0.764114	1.39868	2.2139	1.62569	2.60691	1.30696	0.894093	1.05268	2.22208	0.971744	2.67385		0.0747944	0.0525386	0.0841282	0.288086	0.15603	0.0807989	0.108427	0.0044205	0.0705444	0	0.0471301	0.0525576
1.4142	0.895929	1.35235	3.00498	3.06401	0	0	0.0125916	0	0.181929	0	0.967024		0.115095	0.0779357	0.143295	1.39072	1.37897	1.48887	0.168192	0.0865318	0.184215	0.120551	0.034241	0.11639
0.932328	1.23642	1.16896	2.0857	0.507273	1.94752	2.71133	0.853968	3.15832	1.18046	0.0862236	0		1.0506	0.552903	1.17189	0.451946	0.472477	0.113406	3.254	2.96119	4.79954	0.837097	0.340274	0.806618
1.29359	0.971557	1.38157	1.34259	1.28281	1.65576	3.05892	3.68559	0.498198	0.913513	0.372016	0.480974		0.435593	0.26873	0.827331	0.337764	0.336155	0.556233	0.0397989	0.130737	0.0308742	0.043704	0.0864289	0
1.67473	1.33314	1.7328	1.51021	0.546161	1.10511	1.59683	0.0310071	2.9453	1.68983	0.278665	2.2561		0.296643	0.0807372	0.170685	0.88658	0.181634	0.528817	0.362687	0.462642	0	0.125968	0.036099	0.161612
0.689928	0.184526	0.406891	1.22674	0.766209	2.41142	0.979982	0.599609	2.14078	2.05172	0.405826	1.29379		0.634146	0.498916	1.19827	0.950878	0.967884	0.553578	0.244494	0.107397	0.352291	0.0401206	0.0210106	0.123138
1.32645	0.996805	1.21749	1.22674	0.766209	2.41142	0.869334	0.338981	1.05149	1.83499	2.18984	0.396597		0.636703	0.611725	0.478751	1.03326	1.31734	1.74705	0.316852	0.103065	0.0301996	0.344678	0.0495076	0.363871
1.06608	0.853248	1.04015	0.879751	0.673027	1.04539	1.24568	0.708356	1.43286	5.05472	1.77897	4.24804		0.0941105	0.212982	0.322432	1.37246	2.21009	0.794699	0.0131579	0.122171	0.40704	0.0242737	0.0443568	0.00590619
1.24071	0.757139	1.52383	2.19903	1.09315	2.82501	1.5691	1.31705	2.94969	5.89461	0.541609	6.83832		0.21848	0.30588	0.624675	0.554121	0.164953	1.19216	0.145548	0.031156	0.136358	0	0.119603	0.520325
0.66195	0.467132	0.543255	1.82471	1.05893	2.20812	1.34599	0.319575	1.87992	1.06583	0.86456	0.106214		0.480559	0.587547	0.654821	0.742405	0.494689	0.74775	0.0871107	0.0973888	0.111804	0.025103	0.00297016	0
0.925104	0.765378	0.579491	1.54836	0.445787	2.19647	0.700606	0.656754	0.874445	0.576423	0.207676	0.353199		0.461582	0.545597	0.553624	0.308962	0.323955	0.0818514	0.138282	0.0793565	0.178354	0.0316858	0.0289683	0
0.586227	0.286441	0.983314	0.891165	0.599732	2.02476	1.3039	0.0390622	1.51619	0.223854	0.119081	0.0193859		0.66134	0.407869	0.915257	0.648437	0.329363	0.123083	0.239859	0.0587447	0.339255	0.078065	0.142571	0
0.825374	0.50069	0.718882	0.372562	0.396396	0.618204	3.77913	0.311698	3.30312	1.40155	0.666767	0		0.609124	0.440016	0.744199	0.376033	0.167168	0.403703	0.101948	0.0909057	0.0783672	0.014506	0.0962628	0
1.59256	0.742834	0.700094	1.40692	0.526662	1.23219	2.18215	0.592456	3.46986	0.86905	0.0978796	0.579803		0.345571	0.859266	1.6213	1.87944	3.37844	0	0.21581	0.713094	0	0.0495527	0.0251405	0.0121759
1.32602	0.886648	0.840475	1.87389	1.01821	0.712402	1.28503	0.940016	1.09151	4.82875	1.69936	3.36024		1.102	1.03401	1.47368	1.0909	0.186008	2.6468	0.360765	0.484101	0.263059	0.0189886	0.0221615	0.0253739
0.58194	0.66448	0.981329	3.55242	0.190365	3.35222	0.557147	0.137902	0.692974	1.3302	0.24114	0.759257		0.649415	0.494358	1.48694	0.546918	1.06161	0.118952	0.351722	0.132704	0.47996	0.221977	0.0834489	0.156391
0.580253	0.515476	0.455755	2.78401	0.987554	3.11956	1.61047	0.217999	2.05408	0.660913	0	1.75044		0.71415	0.595615	0.951804	1.30005	0.935919	2.46234	0.228335	0.105198	0.346843	0.164411	0.124097	0.0925238
0.896092	0.617332	1.17067	1.73599	0.473671	2.57702	0.629753	0.11859	1.66955	0.599649	0.210173	0.433363		0.714284	0.447355	1.50644	1.75654	1.01523	2.29927	0.0795327	0.00791447	0.0440061	0.202445	0.314342	0.0077979
0.658129	0.456734	0.831975	1.64337	0.712241	1.85049	3.39104	0.27055	3.88448	5.03669	3.80297	0		0.51989	0.30996	0.66719	0.808265	0.814631	0.919154	0	0.0160553	0.0163919	0.335787	0.406793	0
1.43084	1.03608	2.16425	1.36442	0.484268	2.55213	2.07342	1.31338	0.148956	0.370434	0.00758796	0.409404		0.601971	0.585828	1.02941	0.475822	0.183747	0.846716	0.124875	0.0391064	0	0.0630709	0.102129	0.119877
1.25042	1.06476	0.972084	2.11326	1.6766	3.40193	1.476	0.861252	1.74796	1.32849	0.240792	0.930758		0.60295	0.29516	0.93817	0.722577	0.263331	1.59853	0.825665	0.644325	0	0.450431	0.13518	0.314653
0.739936	0.768131	0.515088	2.01004	1.25051	3.44624	3.16272	0.416313	4.12298	1.22398	0	1.85434		0.469475	0.638095	1.00772	0.51399	0.451043	0.634286	0.342895	0.0954127	0.242882	0.313927	0.355901	0.153775
1.30883	0.716194	1.11489	1.39924	0.812214	2.30048	1.22019	0.5107	1.27737	0.976943	0.489446	1.15955		0.977919	0.803813	1.59854	0.260374	0.218365	1.45755	0.761665	0.243057	0.649339	0.00732519	0.00811684	0.252343
0.76475	0.325077	0.548488	2.39546	0.761546	3.44825	1.70796	0.582771	2.66706	0.457927	0.3342	0.293932		0.434301	0.314793	0.612618	0.949428	0.788846	1.68474	0.773575	0.211216	0.631082	0.311141	0.0824954	0.222029
1.17598	0.760982	1.49958	0.42859	0.061415	0.346246	4.13729	0.405284	5.56281	0.207894	0	0.0664923		0.634773	0.711572	1.16168	1.04209	1.58851	0	0.288288	0.368597	0	0.184043	0.0924212	0.349917
1.36293	1.58083	1.48228	1.19621	0.343533	2.42841	0.201862	0.0401805	1.21801	0.214474	0.0555731	0.47249		0.793013	0.336807	1.23483	0.653008	0.384878	0.668869	0.00449872	0	0	0.105947	0.260672	0.137066
0.784021	0.836835	0.999362	0.504192	0.125091	0.285084	1.71482	0.171099	2.91747	2.45237	0.511994	4.06641		0.646884	0.602217	0.983232	0.216131	0.05729	0.288925	0.443569	0.203549	0.323404	0.488129	0.0830388	1.0927
0.752448	0.624537	1.07589	0.529757	1.58392	0.791084	1.72531	0.453161	1.30728	0.326967	0	0.45445		0.84158	0.887792	1.30869	0.912849	0.788792	0.483901	0.253872	0.162771	0.975029	0.274193	0.128172	0.349816
1.26447	0.908104	1.02631	0.918208	0.659847	1.43677	1.99782	1.15512	1.6521	1.75425	1.05829	2.09565		0.15351	0.321093	0.281353	0.912256	0.755903	1.7441	0.111797	0.164187	0	0.061607	0.0392355	0.197505
1.88094	0.952214	1.07812	0.372397	0.512917	1.08011	0.153158	0	0.380288	1.84119	0.292142	2.20943		0.512697	0.48719	1.30546	0.979404	0.805752	1.22872	0.14041	0.159789	0	0.22321	0.0514684	0.24145
0.425288	0.419583	0.509399	0.412098	0.220479	0.718538	0.0523869	0.126029	0.809497	0.870347	0.262762	0.730817		0.783381	0.369951	1.1458	0.797982	0.958268	1.19978	0.662891	0.388254	0.494224	0.0581602	0.0587476	0
1.16546	0.528966	1.48865	1.15672	0.064592	2.27272	2.16675	0.597124	1.9214	4.64568	0.402582	3.88536		0.282373	0.106309	0.843625	0.87724	0.375239	1.2969	0.388181	0.286204	0.354288	0.0348959	0.0166281	0.177758
0.908005	0.879975	1.37373	0.632585	0.212084	1.60182	0.53696	0.135078	0.583506	1.08318	0	1.16985		0.957555	0.547149	1.61429	0.496912	0.891158	0.404005	0.512005	0.170208	0.227462	0.0873785	0.164412	0.00470568
1.5466	0.356728	0.712397	0.637627	0.217824	1.38376	1.15264	0.651915	0.30437	0.834862	0.594597	0.572897		0.347873	0.282344	0.725474	0.496912	0.891158	0.404005	0.239539	0.515994	2.20574	0.0560367	0.0369345	0.14082
1.25222	0.760434	0.692975	1.24011	0.753954	1.28791	0.457763	0.141752	0.581799	0.128898	0.0133308	0.0864667		0.653428	0.521902	1.42105	1.15668	0.628174	1.28001	0.642317	0.815426	0	0.107444	0.0342206	0.376446
1.14898	0.846949	0.960823	0.83688	0.254632	1.81475	3.73676	0.237615	7.06614	0.958719	0.675849	0.491108		0.638872	0.897475	1.0072	1.19944	0.618117	1.11261	0.233716	0.229645	0.0745364	0.0249702	0.00680087	0.214372
0.542676	0.569366	1.00965	1.8178	0.745149	1.88905	1.36515	0.104245	1.788	2.74824	0.407461	2.83616		0.389535	0.119787	1.87502	0.634389	0.522086	2.01981	1.90936	1.40239	4.13624	0.0417805	0.0851973	0
0.834009	0.422507	0.757015	0.516043	0.581555	1.12841	2.6492	0.691982	2.53072	0.346847	0.636874	0.734756		0.868817	0.686882	1.56751	0.634389	0.522086	2.01981	0.411264	0.318385	0.467847	0.108979	0.110486	0.0272698
1.32485	0.577539	0.917125	1.22082	0.558506	1.61276	0.434692	0.243973	0.384484	1.32789	0.0564234	1.18866		0.4651	0.410625	1.15638	0.98082	1.28128	0.0202028	0.860957	1.67212	0	0.293976	0.00884268	0.501308
1.14016	0.805683	1.83085	1.7454	0.742348	1.68417	1.31643	0.341063	2.40953	0.356749	0.114083	0.730952		0.764667	0.463625	1.64656	1.90831	0.621895	2.97226	0.270433	0.192857	0.528458	0.445638	0.550693	0.756193
1.46737	0.634584	1.56039	2.6745	1.0173	3.05644	1.30437	0.0852211	2.19308	0.315674	0.181702	0.147242		0.623943	0.720409	1.64863	0.69392	1.16641	0.573932	1.21572	1.72912	0	0.00196488	0	0.00694192
0.871738	0.74524	1.86537	1.62462	0.468764	1.75152	1.61402	0.50066	3.87766	2.65478	0.819739	1.33999		0.24082	0.169641	0	0.732775	0.805936	1.24796	0.570809	0.262086	0.774366	0.0519422	0.00700767	0.00911226
0.591933	0.42067	1.75397	1.25094	0.54074	1.82111	2.99781	0.403376	2.35121	0	0.0221453	0.0777658		0.574462	0.617177	1.01895	1.04854	0.905713	1.63536	1.23349	0.539365	1.7093	0.393651	0.187888	1.07766
0.651133	0.722821	1.45447	1.38706	0.229774	2.99941	2.14262	0.795857	3.15182	1.17274	0.053321	0.695202		0.676736	0.26966	0.932569	0.576891	0.545505	0.289153	0.117489	0.0957867	0.0083216	0.00942364	0.0437166	0
1.07546	0.86415	0.833187	1.55111	1.342	2.22998	2.24419	0.0141027	1.7802	0.892202	0.227514	0.471864		0.142129	0.490122	0.634222	0.661609	0.158035	0.622038	0.0408709	0.0390168	0	0.118646	0.0372739	0.249611
1.903	0.969986	1.91733	0.904051	0.194627	2.4492	1.50303	0.445878	1.39947	0.259963	0.104894	0.0913366		0.224667	0.40572	0.654162	0.496829	0.47588	0.58471	0.345427	0.148651	0.500158	0.139369	0.0553192	0.104291
0.666393	0.315867	0.675833	1.06605	0.953551	1.0387	2.61876	0.952928	2.28336	0.102876	0	0.0207686		0.437642	0.272506	0.837354	0.496829	0.47588	0.58471	0.551028	0.72273	0	0.0363252	0	0.0150219
0.81734	0.445091	1.5708	1.77287	1.96568	4.49244	0.708686	0.356615	0.633998	0	0	0.124937		0.152428	0.0416147	0.376958	1.12602	0.611078	0.795675	0.222813	0.22383	0.498924	0	0.00472473	0.159818
1.12047	0.924407	1.5805	1.15649	0.518845	1.20113	1.58411	0.334618	1.42852	1.3809	0.647897	0.884169		0.214774	0.162627	0.540192	0.479075	0.502551	0.792968	0.223635	0.0809709	0.201219	0.0260244	0.0133251	0
1.61882	0.797065	1.13132	0.268039	0.174458	1.26815	0.400783	0.405504	0.948746	0.609333	0.0574232	1.40782		0.0496425	0.0239374	0.0346176	0.472536	0.263173	1.04927	0.223635	0.0809709	0.201219	0.147341	0.0856761	0
1.77591	0.78286	0.792868	0.788919	0.286572	0.452959	2.90619	0.586052	5.5551	0.645284	0.0176804	0.802179		0.0354061	0.00512349	0	0.472536	0.263173	1.04927	0.88094	1.1494	0.0240141	0.376995	0.176087	0.274769
0.53976	0.32225	0.811143	1.97574	0.192102	2.35534	2.02086	0.436242	1.28926	0.552708	0.316472	0.686856		0.591665	0.668859	1.12037	0.19582	0.152087	1.05921	0.174881	0.0154543	0.414634	0.0561048	0.0496311	0
0.739933	0.234869	0.809362	1.34403	1.40931	2.51182	0.883519	0.242059	1.8446	2.18479	0.303036	2.43325		0.748617	0.602611	0.909665	0.566444	0.421036	0.769605	0.120035	0	0.0661405	0.236103	0.026006	0.380455
1.14435	0.82195	1.25956	0.530267	0.579385	0.501541	2.511	0.842883	2.11467	0.65551	0.307896	0.258901		0.641317	0.332532	0.316163	2.45373	0.542098	7.51937	0.189298	0.0470263	0.541953	0.0532177	0.0521268	0.00969191
0.822724	0.420676	0.82293	1.44916	0.544598	1.30061	1.87576	0.99563	1.29886	1.12262	0.0477817	1.62304		0.817961	0.698624	1.36727	0.250436	0.161817	0.0268106	0.632433	0.897384	1.54421	0.082173	0.0575482	0.130707
0.881375	0.544875	0.895407	2.37488	0.142329	6.96058	2.24818	0.3298	2.42264	1.14964	0.320444	1.63382		0.876031	0.692189	1.66173	0.250436	0.161817	0.0268106	1.25698	0.983209	1.73596	0.067011	0.0852001	0
0.781507	0.383403	0.849398	2.30695	1.25966	3.53878	1.20711	0.125038	0.98732	3.98313	1.43932	2.58851		0.814688	0.570767	1.23761	0.655645	0.0474473	0.713604	0.243138	0.437028	0	0.0771086	0.0362645	0.0793904
1.25853	0.594649	1.52076	4.11916	1.46466	3.46997	2.28235	0.278331	1.57717	0.372552	0.27953	0.469467		0.511053	0.341129	0.64769	0.801744	0.652087	0.966857	0.0744942	0	0	0.02808	0.0286042	0.405198
1.2488	0.992083	0.751097	1.74666	0.38651	2.54836	1.02803	0.555177	1.03567	1.18298	0.0275636	4.6397		0.29134	0.27022	0.915414	0.697247	0.543023	0.835747	0.96966	0.498074	0.0432382	0.00919968	0.0270547	0
0.370049	0.19003	0.303452	1.28534	0.238619	1.12316	2.50974	2.53566	0.394333	0.534127	1.15959	0		0.300629	0.589114	0.97807	1.14665	0.541965	1.35412	0.300529	0.404859	0.69544	0.0978113	0.220684	0.914693
0.551765	0.359897	0.0771738	1.31504	0.523942	1.86525	3.22742	0.364866	4.18564	1.07282	0.687087	2.82321		0.800609	0.593231	1.01898	0.679935	0.94618	0.0398117	0.0701874	0.145581	0.0638516	0.300012	0.740546	0.0721633
0.473562	0.692809	0.56544	1.52172	0.422915	1.88214	2.45	0.374319	5.48922	0.431041	0.159522	0.643007		0.494359	0.141226	1.17798	1.23845	0.274473	0.900352	0.0701874	0.145581	0.0638516	0.129485	0.18428	0.125297
0.999987	0.513309	0.894887	3.25841	1.55274	1.76405	1.74998	0.101634	5.46704	1.50424	0.195248	2.07181		1.10761	0.355324	1.46275	0.907312	0.482035	0.936094	0.846231	1.22543	0.796589	0.0263635	0.0119686	0.119721
1.39948	0.94765	1.71797	1.21412	2.75343	1.48324	2.25877	0.59331	2.15612	1.46978	0.242862	1.37892		0.443477	0.708773	0.967223	1.54934	1.09373	2.39012	1.03898	0.221868	1.61403	0.00802264	0.0038282	0.0169244
1.46837	1.02284	1.79171	3.83561	0.190144	4.86611	1.15921	0.253371	3.02782	1.72688	0.222826	2.35006		0.597143	0.308889	0.652204	0.864926	1.37947	0.795506	0.206507	0.0526616	0.480819	0.654847	0.307567	0
0.694059	0.480495	0.679651	3.99227	1.4623	2.44394	2.56297	2.67125	0	0.0145476	0.00369451	0		0.291491	0.342441	0.958693	1.3824	1.65415	1.6257	0	0.0503909	0	0.00226575	0.005328	0
0.977408	0.992941	0.871285	3.23014	0	4.74164	7.38456	0.619537	7.88626	0.288038	0.110552	0.163627		0.113652	0.175769	0.204526	1.10303	0.971784	1.01108	0.95466	0.227018	1.32412	0	0.119879	0.0223032
1.11734	0.655171	1.44153	1.58248	0.950787	0.812842	2.28469	0.723766	2.53864	0.204319	0.0094411	0.607923		0.464413	0.484083	0.925563	2.52947	1.04815	4.54072	1.2468	0.52049	2.89286	0.0935274	0.0201686	0.0892877
1.14602	0.45788	1.24804	1.58741	1.8287	1.88519	1.88406	0.567659	2.20343	0.61962	0.288606	0.51549		0.391533	0.406758	0.480244	1.13382	1.24384	0	0.342294	0.122145	0.474007	0.001552	0	0
0.669071	0.385317	0.72853	1.00715	0.825794	0.504419	0.869729	0.251572	0.794764	2.27661	0.673514	3.98299		0.243356	0.494861	0.460744	0.483538	0.436544	0	0.538325	0.532542	0.660282	0.010057	0.00702913	0.0142841
0.843666	0.833418	0.916967	2.27491	1.39052	2.75898	2.4847	0.312897	2.82657	0.339214	0.129848	0.189016		0.479623	0.273412	1.00583	1.31175	2.04639	2.12622	0.117721	0.024142	0.926292	0.0138491	0	0.00219059
1.47133	0.855319	1.22999	1.56617	1.27481	1.12603	1.18077	0.65324	2.97007	0.916301	0.402166	0.708629		0.659042	0.517737	0.825592	0.746005	0.872169	0	0.210584	0.106941	0.201832	0.225228	0.114604	1.09394
0.753938	0.465833	0.736675	1.33028	0.543261	2.20076	3.15522	0.382044	3.64148	0.867777	0.0221927	1.43989		0.273107	0.221468	0.316312	0.89678	0.867886	2.53199	0.122905	0.177171	0.56324	0	0.00225955	0
1.06803	0.415326	0.933676	0.305721	0.266593	0.983789	1.93629	0.54601	0.877784	0.755825	0.177577	0.654523		0.285487	0.256172	0.602044	0.554416	0.362894	0.269586	0.122455	0.0639237	0.077057	0.0842924	0.0143404	0.231829
0.740204	0.664498	0.664963	1.74829	0.216795	1.69792	1.65073	0.607542	1.51542	1.05677	0.490576	1.00221		0.240071	0.224792	0.485445	0.554416	0.362894	0.269586	0.122455	0.0639237	0.077057	0.0962556	0.048378	0.117154
1.03456	0.479221	1.84531	0.933151	0.152271	2.79804	1.67509	0.433107	3.72539	0.315482	0	0.978787		0.220941	0.059044	0.735321	0.818792	0.230387	1.43162	0.130955	0.0523481	0.801536	0.131592	0.0164978	0.0142583
1.8432	0.869175	1.38977	3.04263	0.566937	2.54196	1.30431	0.394568	0.764585	0.577203	0.239726	0.849043		0.265085	0.175772	0.205792	0.818792	0.230387	1.43162	0.443191	0.117011	0.933361	0.143542	0.0613248	0.120792
0.763695	0.595188	1.43679	0.933303	0.552695	0.821409	0.823295	3.56938	0	0	0	0.0148913		0.713302	0.464617	0.959527	1.47828	2.5664	0	0	0.229905	0	0.0576816	0.0240345	0.131343
1.02935	0.970963	1.25684	1.06687	0.483693	2.3929	1.41292	0.676459	0.974297	4.06656	1.92735	1.08029		0.471825	0.214596	1.30578	1.33679	0.83921	1.61119	0.114682	0.0900032	0	0.0156986	0.0172785	0
2.26395	0.836286	2.28772	1.6224	1.60494	0.985373	0.620417	0.182293	0.562032	0.27485	0.129909	0.308083		0.350698	0.190338	0.528141	2.13667	0.574349	1.42072	0.627304	0.914662	0	0.114915	0.0807147	0.163318
0.868729	0.553081	1.50991	0.932815	0.26379	0.960667	1.98471	1.24169	0.82675	0.178997	0.148098	0.00839391		0.757088	0.834496	0.810026	0.957127	0.891645	1.37219	0.691148	0.100207	2.17752	0.28625	0.301887	0.247824
0.613624	0.538268	0.35534	1.406	0.684043	1.75727	1.26342	0.385971	1.12863	1.29626	0.33081	1.20577		0.239156	0.104399	0.181145	1.30002	0.833488	1.7963	0.0963247	0.110282	0.0139744	0.0254043	0.00485424	0.0526545
1.03555	0.309086	0.931249	2.2994	0.858615	1.19424	6.10431	1.82692	6.02003	0.0800646	0.0292161	0.032732		0.317189	0.342311	0.956537	3.03768	0.995604	6.60429	0.319557	0.321407	0.408573	0.0778795	0.0831546	0
1.25689	0.63395	1.83709	2.09418	1.04474	3.07919	0.581538	0.532153	0.68483	0.226835	0	0.581537		0.613468	0.367692	0.619667	0.883268	1.75396	0.142367	1.46374	0.702007	1.84184	0.743649	1.2475	0
0.57058	0.517355	0.66899	0.394511	0.921706	2.9231	0.65946	0.606947	0	3.06526	0.0920724	3.17697		0.116281	0.101583	0.300793	0.23461	0.0786794	1.01429	0.529797	0.422866	0.0802793	0.0271201	0.0026136	0
0.964491	0.750407	1.12853	0.667677	0.5751	1.62434	3.2478	1.17178	2.13077	0.300493	0.101295	0.1818		0.512377	0.305994	0.784816	1.57725	0.678517	1.99832	0.403211	0.758083	0.624107	0.376405	0.166106	1.34583
0.981744	0.783682	1.28959	1.9687	1.29214	1.211	0.927437	0.827649	1.24563	0.844434	0.317646	0.475938		0.0644689	0.111233	0.355237	1.57725	0.678517	1.99832	1.27376	0.377356	2.42377	1.18525	0.343708	1.69021
1.11344	1.30149	1.32621	1.00356	0.330859	0.903631	2.64116	0.537036	3.15823	1.78678	0.443591	1.14442		0.381507	0.204506	0.582555	0.610686	0.225282	2.02191	0.418419	0.298964	1.9702	0.194982	0.230772	0
0.630465	0.265723	0.236777	0.036423	0.265645	0.546177	7.60999	2.28416	6.8443	0	0	0		0.342577	0.234394	0.252224	0.565224	0.269707	0.501345	0.289637	0.128219	0.508879	0.0360404	0.00805358	0.113664
1.09772	1.05037	0.866831	2.61016	0.94616	3.00819	2.8157	0.462625	2.66376	0.162341	0	0.188771		0.569499	0.67632	0.599845	0.565224	0.269707	0.501345	0.351263	0.532267	0	0.00772362	0.015007	0.108023
0.919378	0.823222	0.931702	0.646639	0.661196	1.31876	4.39909	0.147139	6.60523	0.380213	0.242512	0.307311		0.684163	0.372308	0.799152	0.837634	0.214838	0.997178	0.039433	0.22295	0	0.253235	0.0782903	0.14022
0.872103	0.677865	2.66299	0.568901	0.351134	0.99109	1.14611	0.0969426	1.52853	0.101719	0.109531	0.254113		0.717468	0.564673	1.10492	0.21202	0.0696248	0	0.549819	0.733061	0	0.0548189	0.00431913	0.0198511
0.675491	0.621199	0.58461	1.6416	0.38739	2.28644	0.881311	0.232312	0.76502	0.219716	0.0791275	0.281189		0.270078	0.235675	0.423434	0.612354	1.05213	0	0.0525809	0.148737	0.146871	0.0211113	0.00986093	0.0274238
1.64875	0.721608	1.02639	1.75607	0	1.50668	1.12555	0.307888	0.907227	0.511835	0.448279	0		0.777791	0.528856	1.13838	0.532809	1.05392	1.30397	1.01464	0.0851022	1.53277	0.100927	0.161988	0.0265603
1.39493	0.65909	1.68925	2.215	0.142713	2.62116	0.126797	0.0689476	0	0.623484	0.316375	0.602569		0.163314	0.0776985	0.261843	1.38077	0.843775	3.7587	1.1446	0.485828	0.65012	0.0344984	0.00677878	0.0344146
1.35793	0.966367	0.755281	1.67453	0.901446	1.07339	0.730296	0.379999	1.11833	0.180274	0.0493783	0.339466		0.222312	0.26402	1.12014	0.571631	1.19673	0.218568	0.768089	0.428856	1.03815	0.00312998	0.0168537	0
0.961087	0.886764	1.27082	1.53072	0.703851	2.28346	1.70384	0.721441	1.02846	0.309166	0.023603	0.0150395		0.156539	0.273712	0.679177	0.403725	0.231928	0.124962	0.530137	0.134544	0.182192	0.0309448	0	0.0383278
0.448274	0.232107	0.166127	1.84549	0.629123	2.97578	5.02404	2.33293	5.78791	0.497607	0.107942	1.99171		0.126835	0.31179	0.339263	0.534129	0.50504	0.195149	0.680526	0.304116	0.175841	0.184672	0.110995	0.0815113
1.35931	0.785612	1.34604	1.59719	0.864314	1.69956	0.78587	0	1.13048	3.70816	0	4.00964		0.355779	0.329946	0.591424	0.672774	0.626581	3.71794	0.294274	0.163552	0.0106461	0.0134667	0.0114856	0
1.48831	0.975199	2.01563	1.33911	0.70644	3.735	1.88391	0.324743	1.66693	0.136982	0.110372	0		0.224992	0.155209	0.499487	1.75032	0.284481	1.82211	0.328041	0.495449	0.0775721	0.165001	0.177743	0
1.47395	1.31666	1.08562	1.7349	0.15253	3.58317	2.17775	0.596277	1.67867	0.0491941	0.0461264	0.383171		0.372612	0.193286	0	0.0915868	0.0158165	0.19423	0.328041	0.495449	0.0775721	0	0	0
1.1458	0.615605	1.19196	1.48487	1.47551	2.10944	1.62569	0.527662	4.34536	0.108865	0.0611872	0.233629		0.0855886	0.0412284	0.0918564	0.909167	0.858777	1.44745	0.602971	0.383006	0.691999	0.0151073	0.00335448	0.000939837
0.627336	0.650166	1.43411	0.885527	0.795602	0.864574	2.8854	1.85013	2.92748	0.101424	0.0249479	0.0748075		0.36929	0.293774	0.423761	0.999055	0.671732	2.13515	0.176291	0.0434558	0.0561411	0.115983	0.0254359	0.00646821
0.485958	0.174264	0.201037	0.85295	0.105756	3.06213	0.713385	0.837363	0.416954	0.304015	0.447413	1.00455		0.646334	0.470618	0.838359	1.07849	0.776439	0.0361628	0.808028	1.86288	0	0.0222753	0.0239853	0.0434659
1.04765	0.45941	0.761237	1.99505	0.79416	2.31209	0.454758	0.398488	0.903325	1.90886	0.58998	1.76761		0.030536	0.0225202	0.094494	1.25765	0.790946	1.58082	1.13841	1.53139	0	0.133668	0.0709692	0.0695942
0.98737	0.520395	0.819381	0.878783	0.316161	2.18533	0.634294	0.153904	1.65347	2.37277	1.27641	2.32474		0.108951	0.11613	0.395682	0.417272	0.338486	0.423301	1.97076	1.15987	2.72919	0.0165118	0.01662	0.0154344
1.90254	1.37664	1.37065	1.04312	1.12215	2.53495	3.09051	0.482732	5.02006	0.421715	0.461686	0.982009		0.160291	0.0907628	0.541954	1.08928	0.196788	0.851393	0.358387	0.437657	1.44308	0.01279	0.00440969	0
0.964963	0.972866	1.81657	0.692205	0.340665	0.700151	0.558145	0.535969	0.323941	1.89682	0.374617	2.21212		0.343332	0.29217	1.25136	0.87678	0.48703	0.606019	0.509692	0.578232	0.0524131	0.0735443	0.0204237	0.108514
1.14702	0.642063	1.47286	1.75464	2.11269	0.0132135	0.441248	0.0733216	1.99497	0.440384	0.0690109	0.941856		0.189178	0.495544	0.153739	0.371556	0.211852	0.845422	1.91416	2.50676	0	0.027261	0.0142304	0
0.431729	0.321091	0.739363	1.94466	0	4.34383	2.59462	0.655047	1.82441	0.340639	1.21979	0.326905		0.113248	0.148396	0.545727	0.306523	0.389681	0.643859	0.479769	0.539962	0.530129	0.271036	0.0905279	0.45244
1.22232	0.695586	0.646496	2.08758	2.66728	0.47437	0.611243	0.0325939	0.808397	1.79524	0.582342	2.63326		0.224367	0.389091	1.47111	0.0196649	0.0254945	0	0.479769	0.539962	0.530129	0.114682	0.069487	0.403009
1.30052	1.06185	1.03246	2.04771	1.30171	1.1132	0.63334	0.06102	3.18981	0.0688081	0.00939305	0.0215337		0.0921879	0.212532	0.514554	0.896008	0.443487	1.78073	0.700846	1.04194	1.5569	0.210969	0.165219	0.0473347
0.207912	0.152715	0.261275	0.599298	0.736648	1.79034	0.143303	0	0.0470144	6.04511	0.606852	10.3364		0.279779	0.127871	1.10848	1.0895	0.482715	1.21488	0.448549	0.716136	0	0.18762	0.023763	0.247038
1.12149	0.513723	1.97255	4.93736	0.376078	6.25531	1.3531	0.231873	0.917126	0.431339	0.119551	0.28645		0.761798	0.485203	0.519379	0.826819	1.20564	0.0644878	0.448549	0.716136	0	0.0705391	0.18176	0
1.94227	0.998264	1.95812	0.989157	0.223085	1.49996	1.20307	0.285144	1.01091	0.0465251	0.0211697	0.045089		0.228417	0.196037	1.32012	0.438201	0.706676	0.018246	0.129312	0.175028	1.15196	0.215185	0.504365	0
0.4825	0.480034	0.605015	0.832779	0.766246	1.38996	5.44392	1.77419	8.23541	0.25271	0	0.294189		0.621532	0.645098	1.09102	0.572521	0.208532	1.76383	2.02349	0.623432	3.2142	0.0955946	0.0109029	0.0739578
0.44238	0.672904	0.573125	1.68585	0.740637	1.51042	1.50929	0.86599	1.25304	0.0803931	0.197579	0		0.249204	0.233557	0.563817	0.437625	0.385583	0.652639	0.30176	0.0449805	0.522719	0.138598	0.201225	0
1.45307	0.969569	0.685252	0.39776	0.958673	0.14113	0.0244852	0.00941406	0	1.9075	0.291843	4.85267		0.542214	0.229008	0.867761	0.400615	0.497991	0	0.264633	0.249885	1.71981	0.021252	0.0785668	0
2.01016	1.1318	2.17529	1.32476	0.609965	1.86471	3.16464	0.679667	3.72821	1.42056	0.513468	1.39688		0.7204	0.505277	0.857973	0.938479	0.435308	1.96449	0.0806776	0.169472	0	0.173633	0.0334959	0.017384
0.818199	0.397485	1.01505	0.545262	0.265995	2.78764	1.90853	0.680447	5.10314	2.23234	1.13393	1.31238		0.583529	0.417251	0.97355	0.721893	0.513863	1.0978	0.247405	0.198403	0.984204	0.013207	0.0213982	0
0.563115	0.197386	0.394308	0.579267	0.228138	1.09684	0.599336	0.063988	0.124468	0.228367	0.110085	0.0948855		0.591514	0.502841	0.81629	0.999936	1.0634	1.73923	0.235236	0.102705	0.583256	0.0807546	0.0839018	0.0257106
1.40317	0.686985	1.66369	1.04114	0.110757	3.01982	0.359261	0.0283547	0.0951565	7.03637	0.743974	6.87119		0.68471	0.690624	0.955109	0.578766	0.888594	0.139141	0.95467	0.422377	2.08241	1.80107	0.00668758	5.25228
0.483721	0.223481	0.758942	1.63432	0.25107	1.60069	1.23424	0.182665	1.59373	0.0125814	0.0434188	0.146553		0.868024	0.574415	1.21275	0.965727	0.944996	0.333519	0.507275	0.329623	0.558685	0.251756	0.126985	0.144401
2.14066	0.558744	1.86163	1.81266	1.57715	2.5309	1.21781	1.28736	0.772777	0.876155	0.556423	0.901798		0.769762	0.79666	1.09755	0.61422	0.456558	0.685112	0.0799745	0.119642	0.0523887	0.0344281	0.00447847	0.0421304
0.947322	0.477691	1.00354	1.68522	0.0292796	2.98101	0.38188	0.2749	0.130926	0.255177	0.149833	0.109466		0.238965	0.286535	1.79145	0.285621	0.119468	1.51484	0.206616	0.241892	0	0.0636237	0.0268673	0.0170649
1.6949	1.21981	2.86592	1.524	1.44576	0.830713	0	0	0	5.06328	0.0688679	3.53802		0.558136	0.678878	0.983141	0.606213	0.178418	1.16394	0.206616	0.241892	0	0.0357897	0.0172635	0.0374886
1.03769	0.675536	0.858046	2.82604	0.80267	3.15632	1.31801	0.134862	1.30638	0.630353	0.151845	0.655267		0.353361	0.179958	0.635397	0.283153	0.279816	1.32277	1.40814	0.877123	2.21607	0.103265	0.0166959	0
0.680521	0.748201	0.278317	1.94972	1.43619	3.01538	0.116704	0.0652483	0.241467	0.145873	0.332772	0.157756		0.374259	0.4437	1.91716	0.682295	0.472794	0.917504	0.789977	0.0729638	1.11205	0	0.0226908	0.04442
0.592685	0.119553	0.345085	0.779409	0.362464	1.05438	1.18617	0.399988	1.07798	0.0369998	0.0524799	0.0502821		0.16236	0.103316	0.369271	0.481458	0.365068	3.1263	0.0363	0.0144063	0.163269	0.0102664	0.0393762	0
0.470615	0.643893	0.550881	1.19397	0.519223	2.52317	1.65169	0.211969	2.08211	0.0538728	0	0		1.11221	0.947875	1.49793	0.358851	0.542697	0.565911	0.597206	0.2085	0	0.0405185	0.00148181	0.0682485
1.38315	0.426217	0.711671	1.61599	0.64869	3.08316	2.44825	0.703535	1.5776	0	0.0355229	0.198178		1.13071	0.625975	2.02738	1.05328	0.293616	0.950507	0.905056	0.468142	1.54718	0.0848012	0.119948	0
0.73855	0.681199	1.23724	0.6897	0.161338	2.71147	1.5341	0.525923	0.348549	0.161685	0.142838	0.242476		0.781764	0.497416	1.2372	0.66146	1.04457	0	0.756216	0.657829	0.785176	0.0466154	0.016578	0.112448
0.560767	0.289866	1.23568	1.38874	0.506674	0.36554	0.341803	0.0658246	0.110968	0.232921	0.0530819	0.20822		0.928598	0.870718	1.85428	1.29903	0.825931	1.34634	0.278654	0.449256	1.73626	0.00471092	0.014038	0.142953
0.93841	0.286398	1.32592	1.26992	0.938237	2.71406	0.237449	0	0.330004	0.939996	0.45912	0.248489		0.479461	0.534007	0.562909	0.328777	0.329642	0.314758	0.605328	0.339166	1.23343	0.0102961	0.0175468	0
1.44454	0.930714	0.954751	1.48476	0.926901	0.930006	0.991085	0.251882	1.09962	1.22214	0.110329	1.64378		0.666042	0.65897	0.939918	1.52909	0.219461	3.41288	0.122348	0.0366246	0.221116	0.0795034	0.0108883	0
1.0839	0.602204	1.08621	1.20128	0.396751	1.84198	2.4306	1.68661	2.06109	0.0413768	0.0215557	0		0.526432	0.228833	0.74567	1.46512	0.561675	2.16582	0.214909	0.263268	1.41498	0.200231	0.0782697	0.211874
2.06965	1.06138	1.24294	1.38182	0.8446	1.78733	1.46155	0.67731	2.20821	0.106	0.107353	0.134584		0.686021	0.591745	1.38307	0.433981	0.236948	1.03149	0.0817373	0.187038	0.20701	0.00944846	0.0242897	0
0.340253	0.323314	0.2667	1.70231	0.38581	0.722068	1.10408	0.0170806	2.31409	0	0	0		1.08495	0.792693	1.3998	0.707371	0.438855	0.806666	0.590944	0.155915	0.603303	0.174897	0.278526	0
1.59972	0.954995	1.86377	0.335763	0.356022	1.94543	1.79344	3.58516	0	0.132471	0	0.210104		0.779981	0.691181	1.56665	0.714764	0.272018	1.26259	0.331239	0.306363	0.433784	0.0724181	0.0561462	0.0544116
0.635183	0.619443	0.698821	1.61052	0.55942	3.72215	0.1225	0.0643153	0.247078	0.0926614	0.0520303	0.0554535		1.25638	0.600609	1.28698	0.276998	0.235592	0.920262	0.375257	0.205534	1.15101	0.693121	0.122581	0.991224
0.50376	0.21616	0.622291	3.07805	1.60856	1.7789	5.33429	1.423	5.43972	4.98516	0.79545	5.20251		0.822922	0.447529	0.682692	0.276998	0.235592	0.920262	0.36706	0.145818	1.03542	0.120774	0.23718	0
0.953877	0.514424	0.911364	0.203019	0.322524	0.811892	0.631766	0.236611	0.717143	0.355344	0.0208339	0.543246		0.519599	0.178999	0.610102	0.369779	0.246594	0.449766	0.314713	0.262422	0	0.0625664	0.0423266	0.0114796
1.24544	0.782061	0.890483	2.01404	1.53641	2.53848	0.272933	0	2.45473	0.977866	0.35621	0.327401		0.565732	0.69026	0.542148	1.12844	0.620497	2.33361	0.212323	0.127343	0.50647	0.559568	0.198442	0.960746
1.20203	0.691856	1.4137	0.12831	0.214697	1.6902	4.12603	0.787782	7.13315	0.198141	0.275024	0.144799		0.654605	0.474056	1.8798	0.834014	0.1961	0.951797	0.504666	0.481199	0.734246	0.217899	0.0355268	0
0.955114	0.736379	2.14496	2.82774	0.327705	5.02292	3.0295	0.813809	2.32753	0.177434	0.0953788	0.012303		0.608685	0.65163	1.18547	0.45722	0.332355	0.906005	0.179082	0.196894	0	0.0426566	0.00101011	0.0619661
0.923094	0.537537	0.769869	1.51683	1.09853	1.89544	1.4675	2.13688	0	0.334186	0.255689	0.333762		1.02096	0.953803	1.44508	0.45722	0.332355	0.906005	0.0944216	0	0.584464	0.533909	0.124367	0.154623
0.630811	0.394507	1.11251	2.53274	0.112462	3.00838	1.3151	0.0239136	1.18618	0.408928	0.675315	0.0320736		0.867241	0.481246	1.63604	0.91243	0.443618	1.19957	0.170833	0.133088	0.482178	0.414855	0.119529	0.515921
1.08463	0.495696	1.53449	1.90926	0.185558	2.93436	0.908257	0.140093	0.87345	0	0	0		0.158578	0.166274	0.16144	0.64966	0.355588	0.630328	0.485849	0.477814	0.754373	0.175256	0.0449673	0.0635794
0.735251	0.503101	0.580528	1.80305	0.795692	5.32502	1.26675	0.336426	1.1636	0	0.138342	0.230441		0.749185	0.549405	1.286	1.07409	0.635655	1.17242	0.390139	0.0690875	0.236646	0.0295449	0.0633306	0.00519813
0.114526	0.0591598	0.0972786	1.229	0.408889	0.902396	1.71907	0.440552	2.12196	4.06138	1.53465	3.04714		0.670505	0.616225	2.78572	0.374911	0.324792	0.107511	0.244414	0.154282	0.189775	0.0560377	0.0213388	0.0848021
0.912891	0.840312	0.867761	0.703415	0.449491	0.764563	1.9542	0.540529	1.46851	0.129261	0.055313	0.108187		0.550688	0.51879	0.670435	1.66293	0.289288	1.65048	0.244414	0.154282	0.189775	0.264026	0.159241	0.415718
0.969392	0.537041	1.45035	1.37734	0.577348	2.44504	0.250958	0.157654	0.383485	0.0770664	0.00891435	0.0976041		0.569366	0.481437	0.933087	0.102467	0.146419	0.233143	0.122465	0.277587	0	0.249976	0.0440857	0.316425
0.72726	0.660652	0.807992	0.807926	0.279999	0.829102	0.0884568	0.0756912	0	2.18329	1.30138	1.72064		0.106033	0.093763	0.224501	0.958863	0.633436	0.858085	0.167462	0.271463	0.0879383	0.0520139	0.0125206	0.581416
1.01989	0.604219	1.16514	0.675626	0.249627	0.968613	0.0590954	0.0440525	0.107782	0.205676	0.0804147	0.338845		0.870662	0.694323	1.07158	0.639591	0.469098	1.08004	0.167462	0.271463	0.0879383	0.141422	0.0283829	0.411241
0.435515	0.248376	0.377871	1.35037	0.322484	2.14593	1.92533	0.702043	2.67617	0.808876	0.0310731	0.972646		0.290609	0.384182	1.32911	0	0.0395992	1.19933	0.0343665	0.0229612	0.0410972	0	0.0111142	0.0880127
0.877325	0.244503	0.557256	0.411636	0.370714	0.977445	0.661019	0.585293	1.33255	0.286869	0.44763	0.229644		0.712017	0.793513	1.9057	0.123149	0.0076122	0.395683	0.401727	0.205873	1.81169	0.027532	0.058446	0
1.11522	0.616178	1.19325	2.54863	0.407598	1.40863	1.54211	0.415129	1.60298	0.24312	0.0247071	0.4319		0.524188	0.448649	0.599853	0.486874	0.136151	1.69797	0.549814	0.699788	2.60186	0.367834	0.211463	0.155793
1.26877	1.17023	0.575983	1.6218	1.10225	1.03449	1.18526	0.0784218	2.11768	5.96456	1.19039	4.15273		0.527186	0.548465	0.371596	1.32081	0.923392	2.41439	1.01499	0.631921	1.80858	0.0445321	0.0178482	0.017705
0.90272	0.700541	1.11155	1.34477	0.184523	3.94723	0.067439	0	0.217384	0	0	0.0683042		0.177678	0.2795	0.307698	0.118358	0.0397124	0.297856	0.122523	0.239818	0	0.135856	0.046639	0.144278
1.19379	0.694411	2.24434	0.672364	0.462183	1.8332	0.710568	0.316865	2.12417	0.947457	0.249263	2.65779		0.484	0.310817	1.10719	1.24126	0.898879	1.32544	0.181723	0.152441	0.551669	0.26847	0.102463	0.599027
1.76026	0.689777	2.06906	1.26569	0.00729058	3.755	0.0355165	0.0330115	0.476613	0.391001	0.440364	0.508108		0.382455	0.518597	0.620206	0.679657	0.475274	0.902097	0.0338473	0.0794454	0	0.10737	0.0589377	0.0672161
0.527298	0.358468	0.360571	2.44618	0.71587	3.1354	0	0.0367944	0	0.314166	0.55121	0.494722		0.747488	0.694429	1.46571	0.626742	0.600593	0.608931	0.442748	0.257487	0.43687	0.351215	0.118008	0.38101
1.36168	0.844461	1.7975	1.09554	1.49209	2.40379	3.29094	0.406866	3.6321	0.272453	0.0809007	0.181968		0.64126	0.332887	0.937262	0.329294	0.332079	0.236478	0.216797	0.188576	1.14392	0.0415931	0.0420655	0.0184642
1.37787	0.874531	1.39768	1.11534	0.312924	1.97451	0.489095	0.31795	2.34422	0.330726	0.113923	0.615902		0.710058	0.484415	1.07963	0.691759	0.229142	1.21511	0.0590689	0.0731429	0	0.0602775	0.0344975	0.014416
0.76006	0.744083	1.82169	1.58493	0.655809	3.42959	0.481068	0.0402639	0.37443	0.134923	0.0394886	0.257719		0.491038	0.27507	0.908875	0.167728	0.26065	0.485498	0.0910877	0.141426	0.184094	0.0845665	0.0182881	0.64143
1.17041	0.665528	1.08332	2.80226	0.809142	2.96596	0.74869	0.883685	2.57662	0.0130713	0.0213937	0		0.339572	0.425125	0.412273	0.166984	0.246651	0	0.39715	0.514803	0.955812	0.0467456	0.0538968	0.0412951
0.425738	0.252492	0.376185	1.19312	0.523218	2.43327	1.37918	0.488641	0.975611	0.195996	0.0785214	0.0891355		0.652781	0.596534	1.38441	0.753529	0.452104	1.59664	0.447265	0.0991004	2.04226	0.0592865	0.0631703	0.142903
1.45171	0.859316	1.83805	1.26263	0.429082	2.91565	3.44426	0.576124	1.28545	2.53604	0.632783	1.93568		0.565293	0.284816	0.792189	0.674687	0.782764	1.51133	0.779188	0.47057	0.484276	0.0164573	0.0465387	0.103635
0.587013	0.380515	0.526546	0.550083	0.121793	1.53713	1.172	0.24201	0.707347	1.17477	0.239987	0.313093		0.54137	0.562385	0.825846	0.787611	0.45809	1.30685	0.165054	0.0432264	0.415225	0.0793087	0.0392292	0.204369
1.42094	0.756337	1.27464	1.58266	1.30269	1.58207	0.420617	0.10053	0.683444	0.26271	0.188804	0.286423		0.40706	0.493395	0.784845	0.287282	0.548062	0.0248172	0.158402	0.122369	0.0479212	0.0746685	0.0363249	0.0505567
1.46327	0.294798	1.0602	1.4505	0.631607	2.77052	0	0	0	0.244652	0.0171383	1.23208		0.484455	0.532457	1.59055	1.61277	1.18858	1.98732	0.0501064	0.00115306	0.0270049	0.0542247	0.0337607	0.0996068
1.3693	1.24902	0.915247	1.98013	0.984117	2.62774	1.33611	0	3.7074	0.344525	0	0.212726		0.420931	0.64626	1.7055	0.963948	0.282679	1.73682	0.485066	0.817231	0	0.740696	0.916653	0
1.43425	0.636491	1.08438	2.08962	1.16806	2.74748	0.184087	0.343827	0.993135	0.303067	0.0984914	0.731758		0.606624	0.380511	0.858156	0.792641	0.798124	1.06336	0.536316	0.452543	0	0.0237483	0.0314611	0
1.22983	0.472796	1.36676	3.11518	3.31528	0	1.32185	0.715872	1.10419	6.50129	0.831043	7.52998		0.777057	0.7516	1.26182	0.125306	0.0517527	0.126515	0.241237	0.0833066	1.07099	0.00422861	0.00246022	0.0937479
0.951808	0.347637	0.915737	1.72609	0.967764	2.03155	0.253897	0.00984733	0.0715646	1.08012	0.179171	0.343523		0.770882	0.627222	1.60371	0.964708	0.280414	1.11877	0.117619	0.214726	0.0547548	0.021115	0.0269627	0.0543065
0.408108	0.10957	0.211713	2.14295	0.54604	1.54085	1.11536	0.326679	0.870555	0.435203	0.0124264	0.629312		0.569257	0.631758	0.723725	0.504909	0.353531	0.820141	0.19567	0.301892	0	0.0554334	0.0219143	0.0205636
0.650862	0.132616	0.935753	0.948953	0.0407779	3.47723	3.32417	1.94991	4.40762	1.55467	0.734558	2.60393		0.90185	0.612314	1.22364	0.857699	1.00796	2.08837	0.347456	0.193703	0.274723	0.00614758	0.00105816	0
0.927599	0.328311	0.818529	0.646887	0.230316	1.97479	0.489147	0.139299	0.299498	7.96545	2.40862	4.48118		0.925816	0.812956	0.988778	0.268865	0.215783	0.220141	0.548411	0.413545	0.894259	0.987972	0.680499	0
1.15421	1.2112	0.828286	0.901976	0.275189	3.25306	0.691207	0.433213	0.693778	0.0479822	0.02898	0.0726568		1.23865	0.789671	1.34238	0.268865	0.215783	0.220141	0.27495	0.191515	1.6095	0.127102	0.048483	0.0100866
0.459686	0.440645	0.364288	1.423	1.34465	1.2247	3.12514	0.118099	4.56275	0.0909438	0.00683292	0.126776		0.802447	0.861854	1.37455	0.326119	0.344395	0.249671	0.185697	0.500717	0	0.430744	0.157862	0.194912
0.812882	0.305517	0.420355	1.47432	0.275908	1.85526	1.91621	0.621606	2.22462	0.302856	0.0212903	0.804111		0.732844	0.621368	1.28146	0.807445	0.54056	1.58266	1.14139	0.181301	3.31705	0.0448427	0.0113351	0
0.911956	0.445474	1.39906	1.71935	0.641066	2.37737	1.21355	0.659835	1.33392	0.84417	0.134924	0.727715		0.712719	0.497296	1.39383	0.774462	0.160191	1.93998	0.579976	0.397149	0.418921	0	0.00178374	0.023583
0.803116	0.423188	0.609352	2.02306	0.772875	2.14392	1.25124	0.110049	1.2144	0.154623	0.0966267	0.0200312		0.784567	0.568404	1.08458	0.632406	0.700812	0.295381	0.077056	0.104069	0.124789	0.232194	0.158179	1.17751
1.21314	0.656291	1.38938	1.19165	0.439956	1.18428	0.757505	0.370051	0.339758	0.375503	0.0869932	0.625402		0.919985	0.926041	0.870772	0.553714	0.364327	0.603858	0.273866	0.337415	0	0.791774	0.23729	0.646216
1.42366	1.11761	1.73169	1.61384	1.35717	2.2503	0.223695	0.0203876	0.207251	1.40681	0.0150499	3.00217		0.678696	0.738831	1.20763	0.371866	0.421002	0.804582	0.182445	0.0677377	0.0757052	0.133175	0.117678	0.170029
0.815482	0.641853	0.902934	0.965323	0.748936	1.68282	0.529521	0.316924	0.960881	0.363507	0.18828	3.34449		0.660632	0.417253	0.847643	1.07836	0.896474	1.0095	0.113255	0.135469	0.724318	0.158906	0.133293	0
0.461157	0.199974	0.394263	1.68376	0.572034	4.97112	0.198735	0.00785632	0.0996187	0.120434	0.0699099	0		0.916647	0.896532	1.40042	0.499427	0.277285	1.59162	0.421847	0.286948	0.578422	0.0861137	0.0693896	0.0575375
1.07435	0.555951	0.496445	2.23917	1.3479	0.200291	1.89138	1.0569	5.9054	0.2057	0.107389	0.217758		0.933071	0.864534	1.15345	0.263948	0.31277	0.0169831	0.496461	0.392574	0.107744	0.079822	0.0571006	0.0730199
0.842603	0.788221	0.81373	1.66568	0.633657	1.03369	0.336123	0.0919214	0.34806	0.179314	0.128876	0.0618168		0.68972	0.501008	0.840698	0.511063	0.231817	0.319704	0.423342	0.315219	0.614519	0.438865	0.177695	0.581775
0.245097	0.0992394	0.167164	0.611804	0.421245	1.31748	2.81396	0.712658	4.29044	1.25255	0.0558363	1.27279		0.571073	0.579934	0.37743	0.919457	0.83979	1.83462	0.26643	0.188503	0.269258	0.119663	0.152332	0
0.372369	0.422542	0.438119	2.25417	0.110509	3.32509	0.0127903	0.0102772	0.0322164	2.50391	0.362495	2.84518		1.00369	0.764561	0.549002	0.41629	0.794495	0.672207	0.420271	0.367311	0.309611	0.156353	0.055782	0.392431
0.870536	0.629371	0.694547	0.857528	0.342357	0.974044	1.1812	0.603031	0.76843	0.268868	0	0.645434		1.1904	0.825315	0.965079	0.417715	0.197319	0.374221	0.652533	0.798415	0	0.0844389	0.106482	0.237158
0.565391	0.568001	0.725232	1.81258	0.917555	5.09101	0.332154	0.0967409	0.46282	1.7959	0.502878	1.02828		0.529842	0.339698	1.3858	0.345468	0.389011	1.76678	0.363333	0.196662	0.377159	0.221851	0.214329	0.382581
1.55865	0.627454	0.735375	1.60312	1.24544	2.2041	1.56805	0.386376	0.573199	0.0364103	0.0318794	0.0247079		0.479722	0.432246	1.09594	0.694781	0.226771	1.12762	0.252012	0.0786243	0.182662	0.124669	0.130839	0
1.80361	1.55181	2.13029	1.99398	0.620004	4.29057	1.05937	0.429132	0.86009	0.431466	0.391766	0.664978		1.12443	0.572583	1.70246	0.454614	0.35481	1.84596	0.724694	0.191266	0.996567	0.165574	0.0212091	0.171181
1.24431	0.611114	0.860227	0.829218	0.177818	1.0457	4.47147	3.51677	2.84466	0.605558	0.211397	0.406009		0.45661	0.682879	1.16596	1.16622	0.288741	2.43636	0.256365	0.057289	0.680063	0.140425	0.0565429	0.0664679
1.12118	0.569422	1.55726	1.45966	0.683048	2.62157	1.49866	0.233373	2.60474	0.414179	0.0838364	0.574754		0.911488	0.475729	1.57809	0.185585	0.0683259	1.69845	0.13559	0.517583	0.209447	0.0855707	0.0978266	0.20809
0.48343	0.224124	0.369023	0.802172	0.671006	0.488799	3.60322	0.826162	6.75851	3.66929	0.286339	2.96988		0.611009	0.167577	0.971236	0.0922893	0.199421	0.60577	0.304695	0.18309	0.863161	0.25085	0.169264	0.0647612
0.782927	0.432951	0.962556	1.43117	0	2.78705	2.85624	1.13813	1.43681	0.543091	0.173592	0.527909		0.417935	0.249226	0.513609	0.166699	0.137588	0	0.304695	0.18309	0.863161	0.0871903	0.0285102	0.291439
1.03584	0.571125	1.28403	1.53092	0.0642561	3.29479	2.88363	0.709921	3.42689	0.440297	0.076932	0.651206		0.399354	0.180273	0.590569	0.746987	0.345683	1.02271	0.214456	0.0998368	0.0447806	0.0463221	0.0183822	0.0370453
0.867589	0.829959	0.894313	0.941185	0.638716	2.31047	1.71079	0.465262	3.83163	0.417093	0.16189	0.54202		0.740569	0.76118	1.05086	0.514439	0.418001	0.769799	0.214456	0.0998368	0.0447806	0.401361	0.0151975	0.113824
1.42759	1.26142	1.75966	1.12722	0.306545	1.87537	0.411961	0.134915	0.321153	0.0662379	0.00901367	0.0874687		1.045	0.758135	0.913228	0.514439	0.418001	0.769799	0	0	0.109697	0.0407569	0.0186978	0
1.34198	0.554505	1.79681	0.643569	0.663814	0.355087	4.48165	0.416353	6.22547	1.54786	1.30478	1.24302		0.213863	0.336475	0.576451	0.518559	0.407839	1.23034	0.0304428	0.0406534	0.0405911	0	0.00885305	0
1.40145	0.80012	1.26813	2.41509	0.0467113	5.13676	1.6286	0.410499	2.09459	0.0498948	0.0180664	0.169581		0.249214	0.158748	0.397002	0.518559	0.407839	1.23034	0	0	0	0.238982	0.150458	0.111605
1.36832	0.70679	1.76613	0.933035	0.433492	0.781636	4.93631	0.161251	8.67133	0	0	0		0.143784	0.101929	0.145306	0.424217	0.148114	0.604508	0.117924	0.0637471	0.341925	0.228301	0.285486	0.0281119
0.175772	0.0918837	0.114197	2.84868	0.831059	1.5564	0	0.379645	0.585974	0.460165	0.0755061	0.435077		0.569292	0.691935	1.06635	0.17418	0.13203	0.162583	0.283083	0.20616	0.602971	0.204177	0.153563	0.0762702
0.888838	0.190581	0.790356	0.987064	0.736809	1.89571	0.334047	0.100292	0.177994	0.307264	0.210426	0.220895		0.433114	0.430818	0.851167	0.514269	0.292418	0.774941	0.0371799	0.0149338	0.00249167	0.115541	0.00573453	0.149541
1.3016	1.2016	0.756003	1.2443	0.273702	1.82284	3.56709	0.36707	3.67979	0.155445	0.0252492	0.23126		0.049001	0.0253168	0.108432	0.963708	0.811361	1.79175	0.307167	0.15603	0.401291	0.00987546	0	0
1.35058	0.817934	1.18506	0.58476	0	2.33458	1.04104	0.20436	2.49211	1.81316	0.270455	1.00168		0.470134	0.498516	0.848533	0.138435	0.0398044	0.0163991	0.384689	0.302954	1.10077	0.308359	0.154477	0.433806
0.56355	0.423296	0.512755	1.50615	1.52002	2.24949	0.28821	0.10594	0.253703	0.558735	0.309727	0.457449		0.488689	0.594631	0.772916	0.357184	0.287811	0.424799	0.117203	0.0386769	0.705622	0.0923948	0.0813103	0.103614
1.04493	0.308492	1.13152	1.38476	0.244441	2.88302	5.12715	2.68156	4.17573	0.719683	0.193571	0.555698		0.726151	0.511586	0.671501	0.72604	0.131993	2.61955	0.168587	0.0934682	0	0.164695	0.0642646	0.0421909
1.28874	0.530988	3.12456	1.39534	0.357449	2.20708	1.30577	0.11757	0.965117	1.09953	0.313798	1.30287		0.563894	0.41591	0.907441	1.28084	0.632017	1.55331	0.0133605	0.00367636	0	0.0274411	0.0088121	0.038154
0.4341	0.673507	0.677682	1.33111	0.629875	0.828635	0.848644	0.0260728	1.40517	0.21673	0.0449477	0.235971		1.14695	0.46084	2.11651	1.08575	0.460745	1.63791	0.503592	0.313405	0.692762	0.062124	0.066632	0
0.633284	0.473522	0.853282	1.79855	0.150232	2.71396	0.30361	0.301881	0.335012	0.130134	0.0324132	0.0552622		0.901762	0.868408	1.21494	0.225664	0.403057	0.346637	0.548583	0.0430406	0.558935	0.0938797	0.179346	0
0.663836	0.660094	0.712808	0.324147	0.102884	0.413723	3.01384	2.35943	0.832318	0.0688891	0	0.191941		0.889498	0.784001	1.17022	1.22305	0.975891	1.43503	0.288154	0.10607	0.106709	0.24572	0.153893	0.215836
1.9463	0.899875	1.83094	1.34624	0.260952	2.11743	2.49355	1.96634	0.749895	5.84254	1.06689	4.02417		0.0996614	0.0594358	0.0282091	0.289189	0.212969	0.722886	0.365614	0.259399	0.878288	0	0	0
0.765811	0.533964	0.885952	0.483241	0.164802	0.885239	1.73875	0.324633	1.95986	0.0576081	0.0687486	0		0.591823	0.429897	0.241844	0.670563	0.328884	1.99235	0.594082	0.154846	1.81777	0.366113	0.0600047	0.289715
0.988262	0.764134	1.12331	1.56623	0.961917	1.01451	2.76425	0.471884	3.13425	1.73199	0.0173303	1.86754		0.587359	0.919049	1.63402	0.754351	0.344674	0.355384	0.412702	0.318568	0.909165	0.0347533	0.0415089	0.0212332
0.862865	0.669525	1.09919	1.24194	0.116241	3.43224	1.33993	0.952134	1.75018	0.223646	0.154466	0.407249		0.60936	0.496517	1.13026	1.23787	0.505492	2.47572	0.0744196	0.137863	0	0.596135	0.141458	0.127317
1.2135	0.771177	1.82767	1.63315	1.11596	2.02061	1.8361	0.288898	3.9186	0.360793	0.0127756	0.321804		0.880867	0.462193	1.70961	1.18788	0.769873	2.11086	0.167422	0.206108	0	0.0130221	0.011289	0.0432805
1.03958	0.429375	2.19253	1.63315	1.11596	2.02061	0.922361	0.0893858	1.35328	4.24578	0.908162	3.3567		0.399736	0.41721	1.13606	1.29335	0.238501	0.995672	0.260869	0.270787	0	0.105032	0.0542024	0.00995845
1.01873	0.981559	0.734558	1.30903	1.09482	2.0313	1.52183	0.121365	1.88833	5.77054	4.03231	0		0.576434	0.690741	1.3341	0.509632	0.716055	0.273182	0.0492375	0.274328	0	0.173418	0.0689948	0.119033
0.145334	0.713139	0.45434	1.30903	1.09482	2.0313	0.00661234	0	0	1.34617	0.359701	1.41708		0.518927	0.302749	1.67235	1.00984	1.22407	0.234037	0.0439781	0.00936766	0.291271	0.00609739	0.0674685	0.0564651
1.23614	0.800819	0.634489	2.8575	0.201258	2.17459	1.68515	0.576105	5.39565	0.365531	0.0028861	0.930939		0.689316	0.808363	0.785688	1.26596	0.263208	1.20029	0.649246	0.373383	0	0.107527	0.10834	0.0823523
1.01606	0.651436	0.820171	0.768204	0.33201	0.856113	1.84174	0.449687	2.41512	4.80367	1.55296	3.28172		0.425126	0.327438	2.33856	1.15838	1.36121	0.608817	0.131101	0.0334142	0.640113	0.142244	0.113546	0
0.831249	0.723945	1.36569	0.998886	1.19328	0.416632	3.99285	1.18584	3.63762	0.280221	0	1.35756		0.506144	0.55385	1.07775	0.262346	0.324764	0.415805	0.189174	0.193355	0.109991	0.143802	0.101061	0.0622318
1.27147	0.796634	1.6223	1.21043	0.0366224	3.54233	0.68989	0.129851	0.910966	0.984547	0	3.19279		0.547222	0.4861	1.19286	1.43476	0.793179	1.79776	0.514011	0.0703074	1.34752	0.0748506	0.0319257	0.0739482
1.07178	0.436726	1.32182	1.36323	0.0390993	2.4966	1.23159	0.867268	0.778177	0.0709253	0.0808774	0.108895		1.14468	0.950156	1.72454	0.833178	0.487748	2.92041	0.252972	0.00657578	0.209701	0.00170771	0	0.0165503
0.317272	0.170902	0.225019	1.69868	0.321367	4.97971	3.66549	2.4101	2.76138	0.561114	0.321741	1.10137		1.3161	1.04893	1.85117	0.867989	1.35566	0.649996	0.221416	0.198752	0.481514	0.274459	0.329367	0.336036
1.18549	0.883794	1.10988	0.981918	0.371639	0.847774	0.995776	1.35671	0.650157	0.113573	0.0920141	0.333506		1.05378	0.691035	1.0552	0.821378	0.213381	0.700336	0.186352	0.116759	0.4599	0.0359326	0.0216024	0
0.978378	0.831904	0.647851	2.51046	0.824444	2.82373	1.08265	0.325581	0.589969	0.129607	0.0234747	1.32892		1.09588	0.637692	1.37644	1.58654	1.03139	1.31745	0.124792	0.292479	0	0.0584819	0.068484	0.0748155
0.757427	0.55724	0.546372	2.51046	0.824444	2.82373	0.635698	0.264724	0.729029	0.442959	0.31331	0.300282		0.978007	0.563529	1.32665	1.20172	0.537913	0.999465	0.185119	0.190057	0	0.264469	0.0916852	0.0654625
0.61013	0.590231	1.17334	1.53821	0.394456	3.04991	0.105009	0.168087	0.129006	3.56447	0.124061	5.5223		0.868476	0.787092	1.11319	1.85216	0.968691	1.74932	0.42924	0.495587	0.501476	0.0811869	0.0995737	0.0252672
1.21378	0.479407	1.35605	1.55982	1.34965	1.97425	1.53199	0.962178	1.7763	0	0.0134629	0.0774222		1.08005	0.911793	1.33824	0.382439	0.290407	0.744481	0.495943	0.117947	0.644983	0.00329731	0	0
0.892718	0.619471	1.03622	1.14474	0.111269	3.25437	0.227606	0.146646	0.165363	1.68461	0.307947	1.20695		0.69986	0.575118	1.23943	0.470777	0.0641927	1.39463	0.208887	0.412829	0	0.114044	0.033488	0.0575515
1.79524	0.607618	0.700337	1.20504	0.190221	1.16848	0.490044	0.581503	0	0.228836	0.0447859	0.351204		0.819931	0.473644	0.847362	0.242844	0.27144	0	0.223711	0.294229	0.0622325	0.0445535	0.0446857	0.0561391
1.17315	1.06327	1.817	0.706286	0.127652	1.94026	2.54261	1.40449	1.58724	1.1039	0.147324	1.07852		0.869175	0.396972	0.47212	0.242844	0.27144	0	0.383828	0.345112	0.23929	0.0341337	0.0325227	0.0820643
0.317045	0.117464	0.215549	1.13356	0.889729	3.01422	0.411793	0	1.79239	1.94367	0.314718	2.49912		0.172358	0.122352	0.168019	1.39874	0.697342	1.62859	0.115561	0.266877	0.750336	0.162578	0.0369432	0.0356031
1.21483	0.333416	0.793565	1.15963	1.00655	2.63016	1.87995	0.870934	0.662101	0.911181	0.0481346	0.884588		0.523081	0.397287	0.620658	0.546621	0.430144	0.150721	0.168281	0.28634	0.184873	0.0817683	0.0201161	0.034748
2.12622	1.55833	1.44247	1.15963	1.00655	2.63016	1.9356	0.0828438	2.44936	0.007158	0.00480307	0.0662383		0.48309	0.314894	0.585499	0.553382	0.549808	0.0412856	0.528618	0.415814	1.04495	0.120113	0.0536119	0.215669
0.553661	0.119785	0.505483	1.04105	0.984611	1.59085	1.71379	1.06272	0	1.14288	0.46789	1.51934		0.260217	0.186828	0.430744	1.10568	0.463057	1.42925	0.255427	0.0894467	0.0472135	0.0401447	0.0309209	0.00548476
1.11865	0.3009	1.42706	0.592431	0.30308	0.998479	0.540667	0.826688	2.58669	1.84331	1.85891	0		1.04617	0.54588	1.20883	0.709937	0.151075	1.13317	0.211759	0.0338311	0.529752	0.0526568	0	0.0125313
1.53573	0.790502	1.33252	0.888718	0.255178	0.480478	1.63733	0.0967549	2.10977	0.472856	0.247094	0.289594		0.21587	0.206441	0.352005	0.905292	0.422447	1.38161	0.479365	0.316852	0.341726	0	0	0
1.63864	1.51223	1.61232	0.513791	0.121492	1.1047	0.88713	0.807017	1.03521	2.33284	0	4.7367		0.0439868	0.0269187	0.0916808	0.905292	0.422447	1.38161	0.499767	0.570517	0.665717	0.0412814	0.0111267	0.0710109
0.785141	0.890079	1.58744	0.919073	0.263224	1.17807	4.21372	0.80981	3.0598	1.22621	0.367412	1.28511		0.156084	0.0522607	0.145279	1.10081	0.876452	1.67395	0.192904	0.379893	0	0.0276291	0.00384586	0
1.00286	0.688412	0.798122	2.75044	0.473674	3.33307	1.10553	0.390554	1.7221	1.31322	0.0997362	2.61962		0.236551	0.198423	0.784989	0.780737	1.63263	0.825374	0.183616	0.0575988	0.304697	0.127851	0.0218048	0.0863842
1.48726	0.779324	1.96114	0.725212	0.089824	1.32848	1.3722	0.415246	1.04393	0.229058	0.113581	0.243536		0.600004	0.522515	0.914006	0.618655	0.27828	0.864483	0.264962	0.186339	0.0289654	0.17484	0.0733496	0.107167
1.08499	0.693464	1.02747	1.36541	0.196833	1.88767	1.14474	0.456991	1.25311	0.440546	0.168244	0.346937		0.484109	0.181849	0.614835	1.19694	0.767921	2.85316	0.197849	0.0872855	0.258016	0.010119	0	0
0.116725	0.045502	0.150143	1.33366	0.587379	1.34761	3.23727	0.643123	3.37584	2.05174	1.57706	0.911698		0.316042	0.23593	1.44562	1.19694	0.767921	2.85316	0.346305	0.286911	0	0.00406323	0	0
1.16027	0.615672	1.35251	1.90179	1.30284	2.70327	1.11295	1.16138	0	0.29046	0.390912	0.620478		0.454508	0.619398	0.254654	1.59598	0.788645	1.73874	0.422303	0.426954	0.855957	0	0	0.0139535
1.26113	0.747408	0.912473	1.90179	1.30284	2.70327	1.98663	0.528655	2.9811	0.509303	0.158398	0.459253		0.216274	0.151334	0.0777131	0.700304	1.68763	0	0.0482271	0.00558631	0.0760448	0.210604	0.024785	0.0376223
0.685246	0.439529	0.617185	1.09569	0.630884	0.899147	1.11186	0.595128	1.82569	0.00631131	0.0223186	0.00594877		0.284136	0.260467	0.65513	0.240269	0.273122	0.455952	0.164997	0.00351331	0.0327323	0.0941201	0.0856534	0.0929567
0.0655051	0.0826073	0.0721812	1.38615	0.334333	1.89459	0.0390851	0.00569476	0.0145559	0.493491	0.262703	1.40864		0.628144	0.412634	1.54184	0.202373	0.364904	0.266845	0.497885	0.216565	0.379743	0.143316	0.0173559	0.284574
0.611792	0.219733	1.04226	0.88987	0	3.9382	2.27426	0.226062	5.53538	0.539545	0.384092	0.499058		0.45251	0.417264	0.731746	0.780467	0.21423	0	0.208279	0.0756139	0.243445	0.218933	0.0889595	0.105341
0.859854	0.618957	0.520572	2.49685	0.41227	3.1126	2.54131	0.912311	1.47154	0.660888	0.271696	0.367292		0.198275	0.158354	0.490297	0.651518	0.329477	0.79609	0.0652629	0.350393	1.69435	0.0941364	0.0296242	0.102272
2.0025	0.63437	2.21972	1.32485	1.01692	0.256538	0.436099	0.0665752	0.373368	1.17128	0.314724	0.60856		0.686914	0.426908	1.14644	0.788406	1.65117	0.73883	0.319358	0.392222	0.307378	0.0241905	0.276409	0
1.2214	0.845142	1.66494	1.32485	1.01692	0.256538	0.0997725	0.0301096	0.0910955	0.4122	0.125089	0.613814		0.547454	0.23864	0.436048	0.857848	0.529007	2.0637	0.319358	0.392222	0.307378	0.270441	0.0810083	0.506648
0.859279	0.479778	0.990737	1.35604	0.293553	1.47495	2.44468	2.38232	0.110907	0.0414065	0.0557248	0.0713158		0.144279	0.0468314	0.15043	0.577655	0.860314	0.607545	0.278869	0.329713	1.30071	0.209638	0.235235	0
0.731432	0.848544	1.25318	1.48453	0.636542	4.00402	0.392083	0.318767	0.217798	1.29476	0.342523	1.02956		0.252589	0.215373	0.284561	0.331513	0.160302	0.543572	0.278869	0.329713	1.30071	0.0118663	0	0
1.67519	1.26565	1.12124	0.45857	0.311557	0.893985	2.27173	0.349488	3.271	0.617208	0.145949	0.774736		0.159621	0.210565	0.367859	0.926251	0.263408	1.52521	0.0205639	0.039317	0.0120337	0.0605403	0.0670032	0.00947949
1.87428	1.38261	1.30681	2.06132	0.548746	2.43311	1.95035	0.4712	1.71817	4.69283	3.74402	1.73921		0.392702	0.552195	1.24703	0.179765	0.169426	1.96538	0	0.0179905	0	0.140296	0.0640541	0.0277379
1.13891	0.969563	0.63989	3.16847	0.404093	2.41275	1.02687	0.36684	0.661062	0.020908	0.0306961	0.16908		0.486813	0.517051	0.85715	0.509929	0.240156	0.824089	0.359008	0.155741	0.472163	0.104239	0.0467449	0
1.59003	0.728781	1.79244	0.988839	0.369937	2.96639	0.323837	0.0688987	0.133122	1.83656	0.436763	0.92255		0.311894	0.19011	0.481205	0.369802	0.600098	0.78887	0.495271	0.26301	0.0603719	0.086666	0.135069	0
0.833538	0.672799	0.866035	1.11018	0.940331	1.47855	0.631886	0.102702	0.973702	1.64645	0.194091	0.868991		0.529609	0.258043	0.639348	0.649392	0.706981	1.93362	0.424873	0.259559	0.799362	0	0	0
0.226587	0.20056	0.306925	0.260306	1.11526	1.32238	3.28311	0.152771	6.51932	0.410254	0.120797	0.147614		0.837822	0.562972	1.22707	1.04509	0.509467	2.5544	0.155571	0.0420789	0.150265	0.507822	0.35166	0.310396
0.869836	0.721675	1.68378	1.44726	1.10296	0.419101	1.79223	0.801314	1.61181	2.72452	0.242252	4.27534		0.246599	0.263119	0.319633	0.383465	0.37387	0.691728	0.297842	0.1881	0.131057	0.355603	0.0291409	0.650346
1.44479	0.605366	1.33225	1.45663	0.0644626	2.57466	1.86991	1.53491	0	1.84271	1.17272	1.63457		0.283418	0.157481	1.04541	0.383465	0.37387	0.691728	0.822476	0.292137	0.0908316	0.0282235	0.0503649	0.0996443
0.578025	0.320039	1.55944	0.923603	0	0.996288	0.538344	0.092888	0.562223	0.02338	0.0638517	0.0334067		0.376553	0.210773	0.275556	0.378899	0.447647	1.87588	1.33849	0.482687	1.23817	0.138524	0.0538249	0.0720424
1.38856	0.945672	1.29533	0.363255	0.107468	0.685476	0.453087	0.319942	0.498016	0.08974	0.0620067	0.171473		0.273054	0.310809	0.410557	0.378899	0.447647	1.87588	0.236366	0.387303	0	0.418317	0.204699	0.20228
0.0543816	0.152659	1.17758	1.82765	0.35309	5.32478	0.879401	0.521187	1.69671	0.74301	0.0720198	0.670581		0.386822	0.212596	0.136377	0.218883	0.199886	0	0.0210813	0.014777	0.00354268	0.0846414	0.0715279	0.0463124
0.21494	0.218817	0.502745	1.48009	0.598019	1.6133	0.15216	0.0308926	0.179239	5.52599	1.77501	3.66846		0.16052	0.150158	1.02083	0.218883	0.199886	0	0.448367	0.0584619	0.189198	0.627955	0.393541	0.330419
0.633323	0.815391	0.905637	1.14949	0.272586	2.99885	0.142728	0	0	0.109344	0.0663504	0.0454831		0.133822	0.244339	0.539595	0.3536	0.281845	0.24437	0.103522	0.161922	0	0.277871	0.0197979	0.371896
0.810895	0.370961	0.346034	1.12951	0.820869	1.46939	0.497972	0.368257	0.0939169	0.188833	0.0282855	0.483491		0.478966	0.388565	1.2568	0.153115	0.123316	0.0424252	0.244498	0.164471	0.533261	0.178484	0.0593206	0.183902
0.444076	0.20089	0.15165	1.62725	0.58736	2.21677	2.58377	0.345163	1.8496	0.739039	0.232628	0.447281		0.426125	0.132337	1.28244	0.516598	0.224893	1.12221	0.197013	0	0	0.0604316	0.00923551	0
1.16921	1.11343	1.00168	2.10662	0.703192	3.07053	3.50487	0.06994	3.89379	0.228821	0.0355371	0.32919		0.414671	0.531379	1.24517	0.523906	0.361895	0.63136	0.288793	0.140519	1.14259	0.146874	0.0678092	0.0505921
1.95298	1.33668	1.14532	2.10662	0.703192	3.07053	2.52739	0.682051	3.198	0.2937	0.157692	0.185147		0.430034	0.19067	0.955287	0.756076	0.125585	1.0942	0.222243	0.175825	0.0668037	0.303706	0.215924	0
0.949462	0.515879	0.613805	0.660304	0.461933	0.728011	1.64536	0.316742	1.48298	0.51137	0.145377	2.62753		0.482087	0.397367	1.28329	1.55765	0.472101	2.89615	0.222	0.117853	0.850201	0.30731	0.225133	0
1.11419	0.506895	0.929413	0.621797	0.563641	1.07986	0.504856	0.0710624	0.605793	0.705709	0.0057184	0.566546		0.566192	0.451737	0.567211	2.19976	1.53507	1.56807	0.222	0.117853	0.850201	0.318772	0.113253	0.455373
0.703445	0.214935	0.604934	1.15305	0.551286	1.92761	1.36198	0.4399	0.743594	0.35209	0.0381873	0.213592		0.649039	0.588221	0.830299	0.836026	0.469171	1.39029	0.185662	0.404508	0	0.186703	0.0174187	0.334908
1.05372	0.728115	0.879126	1.71301	1.20159	1.28215	1.79652	0.779632	1.35447	0.143148	0.0710582	0.524262		0.624532	0.454292	0.615353	0.766074	0.246641	0.797047	0.363805	0.138568	1.06937	0.300275	0.313702	0.109173
0.649719	0.701211	1.07239	2.12486	0.333147	3.40713	1.4796	0.56263	2.40494	0.522757	0.0876183	0.319371		0.93423	0.605484	1.03019	0.716325	0.556039	1.04397	0.509254	0.27916	0.361764	0.124712	0.106871	0.104303
1.78616	1.1533	1.1265	0.995038	0.270029	0.958507	0.462189	0.123667	0.353409	0.918012	0.2431	1.82709		0.310263	0.135124	0.475049	0.748523	0.386673	0.915607	0.38033	0.182111	0.239459	0.131124	0.0407314	0.181976
1.60442	0.658653	1.5293	1.18903	1.00577	1.2247	1.65023	0.840698	0.853177	1.33501	0.349226	1.72107		0.664306	0.464147	0.578969	1.50892	0.86673	3.29479	0.0502976	0.122719	0	0.190369	0.0739551	0.180473
0.881552	0.478971	0.607845	1.2056	0.519364	1.95806	2.66834	1.39929	2.16851	2.53168	0.845711	1.96804		0.57628	0.374949	0.810758	0.600262	0.679198	3.36057	0.067648	0.121095	0	0.0532182	0.016777	0.0112175
0.836028	0.714091	1.78095	1.2289	0.430452	1.52589	0.89365	0.436901	1.24132	0.512745	0.197908	0.262741		0.176568	0.305293	0.921159	0.818837	0.328012	1.64023	0.769229	0.532983	0.0613721	0.317877	0.152234	0.47517
1.45911	1.27993	1.59906	3.1339	1.28114	3.40578	0.0577201	0.148595	2.43955	0.0484139	0.0115621	0.007653		0.313574	0.237579	0.877713	1.1321	2.66605	0.438121	0.519373	0.131568	0.427774	0.0840182	0.0764346	0
0.588189	0.317628	0.663924	0.429975	0.0848416	1.5476	4.27242	0.210539	4.99558	0.945162	0.152038	0.707774		0.745067	0.749315	0.859926	0.482999	0.304448	0.736672	0.814166	1.04086	0	0.0137541	0.00489591	0.0383148
1.89261	0.941414	1.24479	0.942237	0.637957	2.06178	1.49085	0.169469	1.45738	0.484599	0.0751456	1.33395		0.423218	0.414692	1.07956	0.808356	0.626241	0.739	0.122076	0.0574915	0	0.122699	0.0449956	0.00661318
0.742335	0.456727	1.13841	0.942237	0.637957	2.06178	1.55096	2.01758	0	0.204467	0.111579	0.167643		0.502825	0.193646	0.507336	0.704302	0.484295	1.27501	0.577332	0.751708	0.483614	0.032611	0.01011	0
1.66537	1.36102	2.05567	0.612558	0.518329	2.70835	0.667411	0.160376	1.27798	0.0755292	0.00340953	0.0904776		0.872166	0.679796	1.12676	0.704302	0.484295	1.27501	0.254642	0	0.188667	0.0193935	0.0347517	0.0451504
0.330222	0.413284	0.23653	0.703575	0.347426	1.15485	2.82814	2.13401	0.93999	2.66035	2.17954	0		0.578873	0.214705	0.485638	1.03391	0.93951	0	0.393833	0.253787	0.327789	0.401379	0.125962	0
0.560656	0.145499	0.274176	0.612007	0.206523	1.8876	0.726928	0.244558	0.855598	0.0126054	0	0		0.19311	0.141532	0.053816	2.8698	1.4307	3.59254	0	0	0	0.0735841	0.0135995	0.41773
1.34348	0.890688	1.87972	1.16932	0.744172	2.4229	1.36387	0.838626	2.01233	0	0	0.019364		0.725861	0.459546	0.700708	0.273632	0.0563064	0.494188	0.325744	0.308	1.0335	0.376785	0.424121	0.0530935
1.79225	0.897769	1.40708	0.975415	1.42341	1.36224	2.17011	0.00940707	5.2807	1.66151	0.586686	1.24853		0.68768	0.530861	0.878638	1.18198	0.687865	0.776152	0.520674	0.409232	0.799234	0.284543	0.110695	0.0393095
0.857276	0.510506	0.768392	0.975415	1.42341	1.36224	2.37582	0.26023	3.52139	0.00471052	0.0448902	0.178021		0.223777	0.173232	0.590791	1.18198	0.687865	0.776152	0.379733	0.20513	0.161369	0.104697	0.0172178	0
1.41545	0.799507	1.58951	1.86543	0.111105	1.31817	3.56151	1.10944	4.22801	0.0854157	0.245303	0.842032		0.876874	0.819963	1.82069	0.858443	0.586107	0.205832	0.413877	0.31733	0.140802	0.340238	0.356181	0.102388
1.06327	0.695158	0.879624	4.10555	0.120693	4.56192	1.03359	0.219214	0.954414	2.101	0.465201	1.39508		0.595795	0.628639	1.45778	0.858443	0.586107	0.205832	0.199728	0.0796821	0.0825814	0.285204	0.0341135	0.502881
0.826206	0.801401	2.23116	0.856839	0.0804947	4.37325	3.0338	0.44166	3.23038	0.491502	0.407012	1.3861		0.750357	0.47384	1.89962	0.909641	0.042749	2.34139	0.12667	0.11934	0.0761588	0.0691616	0.0639862	0.0092008
0.572449	0.460722	1.14951	1.4226	0.434128	0.883281	1.0286	0.528983	1.05993	1.73883	0.447813	1.77924		0.175775	0.0147057	0.167619	0.361135	0.156966	0.179002	0.511627	0.389691	0.232111	0.387566	0.0213068	0.234534
1.13874	0.863785	1.29553	1.83709	0.908166	2.78237	0.527506	0.195129	0.439527	0.175155	0.166925	0.378883		0.272679	0.553898	1.16537	0.16328	0.339522	0	0.797007	0.498983	2.05025	0.219688	0.202726	0.324036
0.75982	0.454372	0.63585	0.898474	0.709038	1.34521	0.83112	0.183095	1.1193	0.0898689	0.0169228	0.193045		0.212712	0.217709	0.360724	1.33573	1.21224	1.23007	0.969017	0.454848	1.53702	0.250129	0.059893	0.516534
0.384411	0.248524	0.130463	0.898474	0.709038	1.34521	2.65982	0.162035	3.49201	0.463254	0.119702	0.364899		0.42676	0.274505	1.16698	1.02466	1.22036	0.400553	0.836542	1.31347	1.37477	0.0299105	0.0804352	0
0.822548	0.37467	0.855085	1.18262	0.819965	1.9946	0.290577	0.154662	0.283338	0.0101393	0.0229586	0.0303336		0.53437	0.448163	1.74555	0.212713	0.613271	0	0.123053	0.137927	0.139839	0.108386	0.122073	0
1.29994	0.588819	1.73338	0.64672	0.456788	1.39708	0.695449	0.198908	0.792677	0.902786	0.543426	0.487493		1.03774	0.263379	0.582872	1.61195	0.937665	1.52817	0.123053	0.137927	0.139839	0.00548925	0.0180016	0
1.00515	0.935071	0.794657	1.67866	0.244911	4.705	3.05098	0.855343	2.94696	0.0594617	0.0729778	0.128565		1.03779	0.73274	1.30439	1.61195	0.937665	1.52817	1.03062	0.631062	0.985562	0.28864	0.172474	0.103621
1.08545	0.702814	1.12444	1.47465	0.575004	2.42091	6.19648	1.47891	3.74033	0.0326685	0.00408177	0.00748192		0.581616	0.359416	1.025	0.720797	0.786139	1.22865	0.263444	0.221508	0.407371	0.534787	0.109407	0.449506
1.07462	0.475834	0.584055	1.47465	0.575004	2.42091	3.283	2.54654	1.77597	0.334434	0.12657	0.129814		0.228042	0.210204	0.102659	0.821615	0.486892	1.0342	0.668398	0.598551	0.420961	0.120794	0.174709	4.63918
1.228	1.00234	1.61352	1.17799	0.407588	1.03225	3.88954	0.162444	6.07336	0.0355395	0.0486353	0.183422		0.223118	0.271829	0.214971	1.11113	0.623355	0.762536	0.359376	0.137833	0.247092	0.631646	0.110261	0.437871
0.775992	0.5672	1.08576	2.20921	1.12384	4.47798	1.8489	0.513355	1.55141	0.0231581	0.0759152	0.0208854		0.372368	0.363608	1.47248	0.33524	0.365939	0.843774	0.357486	0.191089	0	0.0334612	0.0199242	0.110876
0.810581	0.499169	0.647958	2.35103	0.713496	4.78251	2.27033	0.688045	3.49594	0.596117	0.0496251	0.923277		0.456677	0.42364	0.96277	0.733065	0.318348	0.844845	0.0459339	0.0838624	0.450934	0.0889833	0.00163822	0
0.795711	0.658864	0.71944	0.621563	0.629156	0.223811	0	0.218598	0.0127722	0.296896	0.0690986	0.369113		0.499198	0.60272	0.816666	0.335394	0.183138	0.850878	0.112833	0	0.0336804	0.106968	0.0260706	0.0283197
1.07004	0.520699	1.1643	2.10274	0.19393	4.55503	2.563	0.666246	3.00762	0	0.0260699	0.237185		0.346264	0.432992	0.473661	0.696737	0.416214	1.35759	0.00392313	0	0.0249421	0.0609086	0.00768103	0
1.76317	1.31636	1.96349	2.98586	1.21337	1.48564	2.36052	0.92136	2.06859	0.0517964	0.0311806	0.11892		0.394019	0.399906	1.53189	0.696737	0.416214	1.35759	0.722638	0.493105	0.334423	0.0206569	0.0106146	0
1.28483	0.964167	1.21893	1.48973	0.818828	1.82273	2.87188	1.2697	9.18046	0.120767	0.0342161	0.0410877		0.570539	0.274638	0.758785	0.284176	0.00903844	0.645592	0.214051	0.229264	0	0.177375	0.274381	0
1.10419	1.02315	1.03348	2.65125	1.22399	2.28148	2.27779	0.692761	1.83131	0.0265782	0.0170754	0.0614862		0.455732	0.550096	0.66841	1.54564	0.721168	2.95152	0.185074	0.292081	0.773244	0.0495874	0.0337131	0.0988362
1.43145	1.11598	1.61631	2.65125	1.22399	2.28148	3.01349	0.899949	2.51968	0.332158	0.0374913	0.402511		0.483657	0.359968	1.29618	0.377596	0.132759	1.33206	0.225211	0.384679	0.111385	0.0271582	0.00949111	0.008784
0.0952896	0.0577577	0.132131	2.37951	0.468273	1.61088	0.354178	0.454269	0.146254	0.423996	0.0701299	1.19644		0.484788	0.6536	1.18246	0.924078	0.26958	0.9301	0.433688	0.239404	0.284213	0.629502	0.11318	0.427874
0.94682	0.496609	1.42706	1.79401	0.823099	1.64041	3.89854	3.35935	0	2.4212	0.514447	1.68581		0.595373	0.383726	1.94828	0.0874765	0.0769954	0.0601945	1.13864	1.52677	0	0.307572	0	0.89645
1.2021	0.481566	1.38787	1.11996	0.0508852	2.04186	2.76389	0.094665	5.19116	0.516635	0	1.08041		0.785732	0.732973	1.51032	0.62684	0.0608485	1.83916	0.012618	0.0239977	0	0.237434	0.0401002	0.211118
0.905406	0.575172	0.928751	1.06279	1.07844	1.5082	0.357138	0.45814	1.72961	0.0386384	0.0139951	0.549976		0.489304	0.495893	1.484	0.62684	0.0608485	1.83916	0.261501	0.15603	0.57136	0.00913772	0.0901794	0
1.06054	0.445567	1.27821	1.75484	0.384132	2.24894	0.24883	0.211641	0.550282	1.94441	0.519708	1.88399		0.367838	0.392276	1.25757	0.615949	0.953901	1.65852	0.560301	0.73948	0.023342	0.188438	0.130268	0.286389
1.33333	0.884052	1.77648	2.58451	0.794908	4.5246	0.646255	0.503394	0.395111	0.0579022	0.065786	0.0634956		0.756072	0.506773	0.863764	0.555152	0.336288	0.926441	0.241789	0.0814727	0.344919	0.347892	0.205759	0.131689
1.0715	0.956224	1.75327	0.368984	0.871623	0	1.45729	0.331721	1.30658	0.562926	0.332498	0.607902		0.613641	0.514323	1.24433	0.532181	0.411914	0.349165	0	0.00395901	0.0515165	0.212048	0.0487403	0.0139931
0.732241	0.468382	0.409368	0.701124	0.584335	0.670664	2.02129	0.707231	1.37719	0.44824	0.0537708	0.458619		0.932595	0.730902	1.11708	0.662419	0.550902	0.780575	0.528501	0.113534	0.920654	0.193115	0.167975	0
0.843969	0.988398	0.845145	0.345767	0.503861	1.00463	1.43797	1.30873	0	0.116598	0.0857398	0.0818942		1.19045	0.804426	1.53684	0.43927	0.209873	1.47456	1.24721	0.63136	0.942485	0.150506	0	0
0.239062	0.0907762	0.139499	0.555983	0.452058	1.60844	3.50648	1.1819	1.48517	0.309538	0.0536085	0.428017		0.959719	0.695546	1.09299	0.537893	0.257305	0.530448	0.159656	0	0.924307	0.0852818	0.0593944	0.159035
0.888339	0.59813	1.59448	0.760779	0.156327	2.48821	0.981832	0.148578	1.04883	0.090021	0.135473	0.858183		1.00845	0.281342	1.79125	0.31057	0.620549	0	0.157087	0.105777	0.388746	0.389584	0.431492	0
1.12925	1.01071	0.920416	0.558286	0.418215	0.521961	3.48717	1.22078	2.84025	1.93669	0.157967	2.71795		0.534072	0.264243	0.851168	0.231058	0.402152	0.0490905	0.0963178	0.0747156	0.345152	0.409218	0.249692	0.082247
0.627919	0.459524	0.658621	0.558286	0.418215	0.521961	0.995105	0.246565	1.10628	0.288805	0.0660147	0.104324		0.951968	0.569492	0.75145	0.614717	0.485619	1.17555	0.158828	0.349007	0	0.49384	0.00804971	0.739621
0.8193	0.726117	0.707297	0.949716	0.295301	1.24843	3.1884	1.57592	3.0286	1.79553	0.0180408	3.01678		0.72131	1.02855	1.46565	0.0209505	0.0306698	0.170687	0.222952	0.255328	0.342456	0.697549	0.44494	0.447276
1.59606	0.852782	1.18288	2.68767	0.542747	2.4312	1.483	0.455048	0.959593	1.11252	0.591668	1.45927		0.898418	0.64585	1.11404	0.699987	0.552712	1.61951	1.43261	1.15742	0	0.120054	0.0427983	0.154921
1.00647	0.66689	1.06025	0.59044	0.191911	1.11799	0	0.0249881	0	9.89439	2.50487	10.7531		0.776158	0.655091	0.771989	0.371292	0.306214	0.755257	0.711068	0.0380678	0.436826	0.139279	0.0523586	0.159856
0.829463	0.538668	1.49112	0.68338	0.752188	0.63608	0.585652	0.615824	0.336151	0.0468357	0.0088008	0.0714531		0.888598	0.947207	1.34628	0.845234	0.389522	0.890927	0.32888	0.457283	0	0.0774117	0.0568083	0.0143158
0.765555	0.517374	1.35808	1.11371	0.753486	1.59705	1.94104	0.219502	3.28448	0.237978	0.0953605	0.478833		0.886286	0.676475	1.79294	0.827366	0.627162	0.953611	0.49992	0.656271	0.455581	0.351142	0.370868	0
0.887086	0.537583	0.76896	1.08656	0.489664	1.61842	2.18812	0.786469	3.89321	0.944847	0.283839	0.600809		0.318157	0.499443	1.9114	0.429822	0.209214	0.615767	0.207985	0.318196	0.0273205	0.717738	0.131237	1.57208
0.717114	0.41497	1.09514	2.03359	1.28411	1.53796	3.32291	1.43952	2.51532	0	0	0		0.744851	0.569108	1.31229	1.40765	0.815646	1.47655	0.154645	0.0541205	0.254308	0.164345	0.122151	0.0724865
1.25174	0.468049	1.16983	2.03359	1.28411	1.53796	1.64873	0.42268	2.02532	0	0.0384111	0		0.867568	0.744701	0.717845	0.708151	0.397911	1.75563	0.083717	0.0899331	0.257265	0.18978	0.0103387	0.203769
0.179768	0.0768845	0.118186	1.11164	0.334791	1.32374	0.203097	0.00818533	0.545517	0.671031	0.604405	0.917244		0.507901	0.665314	0.621805	0.450183	0.288622	1.39999	0.256539	0.115446	0.321015	1.20136	0.158377	0.789792
1.38927	0.652731	1.44082	1.91161	0.25059	2.90905	0.442002	0.0701025	1.00061	0.157586	0	0.220062		0.492348	0.435198	1.00446	0.881678	0.514006	1.4033	0.0413481	0.136535	0	0.425472	0.216817	1.58566
1.10003	0.668927	1.12901	1.20053	0.299522	0.463594	0	0	0	0.0806829	0.0163558	0.116434		0.381593	0.365752	0.594688	0.715126	0.321015	2.00526	0.138203	0.0547658	0.529709	0.0963251	0.394791	0.0158156
1.40996	0.905327	1.25685	1.21902	0.280038	1.13166	0.282876	0.244929	0	0.0747086	0.0299689	0.165818		0.552639	0.442254	0.53189	0.572896	0.583764	0.24684	0.286989	0.354691	0.181771	0.0501154	0.129642	0
1.43113	0.546993	2.11695	1.49614	0.572192	1.89768	0.0446162	0.0878026	0	1.68971	0.183817	2.16632		1.1357	0.674747	1.32386	0.399791	0.396243	0.623089	0.0601797	0.0992019	0	1.87217	1.60699	0
1.33014	0.95029	1.67361	2.09888	1.03395	1.20235	1.06276	1.03007	0.747297	0.601447	0.29605	1.05318		0.917316	0.557653	1.65324	0.542613	0.295806	0.726485	0.0257549	0.106781	0.464911	0.749255	0.334353	0.207479
0.803714	0.597925	0.556262	1.64317	0.385839	1.82858	2.61334	0.776557	1.77271	0.538132	0.161489	0.385427		0.606207	0.416103	1.56328	1.22676	0.711035	1.93967	0.603447	0.414524	2.57661	0.723423	0.155919	1.29956
1.39225	0.549668	1.68327	0.00987052	0.0107799	0.8717	2.98082	0.349252	3.24801	0.882402	0.675994	0.887103		0.276612	0.12771	0.178113	0.973238	0.872546	1.79665	0.237305	0.188022	0	0.218681	0.0479521	0.0827716
1.02187	0.696187	1.10993	0.582094	0.419713	1.26327	1.78032	0.902093	2.87938	0.652132	0.124938	1.06683		1.02145	0.80059	0.817676	0.409929	0.338474	0.489184	0.444102	0.419674	0.107259	1.90515	1.05098	1.26165
0.11953	0.168657	0.359639	2.02374	0.270043	3.63316	1.84619	1.0734	5.18378	0	0	0		0.827499	0.82027	1.38866	1.29622	0.648031	0.818059	0.322329	0.0587104	4.36596	0.139189	0.198573	0.658306
0.604594	0.513569	1.0127	0.887127	0.283307	2.00914	1.13492	0.499212	1.67905	0.0708769	0.0290101	0.101042		0.828784	0.573179	1.1881	0.32227	0.209943	0.230534	0.322329	0.0587104	4.36596	0.303918	0.325561	0
0.339861	0.178191	0.16983	2.50166	0.410062	3.62879	1.28993	0.55004	1.47865	2.13029	0.0269729	1.94121		0.459462	0.611949	0.168994	0.123396	0.337265	0.171154	0.458448	0.396256	1.97758	0.0723773	0.0807934	0.263259
0.186768	0.0694996	0.268485	1.19509	0.478687	2.46119	1.7552	0.422241	1.46399	1.46745	0.235681	0.510007		0.124628	0.110604	0.284199	0.617826	0.563868	0.669217	1.42851	0.921204	1.76687	0.0574074	0.0149008	0.240016
2.11342	0.746247	0.971781	2.01361	0.516871	0.896409	1.1993	0.261842	2.58522	0.512929	0.360415	1.59253		0.335557	0.210772	0.505351	0.906514	0.81596	0.863088	0.229968	0.183417	0.448655	0.266312	0.220253	0.154964
1.0739	0.382655	2.84949	1.44944	0.546752	2.14365	2.40131	0.64524	3.10552	0.732795	0.0202929	0.285091		0.615204	0.65935	1.00914	0.544606	0.212014	0.546001	0.097748	0.0425885	0.037853	0.830108	0.556684	1.05601
1.25111	0.630962	2.25481	2.92292	1.42764	3.05874	3.68877	1.07316	6.06095	3.04416	0.110199	4.96122		1.09126	1.02154	0.948533	0.757174	1.19396	0.0336816	0.125479	0.0599518	0.299869	0.246987	0.111845	0.160798
1.24917	0.861642	1.13194	2.63269	0.595521	1.49825	0.482518	0.236523	0.272513	0.219755	0.11481	0.207286		0.263414	0.407057	0.981902	0.586697	0.172878	1.41783	0.379045	0.0396174	0.689227	0.43291	0.0665146	0.554378
1.08148	1.08297	0.761808	0.824572	0.229415	0.614707	1.07885	0.183558	2.24298	0.117117	0.00367772	0		0.372841	0.338953	0.486401	0.29338	0.302887	0.254122	0.863518	0.252503	0.859139	0.240987	0.258764	0.20383
1.45333	0.923203	1.96043	0.864651	0.324945	0.88507	0.145301	0.040503	0.265669	0.0550142	0	0.156706		0.509457	0.336118	0.506224	0.687926	0.525969	0.655184	0.0320975	0.196651	0	0.239462	0.285975	0.0669852
0.957382	0.516219	2.38203	1.00864	1.12823	1.70297	2.88205	0.521768	3.54292	1.01938	0.479808	1.16346		0.491088	0.2176	0.972189	0.700605	0.222014	0.835125	0.0712781	0.0736789	0	0.324714	0.1133	0.306675
1.04854	1.02615	1.04769	1.00864	1.12823	1.70297	1.62566	0.395219	3.15251	0.411165	0.0424176	0.841482		0.729256	0.387455	1.43012	0.19848	0.0407258	0.152633	1.19888	0.96738	0	0.123902	0.0194675	0.096535
1.12581	0.567109	1.63207	0.629891	0.143505	1.17479	1.61486	0.61052	1.27172	0.0965395	0.0528673	0.192962		0.0729162	0.0380747	0.128289	1.27638	0.324684	3.33706	0.273892	0.221209	0.771716	0.104858	0.0375017	0.0987376
0.463567	0.219071	0.512751	0.682766	0.498683	1.62273	1.5222	0.335212	2.06851	0.626846	0.264741	0.703038		0.245809	0.338078	0.284601	0.52948	0.0479811	0.653228	0.268809	0.373195	0.104167	0.340074	0.387929	0.196799
2.52098	0.997067	1.76653	2.13865	0.795892	2.36894	2.38057	0.605815	2.35071	0.0514038	0.0364771	0		0.250144	0.34106	0.745108	0.52948	0.0479811	0.653228	0.396937	0.336412	0	0.164609	0.156804	0
1.13391	0.569032	0.927803	1.52314	0.229043	2.30092	1.33972	1.52582	1.05647	0.880233	0.0867743	1.78744		0.54359	0.345025	1.10462	0.999896	0.623522	1.67882	0.930847	0.157975	1.3739	0.173366	0.100096	0.103159
0.721321	0.810312	0.948516	2.23986	0.660319	3.54361	1.3885	0.303991	1.25167	1.79157	0.0425718	2.76176		0.792641	0.290663	1.54383	0.557392	0.142072	0.805336	0.30943	0.286899	0.243958	0.109178	0.0733138	0.172958
0.491111	0.398496	0.452681	1.83936	0.569085	3.65839	2.43311	0.126174	3.66281	0.389906	0.150682	0.264721		1.09321	0.780673	1.93894	0.929848	0.623107	0.525526	0.438004	0.173399	0.683084	0.0545985	0.0742355	0.0944597
1.06953	0.322591	1.6104	1.83936	0.569085	3.65839	4.29688	1.05681	4.08448	0.765253	0.234328	0.467008		0.0619289	0.0426876	0.0932372	0.202918	0.144462	0.733731	0.0827119	0.230488	0.0494457	0.735534	0.94603	0
1.61961	0.706559	0.905125	1.46607	1.03704	3.05955	0.145243	0.143492	0.310241	2.7292	0.619634	3.3685		0.151045	0.207529	1.22235	0.202918	0.144462	0.733731	0.378434	0.586895	0.883899	0.106149	0.0865933	0.574814
1.18155	0.490924	0.725219	1.78832	0.226658	1.45086	2.19289	0.275012	2.31604	0.292037	0.132991	0.516325		0.84965	0.785457	1.04632	1.02204	0.620587	1.15195	0.581951	0.071585	0.310476	0.431375	0.182758	0.5459
0.622911	0.674358	0.782297	1.92084	0.656982	1.22232	0.988112	0.0955805	1.94763	3.54351	0.260901	2.92698		0.98864	0.552199	1.85943	1.02204	0.620587	1.15195	0.731526	0.283774	1.27961	1.13954	0.380184	2.7098
0.873985	0.733003	1.27322	1.17651	0.63997	1.10961	0.516357	0.199784	0.36659	0.775396	0.717474	0		0.570055	0.29551	1.60456	0.313506	0.344118	0.318266	0.197721	0.0708747	0.392181	0.080593	0.169098	0
1.7402	1.17787	1.52779	0.697304	0.202878	2.63573	2.27499	0.191035	1.63553	0.0287302	0.121733	0		0.453093	0.279794	0.41886	0.445654	0.675683	2.71301	0.0338721	0	0.122551	0.299536	0.0617401	0.228518
1.19103	0.604586	1.37956	0.697304	0.202878	2.63573	0.521876	0.127649	0.341605	1.04534	1.13196	0.566401		0.723343	0.470343	0.487528	0.264892	0.576697	0.701396	0.241715	0.376059	0	0.73945	0.454869	0.330244
0.627864	0.711039	0.845957	0.486326	0.13338	1.44081	4.11154	0.44489	6.69299	1.08329	0.200943	1.3849		0.636942	0.35642	1.04531	0.264892	0.576697	0.701396	0.241715	0.376059	0	0	0.00222327	0
2.12206	0.927644	1.73117	2.24571	1.35647	3.23925	2.68241	0.821663	2.35808	0.308418	0.0799764	0.229235		0.314516	0.240248	0.385741	0.73167	0.299477	1.28846	0.172179	0.247019	0	0.698415	0.147119	0.357982
1.00103	0.637808	1.14939	1.52397	0.179914	2.0246	5.49784	0.688181	12.483	0	0	0.017237		0.973761	0.613611	1.54375	0.575731	0.650227	1.04154	0.182972	0.178558	0	0.198043	0.038434	0
0.583145	0.393735	0.801204	0.983902	0.161709	1.65355	1.67641	0.385616	2.10182	0	0.00831101	0.0537424		0.233171	0.178306	0.358847	0.40354	0.481754	0.461117	0.10511	0.0606872	0.00545026	0.00805283	0	0
0.981159	0.892758	0.770915	1.61469	1.00156	2.33875	1.14054	0	1.68693	1.51936	0.56158	0.810361		0.203381	0.218902	0.211313	0.40354	0.481754	0.461117	0.102155	0.11566	0	0.58505	0.425863	0
1.42264	0.839286	2.18827	1.31708	0.0260454	4.37439	3.22595	0.728257	10.54	1.05198	0.163153	0.552224		0.623282	0.564884	1.02949	0.700497	0.603017	1.50353	0.108838	0.0604323	0.412033	0.205095	0.0597134	0.751511
0.854675	0.499763	0.706439	1.31708	0.0260454	4.37439	2.10048	0.0125485	2.28398	0.269519	0.0279787	0.192264		0.269416	0.193274	0.128594	0.780382	0.47268	1.59768	0.0777861	0.122441	0	0.0650372	0.0455764	0.0190228
0.116075	0.0532967	0.0560872	1.58644	0.0942148	4.60362	0.886217	0.286638	0.921224	0.362672	0.375112	0.302154		0.338002	0.358903	0.735035	0.732211	0.637416	1.55958	0.0762484	0.0608113	0.145765	0.232419	0.205985	0
0.415632	0.261982	0.514059	1.47781	0.870983	1.78423	4.18711	1.27403	2.99329	0.516826	0.148073	0.362312		0.658157	0.191767	0.710627	0.15136	0.0328712	0.589138	2.67379	1.52262	6.37309	0.93648	0.940495	0
0.249636	0.134984	0.191112	1.30527	0.164855	1.71548	0	0	0	0.574978	0.00487434	0.649971		0.2214	0.171242	0.296261	0.479955	0.269362	1.15271	0.384338	0.471265	0	0.243023	0.162409	0.228801
1.16041	0.483385	0.714843	2.10356	0.243125	2.17502	1.20788	0.287729	2.3248	2.15187	0.683525	2.21383		0.163239	0.0772313	0.114432	0.479955	0.269362	1.15271	0.213623	0.215976	0.037261	0.0857273	0.0481942	0.0750213
1.61517	1.53088	1.98584	2.10356	0.243125	2.17502	1.18215	0.230765	2.34004	1.25618	0.341853	3.10392		0.654239	0.56954	1.91547	0.200985	0.261655	1.07666	1.17297	3.11127	0	0.128941	0.0411269	0.236702
1.23309	0.513773	0.888016	1.91765	0.409262	3.77879	0.38492	0.418601	0.0380093	0.0150524	0	0		0.319922	0.205422	0.526655	1.24825	0.259748	0.597386	0.0975181	0.192709	0.267911	0.100847	0.133104	0.00673277
1.24026	0.963704	1.28151	1.0423	0.0685597	1.62253	0.305047	0	0.266033	0.224621	0.0570095	0.291175		0.575206	0.551641	1.50964	0.600366	0.25762	0.7211	0.239497	0.245425	0.57675	0.127341	0.0676976	0.0533031
0.0710427	0.0182143	0.0329557	0.878918	1.03427	0.714895	1.39794	0.546937	0.23772	4.04189	0.967722	3.06457		0.262091	0.175181	0.44105	1.04729	0.849146	2.28754	0.528819	0.265425	0.814666	0.483908	0.380457	0.86617
1.02447	0.286999	0.980753	0.815421	0.204501	0.364839	0.180337	0.122438	0.156247	0.0217958	0.037269	0.127156		0.710751	0.485109	1.19165	0.901213	0.842482	0.591429	1.07513	0.633303	1.00572	0.923319	0.910202	0
1.18063	0.379747	2.08077	2.10122	0.262768	1.47338	1.33279	0.268309	2.2924	0.227901	0.426437	1.49425		0.442368	0.268078	0.256074	0.275459	0.24297	0.835115	0.0436604	0.327195	0.0625581	0.267811	0.438251	0.0110373
1.01187	1.02684	1.75287	3.63903	0.48386	3.16378	2.16077	0.737468	4.03703	0.232268	0.0802717	0.406857		0.582228	0.423902	1.16325	1.47847	0.580368	2.14299	0.356122	0.18216	0.0210814	0.168474	0.0198138	0.19666
0.588395	0.284854	0.831177	0.863917	0.293894	1.45952	0.419713	0.478133	0.456464	0.316225	0.106348	0		0.573092	0.490635	0.970674	1.47218	0.732508	4.14601	0.0261402	0.00452372	0.0471721	0.329396	0.0577297	0.0966962
2.07355	1.15845	1.31328	0.970161	0.437145	1.30346	5.92199	0.75881	4.95218	0.137391	0.047705	0.417174		0.590139	0.28051	0.517769	0.477544	0.466084	0.84446	2.22961	2.91493	0	0.824168	0.311437	0.412752
0.10322	0.225153	0.421776	0.0241155	0.00995888	0.355294	2.20689	0.817675	1.42024	0.346599	0.0827506	0.0589274		0.353864	0.422535	1.10097	0.815885	0.611581	1.26947	0.122898	0.0565914	0.0711697	0.0885347	0.0286244	0.0491909
0.735364	0.468809	1.05068	0.14996	0.166887	0.584335	1.08998	0.133043	0.639158	0.543929	0.0498697	1.04836		0.60369	0.345505	1.23966	0.554722	0.72294	0	0.295188	0.386519	0	0.189035	0.187387	0.190629
0.91737	0.275467	1.35247	1.65037	1.07881	2.49008	2.81143	0.566173	3.73116	0.0728322	0	0.307553		0.536446	0.401912	1.00393	0.797816	0.414337	1.62963	0.11369	0.035071	0.643991	0.0226575	0.0164255	0
1.6018	0.924815	1.92683	2.09503	0.818303	2.40518	0.123622	0.34958	0.431798	1.67142	0.431323	1.24229		0.544922	0.286896	0.687989	1.18234	0.634831	1.20709	0.141683	0.0924624	0.0744279	0.0649804	0.0090935	0.175497
1.94868	0.576771	3.40982	2.09503	0.818303	2.40518	0.727505	0.365023	1.27386	0.424807	0.171424	1.43878		0.559113	0.579361	0.775213	0.767888	0.961017	0	0.135276	0.268615	0.528915	0.212427	0.130206	0.198222
0.931061	0.518996	1.2891	0.556448	0.367586	1.59218	1.25781	0.813077	1.18112	0.310762	0.0672292	0.166572		0.169175	0.171742	0.35909	1.42828	0.421517	2.06017	0.263165	0.129484	0.233485	0.210727	0.0860778	0.0608815
0.665119	0.279194	0.895516	0.556448	0.367586	1.59218	1.36836	0.267193	2.66939	0.344346	0.124804	0.360221		0.383817	0.225669	2.09057	0.237635	0.356167	1.36384	0.714929	0.343108	0.792894	0.0353166	0.0278933	0.239228
0.0366808	0.0156042	0.0415825	1.50133	0.423511	1.57515	2.42667	1.07281	1.2521	3.74147	0.252407	4.03045		0.170244	0.223128	1.16962	0.281591	0.127475	0.355244	0.427583	0.0985651	0.631132	0.157448	0.0401859	0.54597
1.34481	0.708068	2.54234	2.2847	0.842285	1.48393	2.97024	0.678883	2.15042	0.0515135	0.0145327	0.128344		0.37203	0.287442	1.17757	0.677033	0.425237	1.40176	0.405663	0.341756	0.215158	0.0103264	0.0207245	0.0234306
0.227576	0.12451	0.275279	1.96152	0.525808	2.70012	0.535025	1.27495	1.06682	3.34183	2.00902	4.96148		0.624901	0.299353	1.22918	0.683177	0.460802	1.36712	0.160737	0.0632354	0.188121	0.181357	0.261428	0
1.57861	1.05107	1.54591	1.77901	0.249882	2.76291	0	0	1.73496	1.39702	0.429235	1.02472		0.201657	0.164964	0.670231	0.675748	0.488547	0.193869	0.160737	0.0632354	0.188121	0.413858	0.188329	0.24161
0.882221	0.851139	0.776223	2.49015	0.994616	2.09533	0.302258	0.192144	0.804733	0.379441	0.307989	0.858598		0.497374	0.622926	0.707845	0.905261	0.183791	1.33427	0.0564198	0.142511	0.0467508	0.237332	0.109168	0.182539
1.51991	0.525703	0.962519	2.30647	1.76564	1.22615	3.86292	0.251557	3.58894	0.116735	0.132425	0.409627		0.423556	0.432174	0.943289	0.442213	0.211397	1.7742	0.153157	0.0571287	0.28595	0	0.00412158	0
0.641881	0.384805	0.799346	0.13754	0	0.009592	1.53099	0.319021	1.61318	0.292853	0.00791889	0.463639		0.52572	0.437863	1.00161	0.555724	0.419947	0.982898	0.333198	0.193189	0.103207	0.0240941	0	0.0693603
2.61867	1.16568	2.56898	0.552448	0.703095	2.05804	1.3955	0.565866	2.92833	2.38677	1.07882	1.24261		0.40554	0.209162	0.404857	0.498987	0.523024	0.470944	0.159966	0.158255	0.11752	0.170583	0.0413887	0.316378
0.894401	0.533383	1.06792	2.48937	1.77619	3.86836	1.94618	0.80607	3.41995	0.651461	0.115888	0.856259		0.527917	0.450407	0.794415	1.05273	0.920726	1.49731	0.3228	0.333703	0	0.0732054	0.00558509	0.235105
1.14106	0.711281	0.963052	0.628494	0.634977	1.09649	0.213912	0.271624	0.0866661	0.365332	0.159539	0.39701		0.558111	0.506209	0.829959	1.05273	0.920726	1.49731	0.174119	0.094029	0.0389844	0.018528	0.00735775	0
0.637953	0.701733	0.577447	0.800971	1.27564	1.53072	0.472024	0.228287	0.439187	0.90822	0.370759	1.75504		0.285224	0.197684	0.753745	0.853067	0.568678	0.9614	0.187157	0.372318	0	0.060415	0.0794877	0
0.776839	0.765696	1.12678	0.800971	1.27564	1.53072	2.51111	0.656335	2.92618	0.348133	0.0103939	0.345491		0.321897	0.229234	0.446068	0.590958	0.549532	0.418402	1.04589	0.22143	1.38296	0.199148	0.0134328	0.434412
1.16992	0.673371	2.13161	1.91731	0.176163	4.14505	4.42883	0.853339	3.28477	0.0711633	0.00966706	0.0405532		0.332102	0.336829	0.725354	0.720035	0.65545	0.942112	0.181905	0.0386568	0.395688	0.0582624	0.0511414	0
1.91106	1.12683	1.8216	2.02926	0.470803	4.29659	1.40329	0.457182	3.11713	1.39315	1.55849	0		0.478685	0.234851	0.800075	0.55387	0.615379	0.236933	0.0833013	0.110867	0.0889306	0	0.018104	0.0465571
0.976424	0.528	0.982716	2.87257	0.643552	3.11885	1.43648	0.877914	1.57922	0.164856	0.0196738	0.112496		0.464303	0.127283	0.585378	1.01034	0.641399	1.27697	0.427886	0.661594	0	0.0466579	0	0.055652
2.48135	1.88975	1.75006	1.41496	0.112008	1.916	1.98256	0.343147	3.54766	0.685858	0.24649	0.391612		1.24864	0.38862	1.19545	0.0961737	0.131633	0.380835	0.0915946	0.060003	0	0	0.00223383	0.0834478
0.176958	0.055998	0.128441	1.41496	0.112008	1.916	0.0233278	0.0133862	0.0969913	0.719123	0.0627697	0.343226		0.818507	0.405572	0.954684	0.114903	0.081315	0	0.0824161	0.100853	0.16131	0.00987055	0.00223162	0.0299198
0.591079	0.70131	0.494795	3.33504	2.14343	1.1532	0.674974	0.281228	1.38807	0.103854	0.06117	0.134703		0.487387	0.413852	0.691995	0.536236	0.138432	1.18985	0.0477092	0.00654114	0	1.05454	0.247411	0.697216
0.914598	0.647591	0.322576	1.27616	0.216669	1.44893	0	0	0.212029	0.221569	0	0.150767		1.04438	0.390579	0.881149	1.33984	1.31157	1.16525	0.0477092	0.00654114	0	0.0666059	0.030665	0.0270988
1.72447	0.939497	1.80626	2.68023	0.341891	1.79123	1.39517	0.240432	4.55573	0.707385	0	1.21458		0.223351	0.0765842	0.523549	0.77398	0.127927	0.628048	0.0906589	0.0331	0.13102	0	0	0
1.03246	0.543436	2.32478	1.47098	0.522957	2.58473	3.08824	0.674489	5.2301	0.0375825	0.0021892	0.218657		0.519848	0.39123	0.46383	0.164626	0.563466	0	0.0906589	0.0331	0.13102	0.0532665	0	0.0534614
0.277402	0.180964	0.116967	1.47098	0.522957	2.58473	2.37943	1.67964	1.37321	0	0	0		0.638853	0.294231	0.804835	0.0632325	0.154775	0.0618381	0.00792188	0	0.02688	0.2819	0.0129889	0.152078
0.936763	0.869955	0.882531	1.28351	0.826594	1.75331	0.406907	0.11156	0.233438	1.90437	0.0979801	1.08754		0.287012	0.171324	1.1927	0.384749	0.256972	0.534408	0.112475	0.173408	0.050716	0.0547664	0.0151909	0.0561568
0.525137	0.413053	0.91449	1.69198	0.614186	1.48021	2.42058	0.733836	1.85692	4.96732	0.251564	3.98989		0.594518	0.375772	1.30224	0.632878	0.270836	1.66249	0.121954	0.117495	0.101186	0.750853	0.386213	0.385367
0.948545	0.599464	0.873815	0.802676	0.242466	0.350077	2.93885	1.70944	4.00357	0	0	0		0.58881	0.639815	0.792137	1.2112	1.23915	0.330881	0.234131	0.0683832	0.241598	0	0	0
1.17689	1.088	1.97066	0.757158	0.315416	0.77575	2.25966	1.09233	1.59556	3.28219	0.0930168	2.9214		0.940157	0.764388	1.49991	0.343058	0.318745	0.48311	0.25816	0.386926	0.0621783	0.0296747	0.00828495	0.00327579
1.08692	0.774619	1.71945	1.03329	0.449616	2.46805	1.72386	0.418446	1.36565	0.0684564	0.0592151	0.194608		0.27107	0.445673	0.660031	1.05145	1.19267	1.36465	0	0	0	0.176285	0.0778418	0.113098
0.45856	0.294238	0.784545	1.03329	0.449616	2.46805	0.365922	0.0851014	0.490104	0.709084	0.307431	0.408639		0.440072	0.332477	0.612868	0.0765813	0.113156	0.50998	0.00888606	0.0964705	0	0.40086	0.0376369	0.889229
0.551322	0.633792	0.679297	1.07576	0.714286	0.573181	1.46702	0.0524747	3.0828	0.0699551	0.0675307	0.0682168		0.538568	0.200841	0.580647	0.755773	0.463261	1.32468	0.00888606	0.0964705	0	0	0	0
0.324331	0.542512	0.808037	1.07576	0.714286	0.573181	0.739669	0.952865	0.812649	0	0.0204976	0.114505		0.731264	0.990815	0.892616	0.755773	0.463261	1.32468	0.153313	0.105267	0	0.117119	0.0147528	0
0.720935	0.539518	0.647501	1.77428	0.446884	3.40088	0.934297	0.548618	0.573499	1.37219	0.182145	1.55894		0.49269	0.401517	0.484711	0.130074	0.0321493	0.734507	0.0579283	0.00392804	0.0724691	0	0.0042382	0.0133012
0.72638	0.480132	0.878753	1.16038	0.196334	2.67618	0.0181468	0.0216073	0.00485635	0	0.00671857	0		0.420502	0.448359	0.343324	0.821775	0.644796	3.78236	0.317849	0.122156	1.0814	0.0135105	0.0446971	0.0577071
1.39214	1.0383	1.32475	2.54407	0.794643	2.46361	2.70007	0.585159	2.94904	5.15135	0.95092	3.97962		0.54284	0.349619	1.4073	0.821775	0.644796	3.78236	0.237264	0.273334	0.383418	0.0156924	0.137838	0.0264868
0.884468	0.598871	1.55305	0.812125	0.150774	0.992534	1.03743	0.420446	1.01516	0.119711	0.032642	0.167342		0.786877	0.328173	0.838227	0.353228	0.175877	0.758524	0.0683734	0.188399	0	0.190399	0.0221929	0.0864968
0.200338	0.0694302	0.100602	0.95702	0.48554	1.10046	2.49335	0.550088	3.59793	0.143993	0.0984016	0		0.423828	0.497009	0.767465	0.543094	0.150102	2.5349	0.321492	0.0846608	1.07151	0.329773	0.207855	0.270957
1.17314	0.779292	0.908707	1.37552	0.093377	4.08736	1.48936	0.345001	3.15275	0.0189206	0.0245769	0.0491642		0.35618	0.213927	0.626449	0.543094	0.150102	2.5349	0.35385	0.594263	0.346399	0.169254	0.0862232	0.063096
1.12042	0.420434	0.926096	1.37552	0.093377	4.08736	0.616103	0.0822093	1.17219	0.309341	0.171522	0.504474		0.656922	0.410147	1.40499	0.182125	0.0751254	0.0334502	0.639696	0.421539	3.86926	0.467754	0.317554	0.644834
1.91303	0.475558	1.93507	0.495818	0.080212	0	1.02425	0.363076	1.96017	0	0	0.197041		0.563687	0.405233	0.746364	0.0931311	0.0051243	0.422172	0.486955	0.228163	0.751115	0	0	0
1.25207	1.06306	0.824079	1.48492	0.551011	1.41901	0.437338	0.214575	0.62465	1.51841	0.357613	1.02506		0.168234	0.0993316	0.335226	1.27609	0.756415	1.21716	0.639228	0.15022	3.79572	0.0204364	0.00728812	0.00456831
0.887054	0.491956	0.86726	1.48492	0.551011	1.41901	4.03955	0.198505	2.57881	1.56868	0.247047	1.1269		0.246184	0.349761	1.24037	1.27609	0.756415	1.21716	0.536394	0.240959	1.8132	0.175942	0.0459716	0.174968
0.876937	0.662747	1.08323	2.50741	0.154475	3.26578	1.6461	0.6166	2.17289	0.0785659	0.03668	0.0505117		0.212161	0.191579	0.220383	0.732135	0.574519	3.50215	0.313201	0.216882	0.42672	0.027579	0.0018689	0
0.580598	0.13516	0.547873	2.50741	0.154475	3.26578	0.154514	0.0955302	0.10115	0.14805	0.0240281	0.156925		0.93078	0.732712	1.27623	0.732135	0.574519	3.50215	0.340141	0.211362	0.171198	0.337618	0.00476911	0.272712
0.919949	0.746764	0.960245	4.5246	1.75944	6.13803	3.67533	0.938439	3.0808	0.00352687	0.00419317	0.0762523		0.139729	0.140786	0.028961	1.25401	2.57404	0.28561	0.466931	0.113559	0.148599	0.340886	0.191454	0.564179
1.44246	1.24099	1.72264	1.41534	0.319093	2.70936	2.20567	0.687615	4.45826	0.055623	0.0583728	0.305855		0.450191	0.298715	0.712019	1.78585	0.869907	1.99258	0.427811	0.0645272	0.49826	0.0148435	0.0402115	0.10969
1.5997	0.502769	1.70815	0.473784	0.152035	0.87957	2.34208	0	6.37997	0.194242	0.0884469	0.226281		0.641879	0.619517	1.31967	1.39164	1.01135	2.64566	0.0623748	0.14503	0.289612	0	0	0
0.627665	0.340148	1.05364	0.594281	0.317723	2.22364	0.521949	0.694946	0.588943	0.469234	0.137484	0.281957		0.379967	0.578395	0.975944	0.722224	0.496657	1.21684	0.867783	0.176924	0.314104	0.0246153	0	0.089777
0.161897	0.112422	0.0797959	0.143443	0.157677	0.298348	1.74783	0.0570458	3.17175	0.205227	0.16405	0.02789		0.236002	0.231445	0.736331	1.83874	0.868828	1.83953	0.775793	0.0956758	1.31199	0.369456	0.157605	0.294767
0.270201	0.472218	0.780332	1.45735	1.23862	1.60817	1.81894	0.927513	0.620204	0.13011	0.122007	0.368335		0.191968	0.12373	0.502084	1.35242	0.915299	1.56524	0.159132	0.34316	0.653746	0	0	0
1.35977	0.79404	1.44653	1.45735	1.23862	1.60817	1.08853	0.442243	1.37223	0.274163	0.0522824	0.439815		0.611812	0.405405	0.92979	0.934208	1.21984	1.46046	0.615703	0.66522	0	0.00566623	0	0
0.834645	0.395689	0.490529	0.701803	0.266505	1.93051	0.0299107	0.0219553	0.0558104	0.176123	0.09404	0.122216		0.645023	0.396587	0.72269	1.70333	0.496798	3.44625	0.0176646	0.584612	0	0.0946128	0.0330503	0.0813241
1.09241	0.586602	0.989191	1.62703	0.206061	2.31642	0.784753	0.501519	0.748038	0.0668454	0	0.0751778		0.108591	0.0336678	0.103504	1.8741	1.22352	3.46665	0.193598	0.139505	0.237226	0.0547563	0.0164689	0
0.863146	0.776578	1.1833	1.81185	0.494305	2.83059	1.83282	0.0309505	2.90919	0.191536	0.032336	0.21595		0.553983	0.611883	1.43149	0.837889	0.365667	0.591426	0.406708	0.200111	0.310009	0.0332368	0.00251609	0.00636606
1.70178	0.895414	0.947269	1.81185	0.494305	2.83059	0.147523	0.0476886	0.157346	0.107844	0.030111	0.139843		0.85742	0.36142	1.49357	1.47212	0.566687	2.33411	0.141912	0.0387833	0.963448	0.0197305	0.043876	0.0589037
0.677979	0.571919	1.21612	0.983636	0.798593	0.977938	0.729139	0.325727	2.04423	0.0465538	0.194619	0.0703391		1.15095	0.878864	1.52571	1.51163	1.19208	4.70353	0.0225512	0.0481546	0	0.450245	0.00688527	0.354426
0.839466	0.34432	1.97959	1.57674	0.48085	1.5272	0.555086	0.0532727	0.855943	0.544412	0.17419	1.2663		0.35332	0.180534	0.550496	0.587178	0.212394	0.733619	0.483117	0.0356228	0.742392	0.385811	0.224476	0.160924
1.03349	0.421273	1.18462	1.7304	1.29409	1.20195	0.406038	0.690538	0.655194	0.188779	0.0949423	0.716724		0.365523	0.391494	0.71396	0.628523	0.579921	1.46765	0.0352184	0.0607565	0	0.00743093	0.0128839	0.0631814
1.47598	0.831405	2.50849	0.706998	0.361992	1.33512	1.41531	0.496098	2.30167	0	0.0088282	0.0304103		0.298415	0.154588	0.427559	1.01506	0.842492	1.55551	0.0963	0.101209	0.0417921	0.251639	0.0440224	0.140486
0.883386	0.697618	1.02159	1.42781	0.701638	1.2125	1.5121	0.587022	1.33346	5.44907	0.487491	3.55874		0.902283	0.284061	1.27659	1.26688	0.81189	1.30294	0.405873	0.121593	0	0.882155	0.276855	1.03791
1.03003	0.743612	1.43095	0.925961	0.275124	2.14418	1.07058	0.310491	2.07945	1.52992	0.419243	2.17484		0.183326	0.130334	0.304037	1.22482	0.589431	0.81672	0.806401	0.277757	1.36783	3.17924	0.57588	4.44461
0.597382	0.215853	0.876299	0.925961	0.275124	2.14418	3.52296	0.385626	2.42669	0.48061	0.0586354	0.0964273		0.604247	0.554615	1.01431	1.09454	1.11692	0.978592	0.0496121	0.0490501	0.0723691	0.0518631	0.0230473	0.0211424
0.387171	0.33948	0.781343	1.33759	0.811867	0.828046	1.78665	0.544889	1.77933	0.149477	0.0788541	0.210875		0.750214	0.25396	0.45096	0.741925	0.596713	0.535761	0.538888	0.197235	0.820936	0.607155	0.187871	0.345657
1.10414	0.190875	1.53789	1.47176	0.250014	2.62206	3.83135	1.08778	4.225	0.233007	0.01912	0.388006		0.853946	0.25462	1.22754	1.04796	0.260449	1.22818	0.206887	0.179339	0.013967	0.901792	0.191188	0.615718
1.17342	0.969455	1.73287	1.12403	0.125782	2.74717	2.73521	0.856798	4.42347	0.0693344	0.00240342	0.13755		0.926263	0.776975	0.954794	1.5946	1.20939	2.08448	0.188053	0.619374	0	0.0147468	0.0115641	0
1.2414	0.453334	1.60116	1.049	0.259283	1.69292	2.21965	0.176166	5.74819	0.905333	0.439747	0.697776		0.97562	0.671745	1.49712	0.290742	0.34171	1.15817	1.98439	2.21209	0.912846	0.443782	0.382515	0
1.64828	0.68631	1.84685	1.049	0.259283	1.69292	0.95487	0.0417623	0.980579	0.144169	0.0786588	0.12627		0.729998	0.608041	1.03617	0.641749	0.695176	1.48309	0.482157	0.347136	1.12734	0.266254	0.0442548	0.112329
1.60374	1.13537	1.61739	0.844857	0.229763	1.14759	0.67918	0.19243	1.96035	0.0563999	0.044303	0.0686668		0.397792	0.280719	0.824418	0.648134	0.610919	0.940301	0.095298	0.145559	0.0237143	0.179548	0.0405301	0.0378091
0.623897	0.574044	1.23301	0.844857	0.229763	1.14759	2.28895	1.10155	3.0051	3.42159	0.925316	3.40179		0.497758	0.744836	1.19047	0.931467	0.999733	0.155519	0.209977	0	0.473263	0.138902	0.0778175	0.00980762
1.00077	0.621975	1.089	2.24432	0.654477	3.29243	0.832256	0.226164	0.36497	0.0263249	0.0062279	0.0735066		0.312066	0.26427	0.9565	0.772136	0.459175	1.77125	0.271688	0.0726297	0.385076	0.336094	0.0978424	0.648186
0.775361	0.559299	0.714877	1.97552	0.252124	1.27713	0.892792	0.0176128	0.992185	0.795746	0.370902	1.5927		0.718454	0.817761	0.651126	0.474497	0.585651	0.938863	0.184002	0.101395	0.197304	0.155585	0.0321578	0.675921
1.03944	0.761172	0.571499	1.97552	0.252124	1.27713	1.34523	0.456095	2.25066	0.473989	0.130793	0.537956		0.103511	0.0646744	0.109255	0.740401	0.655936	0.405859	0.0162991	0.0462716	0	0.0173074	0	0.0806178
1.22166	0.882725	1.53473	1.07068	0.441555	0.83703	0.0329733	0	0.0150362	0.146074	0.0571696	0.0129427		0.175482	0.241323	0.309455	1.06127	0.616954	2.11627	0.130443	0.162368	0.0452372	0.626113	0.278635	0.131443
1.71631	0.644428	1.13655	0.77097	0.935053	0.767306	0.112847	0	0.113261	0.534035	0.130612	0.492029		0.475326	0.447	0.86296	0.99495	0.640633	2.13552	0.172652	0.00466203	0.149785	0.222542	0.0894639	0.43279
2.03274	1.11956	1.25503	1.90641	0.769286	1.58322	0.762909	0.267525	2.35756	0.0714861	0.0107732	0.0473106		0.368785	0.521043	0.552892	0.99495	0.640633	2.13552	0.27536	0.237883	0	0.202358	0.290316	0
1.25861	0.624014	1.53165	1.90641	0.769286	1.58322	0.925007	0.166024	1.47769	0	0	0.574402		0.0609386	0.0318817	0.0928024	0.493711	0.391384	0.966855	0.224611	0.273118	0	0.441739	0.257806	0.902227
0.813146	0.593087	0.888526	1.62719	0.227551	2.39217	0	0	0	1.02041	0.448217	0.558926		1.03808	0.459948	1.59823	0.493711	0.391384	0.966855	0.422765	0.186172	0.338021	0.0118404	0.0504289	0.563809
1.12024	0.636281	1.33139	0.694477	0.298764	1.35339	0.0514017	0.0234041	0	0.674215	0.0624594	0.245115		0.748025	0.287597	0.409258	0.437961	0.0631631	0.750042	0.318005	0.134017	0.758384	0.309958	0.0268922	0.359875
0.220766	0.107327	0.200378	0.854947	2.01957	0	0.719024	0.508866	1.93557	2.41297	1.04885	0		0.637112	0.219098	1.1643	0.521411	0.226162	1.17256	0.506394	0.193864	0.884296	0.357193	0.444971	0.752904
1.06771	0.400754	1.50792	1.42426	2.53629	0	0.891651	0.348235	2.62356	0.103463	0.127472	0.0716375		0.551507	0.568933	0.921224	1.06816	0.752446	2.16528	0.157542	0.0621692	0.444178	0.00246807	0.0103202	0
0.930019	1.36833	2.2022	1.42426	2.53629	0	2.03729	0.338713	1.83072	0.696071	0.0713044	0.660548		0.382589	0.219938	0.821095	0.0710996	0.118666	0.151625	1.37155	1.35788	0	0.0279011	0	0.0298369
0.609077	0.395757	1.19653	0.693177	0.275087	0.770077	0.0461207	0.0193193	0.0795194	1.09474	0.293668	1.8091		0.173673	0.17003	0.0987366	0.471921	0.26707	0.334823	0.348868	0.13271	0.740923	0.427712	0.157935	0.393878
1.49605	0.744263	0.998416	1.92996	0.880895	0.445279	0.205546	0.0694324	0.204136	0.297442	0.0658588	0.368874		0.808147	0.555611	0.829321	0.471921	0.26707	0.334823	0.085906	0.103566	0.0287128	0.00466347	0	0
1.44947	0.95485	1.85697	1.39149	0.25401	1.43506	4.89864	0.945773	4.88787	0.084299	0.0545346	0.332471		0.538729	0.459168	1.39181	0.826233	0.764631	0.776476	0.0548399	0.0790359	0	0	0.0103464	0
1.27392	0.978513	1.45989	1.39149	0.25401	1.43506	9.22045	0.931075	9.80245	0.0283855	0.00582562	0.030513		0.65617	0.487142	0.614566	0.826233	0.764631	0.776476	0.24778	0.0666506	0.105272	0.192809	0.202921	0.126533
0.922331	0.740854	2.20094	1.3807	0.374822	2.31074	0.537116	0.800533	1.36479	2.39116	0.537361	1.7739		0.508402	0.30539	0.772326	0.517639	1.15329	1.27592	0.740087	0.245967	0.526196	0.0233179	0.0537939	0
0.48174	0.34789	0.431829	2.87013	0.340748	1.11363	4.16894	0.961663	3.99814	2.69984	1.34215	3.1103		0.367853	0.337423	1.72035	0.517639	1.15329	1.27592	0.158331	0.046595	0.15057	0	0	0
0.16832	0.0816418	0.0816895	0.796314	0.387063	0.943382	3.41647	2.21292	3.23292	0.0116507	0	0.0329983		0.53956	0.692585	1.17098	0.592222	0.327819	0.984407	0.0548304	0.0316307	0.128396	0.122943	0.0200502	0.404764
0.325093	0.37469	0.543653	0.796314	0.387063	0.943382	0.688493	0.181242	0.517145	0.0174976	0.10408	0		0.886764	0.692747	1.43943	0.48044	0.53477	1.00264	0.217202	0.0430028	0.377553	0.175517	0.0643948	0.0593919
0.916154	0.427776	0.567654	1.34908	0.566645	1.96992	1.54778	0.785943	1.38592	0.430865	0.104957	0.350242		0.267898	0.437649	0.239724	0.48044	0.53477	1.00264	1.83986	2.14138	0	0.0937069	0.0379071	0
0.944056	1.07273	0.971874	1.5493	0.27073	3.32307	0.95469	0.220703	1.23462	0.585434	0.116137	0.537115		0.560957	0.531052	0.746353	0.472662	0.606389	0.567796	0.201336	0.142528	0.174028	0.187181	0.0437038	0.20574
1.23529	1.07225	1.59507	0.784656	0.520755	0.365523	0.0316605	0	0.0204183	0.0906318	0.0279596	0.348684		0.495286	0.796682	0.609478	0.488689	0.178662	0.475935	0.575126	0.0878922	0.961584	0.0776561	0.0623923	0.130939
1.44343	0.671581	1.2601	1.88484	0.267	2.24547	0.949823	0.348972	1.23113	0.383429	0	0.74362		1.24073	1.03215	1.04984	0.426896	0.407114	1.03254	0.145781	0.157177	0.150386	0	0.000880287	0.0485661
1.20853	0.417839	0.975863	1.88484	0.267	2.24547	0.737517	0.324861	0.898186	0.204428	0.0638717	0.265288		0.547639	0.434896	0.824744	0.506679	0.194874	1.33874	0.206505	0.0159729	1.67018	0.0728249	0.0377728	0.052617
0.840442	0.889383	0.841163	0.461432	0.234008	0.991344	0.872058	0.180188	0.831564	0.154624	0.103486	0		0.911982	0.775431	1.20924	0.0767923	0.098639	0.950053	0.314593	0.0960799	0.08804	0.0160429	0.0144847	0
0.999107	0.499094	2.17438	0.461432	0.234008	0.991344	0.772936	0.347504	0.41289	0.068317	0.0567788	0.0795033		0.682495	1.17536	1.08766	1.03914	0.189937	1.24263	0.0689315	0.1908	0.021807	0.571714	0.168682	0.417205
0.725191	0.40547	1.21621	1.86342	0.637223	2.1116	0.442408	0.26635	0.669731	1.31492	0.0768898	0.900035		0.990569	0.611555	1.40478	0.272035	0.484053	0.82615	0.0689315	0.1908	0.021807	0.0573087	0.0699955	0
0.917187	0.653245	0.901896	1.51702	0.119012	2.35148	1.12888	0.207999	1.72652	0.167357	0.143372	0.128238		1.02568	0.982048	2.38053	0.282495	0.979688	0	0.131279	0.0487386	0	0.145554	0.00542711	0.247464
1.40662	1.16763	1.61183	1.51702	0.119012	2.35148	2.87208	0.221332	2.80514	3.85013	0.813699	2.68263		0.278533	0.38542	0.833683	0.742113	0.403565	0.440653	0.348293	0.76544	1.16287	0.380525	0.155394	0.323546
0.172157	0.130434	0.0637192	0.36441	0.150882	1.2484	1.36961	0.292514	0.922774	4.01531	0.258266	4.66414		0.303255	0.579579	1.09942	0.647409	0.467106	1.07121	0.401741	0.131381	0.458098	0.355774	0.0341773	0.735448
0.79948	0.754884	1.11333	2.38991	2.92009	0.586705	0.964912	0.452907	0.618193	0.205106	0.0098244	0.430569		1.22093	1.01223	1.20178	1.28802	0	1.47609	0.241308	0.244899	0.171581	0.442087	0.702224	0.405526
0.832506	0.298483	0.674176	0.583426	0.24799	2.24243	0.300119	0.0992747	0.493323	1.72134	0.251096	1.57086		1.32547	0.670683	1.10659	0.650805	0.65795	1.13012	0.0620105	0.0568383	0	0.145015	0.402006	0.0220219
1.094	0.795047	1.39588	1.70194	0.677499	4.86157	2.07965	0.396235	2.93508	0.0667951	0.00242436	0.300307		1.02271	0.372577	1.39794	0.44049	0.360151	0.0594852	0.163427	0.0345193	0.0912624	0.712756	0.498003	1.52188
0.432281	0.290939	1.30506	1.76	1.55061	1.91481	0.811532	0.0306291	1.51017	0.083448	0.101869	1.15312		0.240482	0.215357	0.548324	0.57611	0.261204	0.940918	0.163427	0.0345193	0.0912624	0.0548321	0.0216319	0
1.82284	0.854939	1.48191	1.20675	0.248921	1.2399	1.86747	1.24785	1.95852	0.104444	0.128728	0.00843866		0.699685	0.467539	1.07678	0.193346	0.676735	0.276156	0.0036263	0.00845341	2.86147	0.104014	0.066978	0.08827
0.793349	0.511306	0.883504	0.718031	0.359928	0.847977	3.65583	0.684112	2.95816	5.24325	0.341738	3.53943		0.660904	0.378489	0.796085	0.346813	0.39907	0	0.240849	0.211005	1.62058	0.312787	0.131505	0.564983
0.113454	0.0384798	0.103534	0.718031	0.359928	0.847977	0.328063	0.223132	0.22985	0.375425	0.0224786	1.03993		0.330442	0.139596	0.886895	0.63987	0.21602	0.765872	0.208699	0.201096	0.269773	0.0776085	0.00744942	0.0853514
0.746431	0.426898	0.40548	2.19107	0.782726	4.83495	2.16563	0.358313	1.77472	0.0587972	0	0.103851		0.442884	0.21518	0.521992	1.08857	1.05756	2.68529	0.208699	0.201096	0.269773	0.455878	0.180882	0.518682
0.920922	0.830894	1.31575	0.53832	0.0999896	1.06804	0.281417	0.411751	1.25981	0.593465	0.543812	0.610998		1.0348	0.529158	0.994738	0.668742	0.690316	0.0520674	0.232773	0.0957311	0.73086	0.126985	0.0580245	0.109677
1.09211	0.665726	1.88199	0.53832	0.0999896	1.06804	0.044142	0.824119	2.5909	0.0829246	0.0334474	0.0928261		0.214111	0.192615	0.431783	1.06964	0.445545	2.59377	0.139945	0.115174	0	0.682975	0.445307	1.02284
0.569615	0.226825	0.536839	1.25571	0.0952898	2.41656	1.77555	0.383727	1.70905	0.337046	0.123099	0.227246		0.509762	0.095663	0.459803	1.00789	0.123667	2.82961	0.315628	0.259518	1.41229	0.0879114	0.0799262	0.0286356
0.93103	0.405197	1.73484	0.490538	0.483703	0.604517	3.51557	0.446902	1.2622	0.576673	0.254246	1.13881		0.637246	0.483504	0.0236297	0.60292	0.325154	0.783626	0.262954	0.167649	0.0995815	0.122445	0.0513866	0.0885327
0.786126	0.260542	1.44207	2.83081	1.79642	2.10599	1.43182	0.807801	1.27087	0.0708931	0	0.118967		0.136805	0.146872	0.531085	0.302991	0.178485	0.295324	2.40514	0.153206	3.94348	0.403715	0.170249	0
0.198878	0.494583	0.901151	1.39112	1.41145	0	1.79608	0.435957	1.7331	0.21765	0.100965	0.328675		0.195405	0.361501	0.757627	0.689259	0.81605	0.972278	0.204381	0.179264	4.60292	0.0639143	0.0607357	0.0280156
1.44731	0.842296	1.32501	1.39112	1.41145	0	3.54588	0.225255	6.89527	0.695258	0.270022	0.416971		0.255639	0.136032	0.970548	0.65638	0.596484	1.52221	0.413966	0.256279	0	0.205213	0.0316888	0.00871718
0.277758	0.227515	0.299483	0	0.114558	0.508328	4.69332	0.872023	3.36747	0.159349	0	0.356281		0.489954	0.485447	0.784018	0.763729	0.343931	1.43688	0.195033	0.286949	0	0.0796289	0.0559614	0.194396
0.995964	0.964696	1.23123	2.55838	0.60353	3.3425	0.303917	0.195241	0.427214	0.0667191	0.0565127	0.0918466		1.00396	0.814311	1.82788	0.233992	0.144199	0	0.195033	0.286949	0	0.373355	0.205406	0.477442
0.269179	0.817504	1.288	0.416485	1.39266	0.122827	0.360497	0.117189	0.420151	0.399641	0.0267743	0.603627		0.104235	0.138325	0.10458	1.17569	0.890373	2.95022	0.332856	0.205928	1.51172	0.171218	0.0522777	0.098936
1.72952	0.833747	1.68836	0.416485	1.39266	0.122827	0.268924	0.12801	0.36861	0.429143	0.0639499	0.575435		0.142551	0.162819	0.0809042	0.520809	0.443803	0.0510418	0.332856	0.205928	1.51172	0.612265	0.220463	0.586325
1.09888	0.348438	0.912172	1.25884	2.23186	0	0.605736	0.00542279	2.43879	0.585195	0.354603	0		0.506837	0.253779	0.756089	0.421498	0.198268	1.18638	0.573248	0.23708	1.85745	0.186717	0.150009	0
0.240044	0.0785682	0.0849251	1.25884	2.23186	0	2.91734	0.758432	2.04394	0.0785518	0.0283535	0.0771289		0.587791	0.311709	1.08842	0.88102	0.629118	1.95146	0.463925	0.601898	0.138295	0.00750348	0.0165856	0.576555
0.71878	0.909124	1.3872	3.10895	0.493199	2.18861	1.37452	0.432992	2.17194	0.0364326	0.038935	0.0133212		0.885276	1.0201	1.64715	0.716655	0.863354	0	0.359917	0.933998	0	0.311496	0.0723581	0.369243
1.66638	0.629288	2.01789	3.10895	0.493199	2.18861	0.821653	0.100004	0.345698	0.0787325	0.0497113	0.176217		0.215076	0.117714	0.248938	0.716655	0.863354	0	1.06274	0	0	0.067916	0.113626	0.0345376
1.37295	0.964621	1.02386	1.10008	0.482469	1.74293	1.85889	0.949636	1.07825	0.115504	0.0525295	0		0.431038	0.37766	1.2934	0.505229	0.818107	1.10544	0.434668	0.141758	0.104965	1.41738	0.895134	0.739182
0.737405	0.22581	0.871242	1.91269	0.293545	6.93576	3.09038	0.871085	3.96051	0.569737	0.0509592	0.899307		0.786067	0.664676	1.24893	0.505229	0.818107	1.10544	0.76176	0.897935	3.99715	0.914872	1.31747	0
1.83665	0.885038	2.46603	1.91269	0.293545	6.93576	0.965791	0.101921	0.78034	0.321477	0.122671	0		0.187565	0.223017	0	0.459376	0.286796	1.00464	0.139018	0.382487	0	0.823754	0.148558	0.597507
0.329567	0.212692	0.210203	2.01348	1.09084	6.87916	0.866677	0.161084	0.666921	0.456338	0.238232	0.302624		0.414562	0.234123	0.895308	0.302464	0.287166	0.686803	0.0258656	0.0775839	0.0584356	1.44049	0.76604	2.4177
0.869376	0.364491	1.02808	2.01348	1.09084	6.87916	2.9781	0.0781759	4.26141	0.290816	0.136928	0.173903		0.146772	0.213436	0.179598	0.842164	0.58168	0.695875	1.00331	0.743597	2.41781	0.0915778	0.08109	0.0456723
0.837094	0.230635	1.0589	1.48391	0.134796	2.92111	5.60205	1.24354	3.17806	0.0250427	0.0111602	0.0936443		0.241415	0.186123	0.358008	0.842164	0.58168	0.695875	0.69035	0	0.162372	0.37094	0.129996	0.0978139
0.287377	0.322377	0.45773	2.43881	0.0250961	2.09937	1.37537	0.0207614	2.8031	0.602623	0.0827069	0.356028		0.677689	0.575947	1.49518	0.251078	0.297892	0.0631844	0.304564	0.101471	0.0834846	0.0606191	0.00538334	0.18748
0.556361	0.543033	1.04744	2.43881	0.0250961	2.09937	0.158196	0.0118876	0.0192358	0.966912	0.534088	1.50346		0.398696	0.368907	1.03525	0.304484	0.3205	1.96542	0.563239	0.389905	0	0.153662	0.0724731	0.0460416
2.02967	0.340332	1.80394	0.910453	0.332162	1.13869	0.791543	0.407782	2.20006	2.20413	0.668398	3.51294		1.13139	1.05708	0.800712	0.48321	0.400853	1.01835	0.14524	0.150154	0.233731	0.128359	0.0605772	0.0391623
0.887092	0.62494	1.45315	3.37112	0.224499	5.2285	0.236824	0.18714	0.247301	0.377931	0.111671	1.09714		0.772679	0.241814	0.58034	0.742955	0.112903	0.465855	0.368657	0.0490143	0.275357	0.641226	0.246294	0.390258
1.61344	0.378251	1.39965	3.37112	0.224499	5.2285	1.50709	0.22875	1.01903	1.53787	0.106334	1.75229		0.854889	0.437851	0.542882	0.574164	0.248054	1.84456	0.184475	0.184296	0.0420084	0.084699	0.0125317	0.154694
0.116801	0.0906679	0.0625855	1.10198	1.84458	0	1.80262	0.284501	2.31391	0.156326	0.102626	0.051947		0.681322	0.407629	0.739719	0.519778	0.237571	1.13656	0.167881	0.371017	0	0.628169	0.15861	0.357009
1.34597	0.816597	1.32194	1.10198	1.84458	0	0.874689	0.972996	1.35312	0.121273	0.0422631	0.0423439		0.685294	0.360232	0.531415	0.212371	0.188992	0.410037	1.19664	0.697963	1.3367	0.0646132	0.00379859	0.192623
0.583881	0.266594	0.500905	2.41288	0.661216	4.97604	0.590038	0.117643	0.924391	0.0469055	0.00178795	0.0724419		0.813231	0.5896	2.5515	1.09301	0.8491	0.5842	0.461784	0.384247	0.836295	0	0.00331419	0
0.683676	0.487806	0.920798	2.41288	0.661216	4.97604	0.846954	0.509996	3.99039	0.48593	0.213362	0.32249		0.701194	0.77609	1.29042	0.67802	0.838488	0.983425	0.700869	0.783386	0.136348	0.0160802	0.0103751	0
0.435005	0.53361	0.291463	2.07914	0.226734	3.62969	1.43933	0.123931	0.91711	0.0206646	0.0752225	0.216482		0.829453	0.474934	1.41112	0.789713	0.319217	1.04629	0.145801	0.288441	0.388266	0.0116796	0.00876406	0
1.20021	0.531462	1.37924	2.07914	0.226734	3.62969	0.818604	1.16896	0.59616	1.02619	0.15369	2.22082		0.816196	0.569386	0.620135	0.793737	0.417303	0.518624	0.208255	0.0405365	0	0.89413	0.121137	0.900451
0.666792	0.465894	1.38368	0.930156	0.0931242	1.31985	1.39876	0.196675	1.12319	0	0	0.104514		0.402602	0.420663	0.794557	0.854811	0.649806	0.862649	0.356726	0.0355807	0.285601	0.281635	0.106201	0.169672
1.16183	0.368524	1.11184	1.1837	0.458682	2.07828	1.15474	0.362291	1.71727	0.0788032	0.158077	0		0.489789	0.219257	0.291336	1.45975	0.488786	2.88923	0.323809	0.292688	0	0.0365675	0.0561184	0.158843
1.5996	1.11736	1.66945	1.1837	0.458682	2.07828	1.18496	0.14404	2.45066	6.17305	0.670836	8.23591		0.484064	0.650656	0.924368	0.716979	0.684713	0.483342	0.29443	0.259602	0.16941	0.125313	0.0220585	0.153201
2.09844	1.31535	2.17409	0.733613	0.284943	0.877559	0	0	0	0.188979	0.122574	0.295076		1.1255	0.7711	1.58912	0.500091	0.260721	1.02533	1.30684	0.36783	1.36168	0.0958513	0.0330567	0.112505
0.98027	0.406848	0.174959	1.85293	0.0720258	2.60775	4.28499	0.951721	5.18033	0.857005	0.326977	2.12655		0.427738	0.44163	1.13435	0.306885	0.445185	0.955771	0.858075	0.399645	0.738974	0.425763	0.25225	0.796944
0.328191	0.137505	0.146008	1.85293	0.0720258	2.60775	6.53665	0.84387	8.42993	0.596707	0.107916	0.124577		0.782349	0.604666	0.977659	0.69506	0.623461	0.273531	0.339994	0.426137	0	0.181729	0.0190963	0.0676626
0.672043	0.480059	0.512921	0.825144	0.241457	1.01574	4.3701	0.753228	2.65744	0.212234	0.0512054	0.318927		0.63048	0.506277	1.07503	0.322983	0.0871796	0.0860004	0.717911	0.667881	0	0.301501	0.088505	0.192114
1.02776	0.688258	1.55221	0.825144	0.241457	1.01574	0.262687	0.0691804	0.415409	0.611904	0.0695598	0.730949		0.382572	0.471624	1.15361	0.664108	0.781953	0	0.0166898	0.00901187	0.0484667	0.316241	0.247186	0.124518
0.818613	0.752115	0.757077	1.10166	1.08463	0.107646	2.54939	0.614	4.72187	0.852706	0.00672528	2.2957		1.03549	0.528572	1.80398	0.205268	0.10282	0.301804	0.272447	0.272387	0.0527515	0.00818296	0.0124644	0.0243484
0.737921	0.502814	0.892371	1.44096	0.431932	1.98209	4.59842	2.98584	0	3.13718	1.93315	0.026696		0.462461	0.632844	0.708916	0.953929	0.381082	1.05125	0.0126204	0.0222084	0.17428	0.548007	0.480136	0.12052
0.588117	0.442046	1.08654	1.44096	0.431932	1.98209	2.5342	0.0154359	4.46458	0.0725287	0.0568691	0.181279		0.354874	0.424779	1.69701	0.392264	0.586734	0.302096	0.77527	0.277173	0.346795	0.496384	0.89654	0
1.59141	0.688437	1.41067	0.871283	0.165256	0.526484	0.642062	0.631731	0.329933	0.0391097	0	0.0648062		0.657819	0.480206	1.78445	0.728277	1.07782	0	0.0152012	0.0184712	0	0.0183316	0.125541	0
0.920918	0.182919	1.3106	0.871283	0.165256	0.526484	1.08438	0.158999	0.523829	0.0307147	0.168582	1.23969		0.24106	0.373617	0.909237	1.4171	1.11248	1.47823	0.429221	0.139216	0.403291	0.7841	0.351876	1.12637
1.42702	1.27507	2.42643	2.32441	0.837892	3.92053	0.812094	0.081862	0	0.0206495	0.00958568	0		0.186954	0.276435	0.563666	0.398469	0	0.871081	0.136004	0.23222	0	0.177401	0.349541	2.13056
1.43195	0.965075	1.5029	1.33433	0.770552	1.23682	0.11181	0.0613287	0.110209	4.00192	0.784156	5.97933		0.431137	0.118027	0.492069	0.541255	0.0952343	1.88609	0.736113	0.822827	1.654	0.00848597	0.00456052	0
0.894166	0.443962	1.21351	1.33433	0.770552	1.23682	1.45684	0.19016	2.66711	0.0750768	0.130061	0.805981		0.551773	0.238235	1.9206	0.313463	0.243717	1.22704	0.391205	0.454791	0	0.286772	0	0.027437
0.757613	0.542804	1.55642	2.02559	0.225369	2.46075	1.25241	0.189964	3.28654	0.483081	0.238999	0.336983		0.145525	0.09509	0.163367	0.596246	0.546732	0.605951	0.148329	0.115755	0	0.199036	0.0661829	0.165082
0.242439	0.123393	0.224795	2.02559	0.225369	2.46075	3.46764	0.350817	6.77559	0.965165	0	0.769969		0.744274	0.633533	0.977599	0.784837	0.636524	0.69763	0.186588	0.508568	0	0.604133	0.134281	0.151235
0.446847	0.132917	1.00311	2.41277	0.260592	1.19743	0.104266	0	0	0.247583	0.0108813	0.328305		0.614147	0.482935	0.53784	0.784837	0.636524	0.69763	0.267939	0.26375	0.5288	0.00923506	0.00264237	0
0.505334	0.28558	1.15966	2.41277	0.260592	1.19743	0.571047	0.764487	1.95781	0.66474	0.307164	0.775724		0.258926	0.166393	0.423493	0.509125	0.473407	1.65104	0.394254	0.251354	0.658666	0.077017	0.0507423	0.0513692
0.899379	0.885326	0.665332	3.03374	0.318921	4.58588	1.51031	0.352407	0	1.21118	0.417077	1.4679		0.341747	0.246722	0.513847	0.509125	0.473407	1.65104	0.963364	0.306992	0.804237	0.877681	0.245249	0.975315
1.47497	0.735412	1.70868	3.03374	0.318921	4.58588	0.932554	0.14086	1.63627	0.132245	0.012166	0.0820397		0.180917	0.329305	0.250334	0.337409	0.447189	1.37035	0.326741	0.567185	0	0.732793	0.317243	1.22126
0.597319	0.904885	0.878929	0.88688	0.273871	2.5849	0.00918797	0	0.015888	0.296838	0	0.559214		0.32213	0.0819312	1.68127	0.337409	0.447189	1.37035	0	0.535941	0	0.336204	0.12663	0.00600893
0.13115	0.0440987	0.125766	2.11849	2.02012	0.593114	2.00929	0.502072	6.48575	0.729159	0.132509	0.833464		0.51388	0.178281	0.570727	0.876658	0.0971862	3.82407	0.283191	0.351915	0.719588	0.0729321	0.0334574	0.106595
0.625814	0.590155	0.773894	2.11849	2.02012	0.593114	0	0	0	0.50018	0.16336	0.793987		0.811727	0.64735	0.637943	0.377258	0.122272	0.41355	0.0594583	0.0268041	0.0172685	1.27153	0.585825	1.95013
0.99109	0.554753	1.13348	1.53428	0.391013	0.959962	1.18964	0.233224	1.1244	0	0.0174405	0		0.278336	0.6271	1.17489	0.377258	0.122272	0.41355	0.349224	0.250855	0.589791	0.581215	0.364639	0.383696
0.695799	0.447097	1.04699	1.53428	0.391013	0.959962	0.968377	0.366029	0.655801	0.184989	0.0827378	0.149696		1.37731	0.70509	0.813684	0.118855	0.102074	0.48537	0.418457	0.335256	0.681993	0.322274	0.338381	0
0.674082	0.441342	1.6285	1.34005	0.786927	0.897048	0.930717	0.177034	0.840371	0.80758	0.0745987	0.796981		0.927955	0.460162	1.33939	0.118855	0.102074	0.48537	0.322777	0.122223	1.05855	0.287484	0.132953	0.126564
0.6401	0.385935	0.955464	1.34005	0.786927	0.897048	2.19521	1.22265	1.39231	0.0707757	0.0375254	0.274843		0.967147	0.475505	0.947661	1.07531	0.819905	0.846665	0.195318	0.193772	0	0.0151053	0	0.100224
0.564636	0.14953	1.4777	2.36451	0.934999	8.06516	0.603577	0.279371	0.945992	0	0	0.109028		0.453231	0.505428	0.520185	0.240915	0.113724	0.0113681	0.288682	0.26492	0.0573931	0.0127508	0.0116937	0.0083174
1.80207	0.916671	2.53761	2.36451	0.934999	8.06516	1.04371	0	1.55655	0.132227	0.00364585	0.0261946		0.57981	0.640022	0.808043	0.616914	1.03737	0	0.0433442	0.0358732	0.225045	0.00279669	0.0103673	0.0139284
1.06264	0.761449	1.36713	1.17353	0.121508	1.12291	0.88654	0.095312	1.17709	0.00863295	0.0266771	0		0.401593	0.366762	0.988606	1.84005	1.14606	1.1407	0.05422	0.0323564	0.0922775	0.366659	0.0947863	0.0462211
0.242785	0.0404308	0.119664	1.17353	0.121508	1.12291	0.993086	0.34848	1.66415	1.11801	0.0346526	1.14702		1.09515	0.713892	1.20499	1.84005	1.14606	1.1407	0.13205	0.0920098	0	0.181457	0.146702	0.267167
0.313828	0.363633	0.218765	0.724996	0.0701221	1.25412	2.3627	3.32433	0	0.886439	0.843986	0.199069		0.249383	0.09968	0.426109	2.03698	1.53304	2.48427	0.305529	0.270683	0.385603	0.0277874	0.00282728	0.0207436
0.653979	0.472581	1.13221	0.724996	0.0701221	1.25412	1.14535	0.260606	0.687524	0.265488	0.123519	0.203474		0.692169	0.273448	0.874663	1.3173	0.510625	0.666693	0.277762	0.0603902	0.386416	0.0914547	0.0333804	0.101894
0.724074	0.351042	0.648245	0.360078	0.315419	1.22066	1.70252	0.433241	1.51053	0.411008	0.0102112	0.648757		0.384079	0.184859	0.778942	0.769296	0.2716	0.655083	0.0462191	0.432342	0	0.117708	0.0427662	0.11115
0.752559	0.280808	0.588834	0.360078	0.315419	1.22066	0.848389	0.209404	0.699609	1.15879	0.473606	1.35231		0.88021	0.325667	1.42501	0.769296	0.2716	0.655083	1.39914	0.193493	1.23926	0.0102044	0.0357097	0
0.754883	1.12509	1.02064	0.870661	0.645308	2.1351	3.96873	0.775519	5.25056	0.285508	0.115097	0.0211047		0.205316	0.119939	0.357264	0.437107	0.0989148	0	0.566767	0.347485	1.14062	0.0727323	0.0202827	0
0.824387	0.394915	0.995043	0.870661	0.645308	2.1351	6.53471	1.21228	6.62123	0.035244	0.0216149	0.142411		0.821962	0.432786	1.53024	0.456368	0.508495	0.534372	0.641474	0.428114	1.05027	3.73582	0	4.67932
0.661634	0.33406	1.37225	1.8328	0.821625	1.95073	2.36954	2.36721	0.00439597	1.40474	0.0266392	2.48617		0.722298	0.679061	1.20116	0.456368	0.508495	0.534372	0.275198	0.0498999	0.332694	0.625718	0.201499	0.452273
0.967572	0.454358	0.941048	1.8328	0.821625	1.95073	0.969257	0.422516	0.599301	0.0329476	0.124494	0.283883		0.517434	0.368602	1.05617	1.88808	1.45071	0	0.420328	0.0823816	2.35104	0	0	0
0.253734	0.0935405	0.115617	1.43694	0.0327344	1.50192	1.70072	1.04492	1.24507	0.433248	0.264912	0		0.276726	0.297532	0.748559	1.28411	1.08258	1.65124	0.233015	0.0579567	0.0107728	0.75324	0.48725	0.255274
1.69335	0.692812	1.01749	1.43694	0.0327344	1.50192	0.545013	0.0240842	0.848606	0.194697	0.219076	0.532883		0.459232	0.632734	0.689777	0.943856	0.677387	0.38744	0.20978	0.176227	0	0.09474	0.0666951	0.0242437
0.674574	0.499272	0.688262	0.726951	0	1.1066	0.25764	0.0419413	0.546558	0.486492	0.196636	0.346143		0.826187	0.414567	1.27868	0.986343	0.944337	0.178538	0.413545	0.448553	0.539753	0.0421231	0	0
0.772264	0.981465	0.900963	0.726951	0	1.1066	0.907057	0.200446	0.69488	0.0419242	0.0446766	0		0.374535	0.211594	0.281534	0.998976	0.815522	0.947738	0.239112	0.174353	0.170914	0.145197	0.163827	0.0581248
1.14968	0.800202	1.58398				3.79516	0.612802	3.32621	1.69475	1.95439	0		0.577427	0.328286	0.701293	0.998976	0.815522	0.947738	0.394063	0.47353	0.168059	0.330896	0.116748	0.404004
1.62704	0.852919	1.45869				2.43956	0.30482	2.87178	0.530922	0.190079	0.694557		0.693015	0.4801	0.723328	0.185947	0.277361	0.692271	0.111671	0.0591861	0.195019	0.523908	0.130953	0.306818
1.02344	0.771542	1.34487				1.03949	0.604081	2.86641	2.33216	0.554135	4.29214		0.352468	0.385396	0.406068	0.214903	0.415679	0	0.0421699	0.0405634	0	0.527057	0.279438	1.9056
0.495091	0.846831	1.16831				1.15334	0.630763	1.23738	1.4467	0.486391	0.665628		0.433244	0.632251	1.58809	0.268826	0.165743	1.24763	1.07911	0.2451	2.45922	0.0392935	0.0825051	0.0139529
0.510237	0.75589	1.00386				1.23525	0.0229283	2.27068	6.57119	1.70135	6.965		0.267512	0.386549	0.430751	0.51797	0.332924	1.07024	0.195273	0.141013	0.142297	0.339702	0.754435	0.0153996
0.950386	0.492117	1.14969				2.48044	0.159753	3.61471	2.12973	0.125477	3.61041		0.669065	0.660504	0.631745	0.804429	0.288067	1.53682	1.21678	1.7158	0	0.091676	0.049266	0.0389069
0.658493	0.958964	0.945588				0.952318	0.972208	0.260396	0.827258	0.0371865	0.840106		0.270493	0.203707	0.328996	0.801594	0.622456	1.91535	0.155483	0.200362	0.701919	0.128283	0.0790051	0.00422948
1.21739	0.722592	1.68974				1.29955	0.0903789	1.30141	0.210473	0.0546953	0.226241		0.811132	0.408998	0.976049	0.698859	0.542258	1.13816	0.333481	0.173	0.956348	0.262106	0.11569	0
1.29593	0.601858	1.041				0.927339	0.416665	0.460385	2.66857	0.905208	0.980269		0.447376	0.606575	0.750506	1.02477	1.11843	0.152357	0.0383365	0.0339068	0.267213	0.374334	0.0272252	0.321073
1.24261	1.33272	1.39374				0.921972	0.47332	0.820098	0.144175	0.107559	0.0870906		0.967219	0.536633	1.34326	1.02477	1.11843	0.152357	0.0660213	0.0244862	0.0265436	0	0.0202374	0.139316
1.21941	0.914409	0.985518				1.56942	0.385115	1.71893	1.09877	0.109162	0.853347		0.371444	0.13087	0.443798	0.693818	0.278527	0.458844	0.330993	0.243899	0.610268	0.0511182	0.0086936	0
1.58612	0.707724	1.69016				1.28852	0.123633	0.809194	0.217282	0.360869	0.85325		0.468299	0.377985	0.530849	0.468992	0.355578	0.477807	1.67265	1.12628	2.92348	0	0	0.0378337
0.510191	0.3596	0.49668				1.30761	1.62867	0	0.373163	0.00805454	1.16199		0.712626	0.684195	0.408166	0.54814	1.49354	0	0.0591322	0.0861341	0.273206	0.352925	0.487709	0.0252627
1.01391	0.603636	0.980129				2.14269	0.376494	2.12683	4.46071	1.50658	4.82547		0.859863	0.655794	1.02349	0.313152	0.0564432	0.0357759	0.191837	0.14919	0.143611	0.0856452	0.0421775	0.270602
1.14364	0.441076	1.46128				8.74395	0.614907	10.9528	0.181561	0.0438964	0.703638		0.542302	0.459135	1.69581	1.00668	0.236379	1.37331	0.207903	0.0361173	0.149396	0.0956932	0.0798095	0.00752146
0.154264	0.082477	0.0778717				1.98931	0.652379	2.92321	0.0132886	0	0		1.0714	1.10283	1.2581	0.789922	0.785426	0.457934	0.384577	0.315209	0	0.0548087	0.0213417	0.0291332
1.52257	0.673624	0.937066				1.79089	0.415056	2.71512	1.65158	0.241943	0.677187		0.124884	0.117473	0.253336	0.349159	0.0779043	0	0.101909	0.109827	0	0.118341	0.061073	0.161501
0.73174	0.35387	0.531732				3.88903	1.1947	5.72367	0.248259	0	0.571415		0.879956	0.290925	1.15149	1.09694	0.341082	1.1998	0.101909	0.109827	0	0.0417807	0	0
0.981019	0.509313	1.01175				2.69232	0.269583	3.06583	0.532878	0.0482994	0.973315		0.799902	0.532121	0.875132	0	0.0235676	0	0.440956	0.392393	1.79279	0	0.00303846	0
1.8522	0.968208	1.63101				1.06583	0.837482	2.12264	0.184591	0.180698	0.134188		0.563003	0.496784	0.983713	1.21675	0.482374	1.67849	0.440956	0.392393	1.79279	0.0505789	0.00781249	0
1.27031	0.549663	1.35081				1.7631	0.75737	2.14565	0.217126	0.0392407	1.14902		0.926555	0.5332	0.681048	0.497449	0.707373	1.68796	0.124282	0.0705734	0.617844	0.558093	0.0620462	0.623916
0.957552	0.745118	1.73826				1.91571	0.314639	2.06161	0	0.016106	0		0.992929	0.777469	1.49521	1.80858	0.410023	1.72158	0.124282	0.0705734	0.617844	0.761775	0.212519	0.787648
1.56361	1.79494	2.37541				1.45024	0.71527	2.63817	0.029732	0.00348065	0.0624435		1.20306	1.32421	2.09309	0.749884	0.279059	0	0.136477	0.0969392	0.344008	0.361475	0.0457064	0.0829357
0.863212	0.666001	0.740715				0.718078	0.767723	0	2.53888	1.14984	1.20128		0.953304	0.704411	1.34381	0.480483	0.295131	0.155901	0.136477	0.0969392	0.344008	0.382063	0.194656	0.103371
0.720185	0.653987	1.09985				1.59683	0.488931	2.18735	0.190343	0.0775912	0.101786		0.143051	0.0767218	0.140368	0.914939	0.745999	1.52498	0	0	0.0594923	0.0649569	0.0586357	0
1.34859	0.927168	1.17777				0.460637	0.439518	0.773053	3.19083	0.518028	6.41981		0.934354	0.321802	0.624462	1.05401	0.514649	2.05392	0.0286819	0.0264956	2.39779	0.166098	0.135725	0.0677241
1.21262	1.01635	1.90053				1.17376	0.399544	0.77559	1.90091	1.6237	1.31828		0.481479	0.248268	0.951404	1.02328	1.05599	1.49162	0.0286819	0.0264956	2.39779	0.0409202	0	0.00166117
0.802026	0.475661	0.504041				0.365753	0.334914	0.249657	0.026364	0.0765829	0.690842		0.807188	1.03647	1.21411	0.398883	0.164493	1.34659	0.00364514	0.0118316	0	0.0537544	0.0296389	0.291711
0.23698	0.0675104	0.168521				1.48704	0.0936876	0.878557	0.188066	0.0734895	0.561945		0.374413	0.464644	1.30111	1.26982	1.52854	1.79642	0.0326315	0.132286	0	0.316207	0.0666105	0.297326
0.498816	0.219942	0.414155				0.816723	0.341933	0.96063	0	0.0831973	0.0850225		0.297044	0.445036	0.863509	0	0.0552706	0	0.0326315	0.132286	0	0.351691	0.273363	0.0595844
1.33384	0.837538	2.76612				3.73082	0.573241	4.27983	1.31859	0.131622	1.2685		0.479953	0.260531	0.306855	0.588228	0.23673	0.445613	0.0622817	0.0755184	0.0449546	0.729409	0.378753	1.14186
0.408055	0.62091	0.581831				0.989454	0.229674	0.320498	0.214613	0.109491	0.178794		0.773208	0.963121	0	1.14515	0.270049	2.56956	0.295093	0.0648217	0.268216	0.240992	0.0489157	0.403438
0.686711	0.417656	0.64322				1.77898	0.209872	4.00279	1.35708	0.557992	1.00486		0.591548	0.143653	0.927651	0.0736087	0.107717	0	0.550164	0.275551	0.464701	0.0224395	0.027148	0.0591603
1.63959	0.942923	1.79822				3.88165	0.676335	7.43456	0.497328	0.871134	0.916304		0.100284	0.127084	0.117492	0.256307	0.0714014	0.278144	0.386583	0	0	0.803825	0.327263	1.06295
0.408863	0.365616	0.563773				0.849782	0.0956359	2.20411	0.290958	0.0430618	0.512809		0.2876	0.465951	1.18584	1.28193	0.439902	3.12756	0.075261	0.100171	0	0.474039	0.117204	0.472663
1.71202	1.19628	2.28375				3.38144	0.659211	2.24558	0.226694	0.0708705	0.500246		1.14688	0.641938	1.37602	1.28193	0.439902	3.12756	0.146698	0.111072	0	0.36647	0.111494	1.02416
0.192735	0.0778418	0.0661043				2.00675	0.879781	1.71176	1.11895	0.125941	1.35732		0.489226	0.280736	0.751287	0.489024	0.809393	0.803893	1.06301	0.972856	0	0.126671	0.0662172	0.499422
1.74704	1.0647	1.26683				0.978267	0.141743	0.978838	0.74989	0.353144	0.910581		0.53033	0.482499	1.4424	0.489024	0.809393	0.803893	0.616057	0.113704	0.715883	0.475108	0.167942	0.703962
1.51774	1.0366	0.817221				0.988759	0.632642	0.0313581	0.0223521	0.12961	0.103808		0.51718	0.686771	0.524743	0.918018	0.468567	0.717307	0.598065	0.177261	1.51723	1.45075	0.228193	0.177184
1.78464	0.79264	1.14654				0.135504	0.0778221	0.0577069	0.502006	0.0405493	0.367149		0.594477	0.509982	1.54667	0.918018	0.468567	0.717307	0.0233279	0.0108729	0.0127898	0.0257459	0	0.068393
1.33135	0.658788	1.00029				1.38653	0	2.98101	2.46217	0.334364	1.96626		0.215269	0.0824782	0.165304	0.295437	0.442337	0.102312	0.355715	0.105927	0	0.655739	0.438779	1.88445
0.827505	0.537668	0.636653				0.531348	0.459262	1.58771	4.48707	0.836234	3.79924		0.877291	0.914513	0.767676	1.66266	2.93974	0	0.21186	0.127813	0.595534	0.077154	0.138776	0.51392
1.30893	0.608886	1.55009				0.369299	0.445985	0.554552	0.4308	0.0893523	0.599393		0.103842	0.0338762	0.137085	0.7462	0.643059	0.965923	0.140952	0.0377149	0.538853	0.57642	0.0737092	0.700037
0.726436	0.677939	2.20556				0.232517	0	0	0.851801	0.108939	0.857595		1.4805	0.68287	1.11318	1.3813	2.11073	1.13634	0.209584	0.1537	0.320123	0.457304	0.291799	0.257866
0.820471	1.08341	2.64574				1.42829	0.134692	3.36351	0.224682	0.0505923	0.0674149		0.761967	0.56115	1.79775	0.265713	0.21217	0.397961	0.518246	0.340373	0.137843	0.38483	0.266363	0.477096
1.10392	0.271916	0.896685				0.588876	0.123513	1.14858	3.63784	1.2971	1.12258		0.631908	0.431588	0.84329	1.08414	0.958202	0.63298	0	0.0247867	0.154912	0.0684527	0	0.422011
1.67662	0.317577	1.63577				0.484488	0.0403976	1.34449	0.075453	0.0459165	0.73694		0.863821	0.560959	0.885822	1.08414	0.958202	0.63298	0.389301	0.200948	0.178667	0.237236	0.0125497	0.286899
1.13831	0.588945	0.566827				1.12016	0.271898	0.358068	0.574525	0.808777	0.538843		0.822361	0.532198	1.83419	0.442872	0.818705	0	0.209144	0.0385708	0	0.238421	0.0941353	0.114504
0.454974	0.422973	1.15404				0.940566	0.404638	3.2054	0.190751	0.146337	0.206573		0.544264	0.349899	0.846064	0.343475	0.150864	0.522983	3.16693	1.2832	3.77429	0.401225	0.173947	0.169533
1.0665	1.25455	2.35283				0.77869	0.0320192	2.11183	0.0236134	0.038682	0		0.627481	0.156175	0.552192	0.578448	0.173916	1.44605	0.0862625	0.0315366	0	0.312084	0.225987	0
0.400165	0.291922	0.842957				0.272238	0.0335788	1.40953	1.07206	0.585413	0.300828		0.457223	0.321398	1.07277	1.0029	0.310318	2.33138	0.0625137	0.446764	0	0.233923	0.0369068	0.190441
0.10979	0.0437167	0.0612639				0.016132	0.020825	0.135226	1.33521	0.0468613	1.3063		0.159174	0.364031	0.325665	1.0029	0.310318	2.33138	0.0214052	0.0273048	0	0.303867	0.201744	0.181475
1.05499	0.605281	1.15922				0.168046	0.0170041	0.281277	1.6646	0.045099	2.11415		0.618083	0.266402	0.862704	0.490008	0.322352	0.155756	1.33065	0.407794	1.72722	0.135141	0.135126	0.0562087
0.791197	0.587288	0.258633				2.68371	1.56046	1.8503	1.26673	0.450963	2.27273		0.635641	0.485319	0.563537	0.152817	0.156977	0.0809492	0.0154647	0.0145948	0.206637	0.166934	0.0437568	0.152533
0.855025	0.522103	1.57041				0.482618	0.50794	0.822904	0.130242	0.050866	0.0513628		0.526246	0.268722	0.940053	1.20844	0.447622	2.04305	0.454261	0.327782	0.911157	0.0410599	0	0.0469132
0.611888	0.605701	0.611013				0.916035	2.15224	0	0.031366	0	0		0.486591	0.662282	1.30552	0.164968	0.196227	0	0.395873	0.015135	0.887437	0.341448	0.269318	0
1.65018	0.947456	1.37514				1.5311	0.466992	1.67819	0.0420909	0	0.0309413		0.496555	0.446368	1.57691	0.647447	0.366871	1.21865	1.24297	0.590135	0.526144	0.25054	0.10456	0.0659263
1.04843	0.230945	0.820587				1.77209	0.609575	1.37618	1.57778	0.845868	3.43201		0.410285	0.421483	1.21915	0.831095	0.072401	1.89399	0.601796	0.211994	0.581256	0.1731	0.0846864	0.13814
0.513516	0.436929	1.01604				0.730047	0.285526	0.771059	0.959341	0.239067	0.855185		0.511326	0.498522	1.13521	0.604332	0.401807	0.727057	0.542502	0.310001	0.850568	0.154304	0.0534456	0.211195
1.35654	1.01709	2.69702				1.64141	0.763664	1.43141	0.0961985	0.0430893	0.469941		0.524619	0.391029	0.36391	0.604332	0.401807	0.727057	0.126289	0.0632513	0.286066	0.352731	0.0266263	0.290352
0.825289	0.214361	1.60106				2.99571	0.754989	4.471	0.273432	0.0575962	0.212801		0.382846	0.51214	0.836969	0.434568	0.469828	0.599533	0.249351	0.108824	0.108731	0.675411	0.371328	0.164196
1.32945	0.692805	0.76221				1.03686	0.232551	1.44887	0.351215	0.112386	0.336466		0.155131	0.170759	0.658412	0.518052	0.390539	0.354043	0.0965719	0.0388893	0.0154839	0.300427	0.293994	0
0.084735	0.0185312	0.0797911				2.41343	0.309867	4.32797	1.44427	0.718828	1.26825		0.18111	0.178479	1.06177	0.518052	0.390539	0.354043	0.316174	0.074145	0.00133302	0.10576	0.00973307	0.0906139
0.460118	0.487699	0.815633				1.2553	0.610668	1.04918	0.510892	0.561881	0.3438		0.66034	0.72665	1.16024	0.401282	0.143635	1.40457	0.0912296	0.172928	0	0.0317301	0.0122958	0
1.31622	0.458322	1.97459				0.657414	0.226985	1.65196	1.14982	0.11088	1.32532		1.12985	0.821953	0.983215	0.51559	0.373706	0.0927141	0.139874	0.119076	0.250854	0.132107	0.116791	0
0.477088	0.440045	0.770332				0.509337	0.203174	0	0.602607	0.415601	1.11918		0.966243	0.629438	1.30113	0.51559	0.373706	0.0927141	0.538133	0.310442	0.0792769	0.0439882	0.0422925	0.0135909
1.24493	0.58102	1.1367				0.751665	0.267094	0.650335	0.172081	0.0783287	0.158976		0.656013	0.708946	0.716799	1.18201	0.367915	1.46815	0.11601	0.207813	0.101088	0.141138	0.0102093	0.161134
0.370554	0.212575	0.347456				1.61248	0	6.2171	0.250696	0.102454	0.278766		0.411544	0.259699	0.352068	0.106768	0.0737635	0	0.285984	0.202469	0.179029	0.273405	0.370426	0
0.631002	0.710581	0.964068				0.746076	0.125831	1.01786	0.0154545	0.0358061	0.0680223		0.681883	0.63703	1.04241	0.379334	0.285341	0.184321	0.650824	0.215935	0.966669	0.021471	0.00944646	0.0436936
0.993923	0.706229	1.01513				2.31182	0.95494	1.49113	0.526383	0.147353	1.15015		0.45529	0.200529	0.673375	0.534832	0.421053	0.0220596	0.512151	0.136134	0.634379	0	0.00867005	0
0.586655	0.397284	0.287139				1.78094	0.484192	3.67265	0.222568	0.175819	0.12055		0.606865	0.405603	0.646472	1.1624	0.592701	0.691475	0.665193	1.1261	0	0.00353792	0	0
0.638249	0.784529	1.58824				2.93576	1.6108	3.00473	0.0176913	0.022751	0.0173497		0.325865	0.272234	0.73722	1.5742	0.570315	1.34992	0.28245	0.154455	0.311435	0.0952421	0	0.0285658
0.292556	0.526835	1.07803				5.19953	3.38563	3.26542	4.20958	0.875608	2.54372		0.240733	0.715818	0.802448	0.867133	1.05306	0.0639091	0.274502	0.323221	0.831998	1.40852	0.346216	0.975534
1.66126	1.00838	1.94915				0.563464	0.459645	1.71442	0.508993	0.0731377	0.321791		0.533298	0.45657	0.896322	0.699521	0.30809	1.70387	0.308978	0.279654	0.329886	0.0441794	0.0158567	0.00545544
2.00757	1.21288	1.82962				0.447617	0.0360421	0.0534302	2.00454	0.135527	3.33333		1.27478	0.763945	1.66184	0.504153	0.333781	0.646977	0.0284099	0.085794	0	0.156956	0.051981	0
0.724282	0.550263	0.700793				1.37599	0.393923	1.53853	0.370688	0.064013	1.08344		0.678357	0.513114	1.07483	0.418349	0.182857	2.85563	0.406184	0.157401	1.11126	0.166801	0.131216	0.362172
1.12623	0.621622	0.829278				3.81798	0.816795	4.54405	1.1038	0.235139	1.56856		1.07169	0.591102	1.63405	0.398228	0.314451	0	0.510388	0.0799641	0.325626	0.402514	0.044703	0.738733
0.563141	0.652686	1.07231				0.705878	0.343845	1.43125	1.84023	0.181355	0.797203		0.601487	0.387199	0.6381	0.321164	0.233704	1.5101	0.910686	0.329317	1.85466	0.0532323	0	0.0455283
1.1904	1.06307	1.7652				1.53785	1.41258	0.0356544	0.0842259	0.0413622	0.243847		0.378426	0.779522	0.389467	0.466439	0.31821	0.875478	0.237497	0.39355	0	0.0200405	0.0809713	0
1.72283	0.64467	1.55367				0.209934	0.279602	0	1.78488	0.270191	1.30754		0.339931	0.373607	0.393606	0.466439	0.31821	0.875478	1.47053	1.21778	0.393802	0.396007	0.223006	0.00865639
2.27316	0.792933	1.8698				1.78698	1.30822	1.48795	5.53184	0.665938	4.09654		0.555123	0.402466	0.574635	0.736975	0.404277	0.0793615	0.274815	0.17615	0	0	0	0
1.53638	0.743899	2.18045				2.87037	0.00850134	3.755	2.16735	0.635618	1.04608		0.460985	0.212261	0.51977	0.736975	0.404277	0.0793615	0.195712	0.245467	0	0.311529	0.0739078	0.529057
2.17642	0.660305	1.98121				1.29643	0.423106	0.521629	0.198215	0.0754198	0.15517		0.660835	0.928358	1.87968	0.531696	0.691457	1.41915	0.195712	0.245467	0	0.0279964	0.0063248	0
1.68352	0.670578	1.57981				1.18183	0.156686	3.34867	0	0	0		0.574621	0.229427	1.2941	0.531696	0.691457	1.41915	0.541578	0.468617	0	0.267114	0.230252	0.231302
0.516595	0.533176	1.06232				2.27047	0.1381	0.237201	0.00825691	0.00952781	0		0.331888	0.053523	0.73966	0.16702	0.119508	0.508616	0.794141	0.210032	0.450697	0.105878	0.0440524	0.0244417
0.393224	0.319797	0.528615				1.17281	0.825162	0.636579	0.682269	0.348006	0.426029		0.789492	0.447401	1.13894	0.16702	0.119508	0.508616	0.134704	0.08661	0.130249	0.00633952	0.0272835	0
0.269475	0.0701875	0.372604				0.221743	0.121569	0.395674	0.474339	0.244872	0.710098		0.276903	0.228128	0.515496	0.166864	0.226622	0.442254	0.205406	0.259808	0.832566	0.0320527	0.0114247	0
0.656104	0.295828	1.48064				1.93243	1.04929	1.84988	0.315808	0	0.521664		0.25596	0.204078	0.351788	0.166864	0.226622	0.442254	0.0810242	0.0208302	0.0124736	0.309537	0.0939052	0.0392242
0.72956	0.483257	1.08526				5.37647	0.955871	4.99854	0.397501	0.0407938	0.342397		0.606109	0.43077	0.74511	1.23821	0.882925	1.82854	0.336369	0.338398	0.957976	0.121758	0	0
0.900093	0.654489	0.82359				3.71931	0.454988	5.90955	0.213528	0.0550588	0.267515		0.374366	0.450942	0.817091	1.30486	2.02121	0	0.292327	0.169749	0.211211	0.544336	0.242132	0.195429
0.908744	0.436461	0.71083				0.736237	0.419827	1.12487	0.527871	0.181974	0.100635		0.451922	0.241731	0.655987	0.67793	0.0327421	3.10755	0.292327	0.169749	0.211211	0.274843	0.143718	0.0625263
1.68386	0.431047	1.31823				0.367426	0.14072	0.386157	1.11468	0.166933	1.7113		0.135557	0.270917	0.348372	0.555634	0.139441	1.58036	0.0359282	0.187967	0	0	0.0150591	0
0.861602	0.449066	1.51352				0.938294	0.602086	0.838028	3.79511	0.617235	3.45114		0.117133	0.0461759	0.170284	0.256705	0.0134175	0.252913	0.181595	0.0765527	0.34283	1.24787	0.489102	1.14436
0.853901	0.479542	1.58673				1.31115	0.521285	1.36232	0.57529	0.381104	0.176111		0.100241	0.0771512	0.340281	0.781828	0.439311	0.353818	0.489843	0.260463	0.52938	0.216956	0.0470217	0.600703
0.775994	0.906845	2.0992				1.10456	0.208316	1.53508	0.226771	0.107566	0.328279		1.32316	0.919725	2.09357	0.22387	0.051912	0.6811	0.489843	0.260463	0.52938	0.0504091	0.00575398	0.011505
0.734947	0.509247	1.03244				2.12019	0.107459	4.21353	0.0215356	0.031187	0.0483822		0.417587	0.107548	0.298765	0.775619	0.595106	0.481701	0.10492	0.0582651	0.129877	0.245673	0.0324365	0.333888
0.708538	0.768846	0.579415				3.64683	3.76415	0	0.0240828	0	0		0.483584	0.437005	0.590824	1.51548	0.446415	1.50367	0.746245	0.121349	1.71735	0.436584	0.236703	0.722883
0.699612	0.258315	0.473913				2.08785	0.9341	1.50118	0.953438	0.718947	1.83377		0.643426	0.412281	1.78197	0.182081	0.601286	0.153558	0.21039	0.325916	0	0.120384	0.0498711	0
1.02672	0.756317	0.851199				2.08785	0.9341	1.50118	0.23408	0.0711523	0.0414531		0.98787	0.822192	0.882118	0.742733	0.397805	0.481889	0.103063	0.0617873	0.084778	0.151668	0.17135	0.00984614
0.853175	0.517514	2.21488				0.178877	0	0.0385299	0.499778	0.13681	0.359147		0.0762199	0.19403	0.287533	0.334481	0.30091	0	0.19422	0.286949	0.416576	0.541224	0.223938	0
1.62775	0.721352	0.942069				0.708772	0	1.19129	0.136433	0.190602	0.120058		1.04365	0.845702	1.30141	0.857859	0.828922	1.43688	0.109315	0.0117127	0.0938758	1.1326	0.133814	2.67193
1.51514	1.41481	1.83027				2.03175	0.799572	0.905836	0.00945442	0	0.0753182		0.229375	0.0921703	0.241001	0.857859	0.828922	1.43688	0.815942	0.994535	0.170696	0.240673	0.108309	0.169037
0.55222	0.325731	0.815446				1.05742	0.400217	1.0118	0.666553	0.137225	0.523141		0.190822	0.148029	0.134003	0.742884	0.215672	0.924955	0.815942	0.994535	0.170696	0.251262	0.0416595	0.153894
1.01663	0.403474	0.905771				2.32233	0.288409	2.66999	0.0254473	0.0506419	0.989759		0.382897	0.237815	1.1688	1.82677	0.666992	5.4952	1.04295	1.62524	0	0	0.0120679	0.0197416
0.878507	0.571677	1.05417				0.704382	0.126183	0.582106	0.484092	0.631072	0.797502		0.617847	0.602516	0.906146	1.82677	0.666992	5.4952	1.04295	1.62524	0	0.00128897	0	0.0117544
0.59784	0.524738	1.26813				2.31277	0.487554	2.6164	1.2404	0.220923	1.37744		0.478975	0.453216	0.417606	1.04263	1.9072	0	0.353786	0.118143	0.236994	0.155106	0.0574151	0
0.614893	0.580714	1.19511				0.499602	0.0353449	1.69765	0.0102417	0.0331435	0.232606		0.691181	0.302411	1.14434	1.04263	1.9072	0	1.08277	1.66842	0	0.907399	0.493398	0.40098
1.87594	0.927772	0.741611				0.0389058	0.0970079	0.0936561	2.97456	0.569817	2.83677		0.121727	0.135167	0.224725	0.694027	0.768746	1.08568	1.08277	1.66842	0	0.0799299	0.00355512	0.299048
1.811	0.780517	1.14881				1.79551	0.652815	1.90024	0.0568334	0.0308543	0.0729563		0.708796	0.569234	1.37753	0.694027	0.768746	1.08568	0.19367	0.0789983	1.00338	0.386369	0.00781049	0.0979752
2.44498	0.90973	1.80026				4.93763	0.589424	8.30389	0.0697609	0.15607	0.262151		1.13346	0.376145	0.654706	1.01376	0.308547	1.2636	0.335175	0.0810419	1.48117	0.27948	0.0485655	0.161144
1.59019	0.60556	1.36728				0	0	0	0.919355	0.571809	1.30103		0.485442	0.496346	0.637632	1.01376	0.308547	1.2636	0.0341116	0.0978884	0	0.0556386	0.102451	1.00735
1.55176	0.751673	1.51339				1.28042	0.0827665	1.29743	0.123795	0.15309	0.181036		0.725798	0.551457	1.07807	1.12362	0.486479	3.87927	0.325495	0.309657	0.78253	1.16458	0.675701	0.985837
0.739143	0.738418	0.611586				0.394561	0.23216	1.09431	0.724971	0.214084	0.942278		0.571715	0.441818	1.29931	1.17779	0.295118	0.853298	0.136735	0.158075	0.87382	0.648428	0.0980541	0.120117
1.31629	0.719669	1.91461				1.53924	0.182835	3.90898	0.159409	0.367319	0.980119		0.377074	0.379192	0.894576	0.401958	0.38579	0.287291	0.462525	0.453338	0	0.79979	0.238056	1.03321
1.05223	1.14733	1.40276				2.66223	0.983491	1.36191	0.743465	0.258844	1.6329		0.118203	0.0802057	0.146172	0.56714	0.362748	0.796941	0.625173	0.0619438	1.24822	0.00591	0	0
0.787554	0.492868	1.40731				2.86799	1.81289	0.864655	0.0462448	0.0431754	0.0639468		0.501239	0.269414	0.680891	0.285981	0.105836	0.356384	0.496982	0.0129112	0.0562391	0.357987	0.0497806	0.0785688
1.12561	0.547991	2.1662				1.08078	0.37646	3.59968	10.8408	1.77713	7.73719		0.58269	0.495312	0.744642	0.457761	0.29011	0.0878863	0.262958	0.121961	0.358782	0.19915	0.0578996	0.0644292
1.23306	1.00981	1.44279				0.386345	0.273322	0.0321632	0.171728	0.215054	0.00332571		0.380445	0.229351	0.554198	0.790196	1.41033	0	0.205144	0.0398319	0.1178	0.846367	0.218154	0.794327
1.18069	0.790069	2.07287				0.0842468	0.204744	0.774417	0.203581	0.200653	0.324115		0.573421	0.177685	0.839623	0.414565	0.382246	0.502782	0.524447	0.419927	1.76348	0.601777	0.0155358	1.09872
0.474402	0.827512	1.47801				3.17348	0.635444	2.99755	1.68803	0.458657	3.47358		0.521215	0.307387	0.589654	1.11856	0.587312	0.0538128	1.47747	0.365609	2.49795	0.0516015	0.0491727	0
0.867407	0.66816	0.600081				1.32932	1.37877	1.02642	1.45778	0.344647	2.53937		0.51868	0.563451	0.189996	0.814984	1.02833	1.28824	0.417361	0.370446	0.748015	0.0696729	0.0548185	0.00493401
1.20829	0.605562	1.30438				1.62366	0.480856	2.54448	0	0.00207897	0.0799298		0.228884	0.39808	1.34822	0.814984	1.02833	1.28824	0.0118365	0.00396608	0.0748597	0.843985	0.112215	0.220169
0.864878	1.02343	1.1146				1.71839	0.277139	1.49202	0.138953	0.0290555	0.0827056		0.698877	0.240751	1.69673	0.231952	0.0841022	1.04511	0.309069	0.481187	0.0282935	0.744297	0.0895543	3.10869
1.68342	0.937619	1.45066				1.94254	0.615471	1.63973	1.72299	0.762812	2.81959		1.06399	0.647151	2.84315	0.236751	0.0847403	0.0901752	0.423212	0.2826	0.823025	0.0427067	0	0.0702739
1.02249	0.894728	1.25274				1.22984	0.174798	0.827134	0.0564614	0.164368	0.185365		0.566511	0.555987	1.57644	0.236751	0.0847403	0.0901752	0.270531	0.452404	0	0.595278	0.472115	1.03275
1.41325	0.685577	1.06743				2.14894	0.122578	4.15222	0.106343	0.0118724	0.20973		0.777463	0.523223	0.899962	0.212677	0.0904006	0.688737	0.482746	0.173901	0.148578	0.170621	0.080033	0.17277
1.09754	0.86498	0.661782				0.580281	0.541391	1.53162	0.0796759	0.0186195	0.155731		0.440831	0.725663	1.10339	0.212677	0.0904006	0.688737	0.163943	0.123426	0.0686045	0	0	0
0.07034	0.0120521	0.0556569				0.624351	0.0558046	1.20309	0.118832	0.00205644	0.161178		0.207472	0.225478	0.558472	0.215767	0.052136	0	0.131419	0.10576	0.0454847	0.186762	0.183343	0.0378407
1.93764	0.853697	2.14988				2.14484	1.23557	2.98157	0.00318993	0.0478182	0.0865543		0.334171	0.147304	0.110703	0.530646	0.444599	0.203852	0.750084	0.407082	1.28789	0.0619123	0.0453484	0.0458511
0.965669	0.584113	1.26667				0.394064	0.198761	1.32562	0.139883	0.0942133	0.122267		0.646653	0.473131	0.98239	1.14738	0.634531	1.73132	0.515488	0.610687	0.443616	0.543419	0.336543	0.165648
0.755755	0.335253	0.406544				0.731193	0.336725	0.10514	0.774814	0.0893978	1.78773		0.590244	0.268463	0.935364	1.14738	0.634531	1.73132	0.287798	0.690945	0	0	0	0
0.377814	0.517896	0.378854				1.09626	1.74976	0	0.18753	0.115294	0.160186		0.228535	0.12645	0.560918	0.358823	0.250237	0.0433444	0.740849	0.244577	1.53542	0.133367	0.0629237	0.0328165
0.622437	0.718955	0.610401				0.912708	1.52801	0	1.77472	0.304646	1.89166		0.28031	0.186042	0.28169	0.358823	0.250237	0.0433444	0.285317	0.131928	0.210265	0.17611	0.125361	0.154257
1.26343	0.556173	2.38202				0.817008	0.360913	0.854155	0.398738	0.271381	0.469932		0.148857	0.120626	0.191071	0.420118	0.648058	1.34997	0.185993	0.0288954	0	0.48758	0.373198	0.319742
2.43708	1.17901	3.23168				0.578307	1.01668	0	0.096521	0.0572414	0.222473		1.17875	0.645079	1.06617	0.663092	0.191397	1.10111	0.364007	0.20305	0.494571	0.460524	0.33783	0.323739
1.28792	0.519662	0.970961				2.79354	1.00502	1.7387	0.645661	0.104797	0.666245		0.858809	0.461501	1.0028	0.159513	0.226841	0	0.0408341	0.0376991	0.0150383	0.465685	0.362128	0.0815609
1.34786	0.411728	2.12632				1.01699	0.414803	0.733006	0.171141	0.0112471	0.268997		0.743436	0.491977	0.664351	0.203732	0.213674	1.11786	1.00268	1.06167	0.0924915	0.00913952	0	0.004683
0.69988	0.177945	0.918242				1.44075	0.162754	1.66752	0.235923	0.169273	0.142074		0.939072	0.704776	1.48981	1.57333	0.395456	1.88157	1.30901	0.0719145	0.869558	0.103244	0.0359493	0.121342
0.480224	0.257467	0.586222				1.16595	0.325452	0.661799	0.521988	0	0.841535		0.194276	0.0326481	0.29782	0.686917	0.480821	0.423179	0.0511218	0.0738311	0.250403	0.191451	0.106359	0.125438
0.739338	0.486789	2.36682				2.15387	0.50083	2.20024	1.53747	0.19998	2.08667		0.463819	0.201201	0.41254	1.31717	1.08298	1.02017	0.287131	0.725886	0.178091	1.94801	2.03663	0
0.970798	0.679038	0.725492				0.796165	0.289087	0.313598	1.2838	0.398222	2.22902		0.547979	0.393764	1.30261	0.140815	0.112615	0.00645607	0.316012	0.0899497	0.973263	0.12026	0.185724	0.715629
0.771813	0.499676	1.01163				0.969095	0.339274	0.667557	0.13227	0.143768	0.213798		0.548432	0.525435	0.909901	0.590621	0.300293	1.26847	0.242746	0.161671	0.095375	0.0267744	0.00533431	0.0271699
1.18262	1.23128	1.24008				0.0288928	0.046794	0.0584114	0.0246796	0.0203491	0.0692001		0.624492	0.335369	0.889779	0.590621	0.300293	1.26847	0.456871	0.19066	0.285796	0.327121	0.175277	0.00712481
1.9005	0.395843	1.99056				0.398299	0.0408858	0.245137	0.906753	0.121911	0.199242		0.597564	0.630653	1.04223	0.470984	0.248794	1.04368	0	0.157014	0.0409314	0.607791	0.1189	0.56974
1.44503	0.638726	2.95609				0.489283	0.313978	0.710996	1.56447	0.0729343	2.43771		0.789098	0.259563	0.83764	0.470984	0.248794	1.04368	0.933502	0.61127	1.37051	0.109683	0.0377598	0.064447
0.512435	0.356727	1.60336				2.26146	1.66833	0.272374	1.14123	0.339744	2.30745		0.431042	0.558784	0.560837	1.02951	0.745586	2.06444	0.171466	0.0406801	0.141573	0.347522	0.0941593	0.00656942
0.807879	0.96716	1.46799				0.260709	0.112638	0.245178	0.931546	0.270427	1.45895		0.766384	0.737468	1.32437	1.02951	0.745586	2.06444	0.726688	0.541483	0	0.00904661	0	0.0362782
1.30334	1.15987	1.63052				2.72728	1.47986	3.12653	0	0.00188447	0.0855253		0.67355	0.517169	1.54885	1.46224	1.10409	1.96096	0.917119	0.97943	1.13189	0.262264	0.0486594	0.0801665
1.26482	0.552759	1.90009				1.07029	0.219448	1.08677	1.22543	0.642685	2.04106		0.0262852	0.0670228	0.171615	1.46224	1.10409	1.96096	0.281245	0.0436248	0.480656	0.392129	0.110237	0.298134
1.28383	0.704978	0.637451				0.830805	0.531875	1.93462	0.552088	0.0848128	1.12581		0.453945	0.492384	0.473145	1.16634	0.710254	0.97576	0.515334	0.0463093	0.331027	0.546009	0.189923	0.491568
1.35609	0.426151	1.23477				0.209997	0.111497	0.453924	0.746498	0.395609	1.52515		0.370136	0.129209	0.167815	1.16634	0.710254	0.97576	0.216946	0.0436193	0.18435	0.0739766	0.0472569	0.0802869
0.894747	0.284767	1.00886				3.78183	0.395973	4.15768	0.807448	0.507354	0.787943		0.609281	0.662574	0.420545	0.245887	0.152271	0.0309936	0.163194	0.108741	0	0.510095	0.312653	0.334616
0.972107	0.683301	1.69577				3.78183	0.395973	4.15768	0.848439	0.153113	1.0826		0.609106	0.361235	0.838825	0.810643	0.934328	0.622942	0.423751	0.273008	0.168412	0.0703718	0.00806227	0.0800387
1.04162	0.243172	0.818034				0.0600685	0.24704	0.0576488	1.74901	1.07159	1.83553		0.933223	0.488706	1.15615	0.810643	0.934328	0.622942	0.36324	0.128627	0.563271	0.14421	0.0759129	0.167213
2.10505	1.07301	1.76188				0.629725	0.366959	0.611695	0.353643	0.0663651	0.223201		0.287745	0.137635	0.55224	0.140985	0.433832	0	0.0903493	0.063252	0	0.105752	0.0573035	0.0240938
0.474519	0.549637	0.487075				1.10054	0.812979	1.7083	0.427464	0.173616	0.517373		0.284519	0.11068	0.178591	0.609747	0.208848	0.172877	0.170277	0.143095	0.0479059	0.674584	0.204116	0.566797
1.03439	1.1172	1.2688				0.311577	0.0772505	0.148274	0.0185866	0	0.0598641		0.101683	0.100272	0.203408	1.19839	0.339405	1.29239	0.926841	0.500049	1.16287	0.212654	0.244783	0.112656
0.131105	0.0949761	0.692096				0.574569	0.36375	0.96677	0.0379712	0.0803654	0.0646628		0.520232	0.302149	0.879719	0.357085	0.0861602	0.462705	0.315146	0.303549	0	0.245568	0.0387447	0.156963
0.451242	0.325038	0.777005				0.0256152	0.0444173	0.0586581	0.934675	0.192456	1.50033		0.903504	0.376028	1.17955	0.616674	0.0527699	0.972504	0.197026	0.13377	0.616912	0.0595143	0.0560099	1.00151
0.869266	0.78909	1.26471				1.37891	0.484468	2.27427	2.3237	0.89308	0.645947		0.376037	0.189937	0.459516	0.616674	0.0527699	0.972504	0.0822315	0.112374	0.603275	0.233174	0.0739944	0.185975
0.865887	1.06638	0.786921				1.71464	0.169471	2.59459	0.140153	0.095362	1.13286		0.490068	0.386602	1.66824	0.930269	0.132925	2.42373	0.129218	0.118364	0.249257	0.057422	0.0292277	0.854007
0.342921	0.336845	0.513731				0.968417	0.629728	0.221245	0	0.0197195	0.0438584		0.693034	0.44919	1.3757	0.930269	0.132925	2.42373	0.392948	0.324656	0.795816	0.0123719	0.0769776	0.00575266
0.933329	0.453845	1.09059				0.352701	0.0816622	0.559587	0.133315	0.0144123	0.0405668		0.611736	0.464951	1.08953	1.67099	0.677765	1.43981	0.0591417	0.0173342	0.034922	0.0614841	0	0.0385628
2.60754	0.85062	0.397101				0.387234	0.129168	0.280399	0.124467	0.0406097	0.0236093		0.595007	0.241306	0.587244	0.171988	0.222209	0	0.362648	0.019989	0.252169	0.0272854	0	0.0534527
0.974619	0.526625	1.22884				1.38978	0.61061	1.08513	0.308179	0.694776	0.686832		0.503341	0.401752	0.90174	0.171988	0.222209	0	0.0297695	0.0496655	0.140988	0.0981815	0.0649771	0.05891
1.21663	0.343499	1.32778				1.15329	0.299482	1.8081	0.0628592	0.0349826	0.0921443		0.247766	0.149074	0.81427	0.835103	0.679688	1.69049	0.0722877	0.0204852	0	0.405624	0.0416268	0.554789
0.633388	0.809419	0.61625				0.420417	0.363222	0.293328	0.0178855	0.0431974	0.359616		0.732322	0.745396	0.748706	0.835103	0.679688	1.69049	0.658865	0.271366	0.356804	0.414389	0.441645	0
0.816337	0.620256	0.644389				0.781639	0.883844	1.85896	0.302303	0.231533	0.466337		0.0929053	0.0397297	0.0288046	0.76647	0.205753	1.82722	0.378517	0.782012	0.121431	0	0	0
1.6811	1.21507	2.41512				1.89373	0.674179	1.90565	0.216735	0.0916204	0.0479805		0.689945	0.344291	0.999322	0.238192	0.0144725	0.199099	0.189364	0.164696	0.135382	0.222954	0.20862	0.101285
1.06703	0.533639	1.88505				2.61252	0.619037	1.35227	0	0.625298	1.93514		0.976937	0.539747	0.758777	0.523968	0.0558973	0.164064	0.195302	0.243775	0	0.547735	0.97064	0
0.782025	0.60002	0.482216				1.81789	0.395378	3.92778	0.268587	0.0209649	0.938755		0.273242	0.367934	0.643463	1.1375	1.55743	1.16984	0.178956	0	0.751343	0	0.00184169	0
1.96671	1.78258	2.413				2.2597	0.554836	2.04658	0.73975	0.252964	1.1195		0.635844	0.717311	1.3286	1.1375	1.55743	1.16984	0.153686	0.365992	0.537635	0.244602	0.0681245	0.086498
1.29513	0.701247	0.930224				2.45739	0.622137	1.9645	0.382632	0.0185334	0.177892		0.445977	0.268415	0.888636	0.297005	0.41869	0.0763317	0.432253	0.169001	1.8717	0.656538	0.292052	0.117104
0.280428	0.0735436	0.223009				0.379548	0.0621511	0.847596	0.0602114	0.608334	0.510705		0.432182	0.196451	0.680479	1.80962	2.47239	0	0.307698	0.160923	0.941508	0.123135	0.144662	0.157138
1.67527	1.33007	1.84436				1.45714	0.144339	1.14761	1.71815	1.56006	0.980575		0.710079	0.307189	0.557061	1.80962	2.47239	0	0.329745	0.226434	0.369478	0.281209	0.149289	0.0963724
0.685867	0.833106	1.42155				1.91284	0.83624	3.09311	0.757426	0.278706	0.91072		0.0660619	0.0851423	0.0421049	0.74798	0.472248	2.01748	0.0786075	0.344245	0.0769719	0.0280286	0.0033302	0.00691328
0.743281	0.479555	1.02605				0.518133	0.353301	1.31079	0.367179	0.0465117	1.51829		0.198732	0.0600616	0.249791	0.74798	0.472248	2.01748	0.0303688	0.0980332	0.374549	0.213316	0.15241	0.539178
0.774166	0.422443	1.53742				2.35132	0.673218	1.88401	0.244787	0.291172	0.167389		0.183868	0.0969036	0	0.188432	0.138034	0.32864	0.664221	0.339186	1.18692	0.0820625	0.0215874	0.0568935
0.816796	0.327668	0.496113				0.595543	0.555469	0.370462	1.0972	0.282499	0.889914		0.56803	0.308614	0.59372	1.18576	0.654199	1.33047	0.0965432	0.0399708	0.127114	0.0598041	0.0369361	0
0.398973	0.5658	0.920391				1.18224	0.156415	0.891727	2.72317	0.742753	2.39475		0.250987	0.25653	0.46742	1.18576	0.654199	1.33047	0.135362	0.049968	0.284926	0.564735	0.230711	0.26249
1.79624	1.12499	0.980397				1.08038	0.272723	0.455464	0.665162	0.13753	0.888735		0.405334	0.196993	0.882805	1.4968	0.39293	0.699972	0.25641	0.103649	0	0.185621	0.424233	0
1.63666	0.825085	1.50307				1.70465	0.366072	0.74294	0	0	0.10059		0.153353	0.147988	0.56983	0.790882	0.0940368	0.695204	0.0757299	0.0575354	0	1.28337	0.160264	2.92199
1.42777	0.667518	0.950607				1.79139	1.5433	0.118724	0.579277	0.473665	0.394095		0.653511	0.490125	0.744141	1.22838	1.09787	0	1.06573	1.54646	0	0.188027	0.217002	0
1.17696	0.717671	0.814263				2.20424	0.932728	2.54538	0.0693159	0.109402	0.270864		0.298881	0.295004	0.711891	0.546283	0.630255	0.13639	1.06573	1.54646	0	0.0727636	0.0430273	0.0123358
0.948673	0.483216	2.64894				0.830828	0.0544104	0.645002	0.453555	0.687902	0		0.299457	0.183854	0.329674	1.32693	0.910949	1.92886	0.348884	0.46991	0	0.0916693	0.0268497	0.0662283
1.11571	0.515377	0.90488				0.850699	0.224632	0.358167	0.887306	0	1.19958		0.332452	0.0919697	0.826964	1.32693	0.910949	1.92886	0.193529	0.35989	0	1.32722	0.906361	1.05945
0.86182	0.0612119	1.85989				0.040935	0.202946	0.262658	0.703718	0.247304	0.997989		1.04742	0.505414	0.658672	0.965434	0.254052	1.31964	0.222457	0	0.0600647	0.0214379	0.00966276	0
0.852995	0.357189	1.62295				3.15875	1.99543	2.56308	0.525062	0.0460155	0.802109		0.619449	0.199471	0.881645	1.18068	1.00763	0	0.39829	0.247683	0.165934	0.0439008	0.0335003	0
1.4869	0.929051	1.80931				1.09343	0.634246	0.896544	0.81239	0.11416	1.18784		0.398244	0.285399	0.339427	1.18068	1.00763	0	1.138	0.408912	1.72942	0.13849	0.00801373	0.00630984
0.559815	0.503762	1.45162				1.76394	0.647812	1.45805	0.126838	0.0486969	0.0431586		1.38859	0.679687	0.984258	0.218166	0.0937693	0.451305	0.334709	0.0545513	0	0.554937	0.160817	0.647971
1.04341	0.593345	1.25065				1.76394	0.647812	1.45805	1.60173	0.036863	6.32204		0.187819	0.0880827	0.237636	0.170559	0.0703264	0.240181	0.577109	0.0557821	0.958669	0.577203	0.286779	0.147925
0.672497	0.554631	0.581416				1.88239	0.480892	2.35842	0.319636	0.0722047	0.494818		0.683815	0.531652	1.18975	1.13031	1.02731	0.324133	0.0880372	0.00765238	0.125832	0.160294	0.0736252	0
0.60845	0.362571	0.674756				1.53003	0.172824	1.95287	0.0561041	0.0637353	0.303421		0.732814	0.332541	1.39576	1.45012	0.540158	1.68848	0.209314	0.259483	0	0.116401	0.00789517	0.105779
1.13572	0.508237	1.68713				0.393688	0.310132	1.06181	0.271412	0.0204211	0.219311		0.229908	0.189754	0.317814	1.45012	0.540158	1.68848	0.955747	0.435748	1.08014	0.0593131	0.26705	0.275048
1.17204	0.821879	1.06788				0.607836	0.268943	1.45292	2.00859	0.887283	3.66784		0.690019	0.573379	0.649923	1.53857	0.656506	1.08334	0.510736	0.0855319	1.22951	0.324195	0.0732585	1.15918
0.797076	0.522732	0.867305				0	0.00675326	0	3.997	2.61331	2.02529		0.816407	0.358076	1.11612	0.508776	0.17671	1.48648	0.284252	0.234016	0.449174	0.477157	0.0651144	0.627649
0.313851	0.207158	0.0806103				0.713257	0.331883	2.86472	0.81891	0.16241	0.760889		0.602823	0.491668	0.690207	0.536397	0.313527	0	0.595428	0.279015	0.251022	0.0452831	0.0191031	0.172461
0.586848	0.434372	1.33067				0.578139	0.380583	2.04174	0.106801	0.0778567	1.00039		0.202481	0.10978	0	0.895252	0.584396	0.612592	0.00580903	0.0097351	0.00681449	0.637216	1.3102	0
1.12253	0.944305	1.3903				0.33623	0.341143	0	0	0.0262066	0.0389205		0.734638	0.483256	0.616081	0.895252	0.584396	0.612592	0.179936	0.130799	0.14891	1.64983	0.432026	1.38194
1.51233	0.928296	1.13989				0.340536	0.0505943	0.408113	1.13256	0.138506	1.32549		0.439438	0.432106	0.326787	0.403355	0.386839	0.094207	0.764658	0.493612	1.28952	0.528475	0.209259	0.30952
1.23493	0.605651	0.826674				0	0	0	0.183912	0	0.559295		0.390371	0.76983	0.298353	0.403355	0.386839	0.094207	0.537242	0.485619	0.483672	0.319413	0	0.419568
1.29664	0.684392	2.30283				3.15473	1.27437	2.63586	0.174183	0.117427	0.389802		0.995356	0.557188	1.46241	0.716421	0.294364	1.0414	0.0228744	0.107237	0	0.101203	0.0172277	0.355395
0.64183	0.525921	1.39544				1.92532	0.625305	1.80069	0.187308	0.0181733	0.590234		0.534771	0.955748	0.829722	0.716421	0.294364	1.0414	0.196465	0.0433938	0.244794	0.0298146	0	0.0870371
1.35602	0.593327	3.02773				2.74691	0.637298	4.1411	0.622859	0.887545	1.06543		1.06467	0.715162	1.35485	0.733551	0.711992	0	0.210826	0.241825	0.328058	0.210732	0.0190429	0.26617
0.83112	0.73123	0.495683				1.33584	0.172131	5.35929	0.110186	0.0718417	0.0864334		0.77918	0.48552	2.00418	0.392813	0.389813	0.624628	1.05839	0.938685	0.379461	0.229529	0.0688606	0.104266
1.10499	0.546241	1.51637				1.56532	0.294789	2.35312	0.620365	0.450536	0.880157		0.782	0.356719	1.39684	0.392813	0.389813	0.624628	0.0329178	0.015927	0	1.02791	0.252285	1.11724
0.916598	0.430232	1.20485				2.1458	0.497568	3.51983	0.0267333	0.0324257	0.0798538		0.291161	0.388558	1.00545	0.0937265	0.281725	0	0.166283	0.0906822	0.577407	0.0209694	0.0151947	0
0.744363	0.574866	1.71915				0.893442	1.10903	3.52384	0.0299982	0.00989669	0.0103282		0.340691	0.183634	1.44263	0.487809	0.183962	0.281489	0.755075	0.302193	1.23744	0.248338	0.138585	0.128135
0.401323	0.13589	0.633302				2.57047	0.558073	4.10649	0.254513	0.254252	0.0694418		1.14763	0.686939	1.09307	0	0.122505	0	0.0292256	0.0649592	0.018404	0	0.0219882	0.00973744
1.87453	0.97056	3.36701				1.55144	0.746074	0.390117	0.604371	0.120417	2.06016		0.281615	0.141347	0.352388	0.889393	0.42302	0	0.229052	0.106568	0.335706	0.277676	0.183424	0.278616
1.10903	0.908001	1.14142				0	0	0.0163748	0.113505	0.050644	0.21034		0.877197	0.471126	1.92239	0.31773	0.0843816	0.794404	0.182492	0.112074	1.24311	0.00459265	0	0
0.313157	0.297572	0.480421				0.438367	0.123625	0.825423	0.664708	0.199758	3.19185		0.137893	0.106148	0.148977	1.9034	0.887974	1.46149	0.566528	0.781339	0	0.502479	0.0935553	0.379378
2.02311	0.901932	1.40229				0	0	0	0.310013	0.0677348	0.450519		0.513608	0.376685	2.24852	1.9034	0.887974	1.46149	0.366375	0.17831	0	0.030522	0.00570278	0.00427311
1.10564	0.621563	1.36945				2.85432	0.950236	2.69077	0.498237	0.171196	0.325741		0.532681	0.257407	0.838314	0.15419	0.284508	0.0169574	0.492435	0.689947	0.123171	0.645709	0.189224	0.612649
0.934768	0.479443	1.16723				3.45704	1.37327	2.12818	0.0660977	0.537023	1.73359		0.404399	0.379384	0.779961	0.15419	0.284508	0.0169574	0.032888	0.00779451	0.0621304	0.0460527	0.180647	0.235584
0.825747	0.412085	1.14002				3.44732	1.01941	3.27568	0.0419876	0.0767665	0.394049		0.373345	0.155867	0.937504	0.297509	0.0140291	0.959246	0.556099	0.326247	0.16921	0.209857	0.05346	0.260909
0.766666	0.548179	0.886245				0.774174	0.283856	1.37834	0.250248	0.079378	0.415983		1.33214	0.926912	1.77189	0.297509	0.0140291	0.959246	0.242381	0.179887	0.240178	0.228555	0.0492374	0.232171
0.807249	0.179811	0.66669				0	0	0	0.273221	0.204474	1.11662		0.729229	0.407335	0.998234	1.32316	1.00364	1.43191	0.443394	0.424191	0	0.582395	0.508706	0
0.397306	0.431615	1.12125				0.672406	0.876974	1.21755	0.292132	0.0396807	0.39758		0.515938	0.218715	0.475998	1.32316	1.00364	1.43191	0.0941909	0.0205106	0.0723174	0.0291445	0.0119386	0.026765
0.596393	0.489062	1.20737				0.928979	0.357702	2.21533	0.581057	0.267338	0.210415		0.560758	0.741457	1.51984	0.393855	0.173665	0.242692	0.184496	0.0999201	0.135808	0.00633017	0.0066691	0.0401686
0.953075	0.445349	1.87007				0.914606	0.153873	1.24647	1.06497	0.490721	1.41293		0.853741	0.4306	0.397602	0.661857	0.330907	0.411731	0.0925587	0.0153807	0.137492	0.124218	0.0148554	0.00677154
1.49374	0.492022	1.33581				1.46484	0.478038	1.0623	0.0595728	0.0560255	0.239968		0.369633	0.460426	0.460731	0.622775	0.470732	0.407626	0.21365	0.0929847	0	0.147734	0.0940445	0.190088
1.38163	0.975314	1.18894				0.321444	0.128625	0.229327	0	0	0.0204023		0.630457	0.389216	0.514334	0.600092	0.128775	2.33483	0.289301	0.181829	0.470879	0.0184067	0.0346775	0
0.955667	0.555347	2.32872				0.919947	0	2.88833	0.226948	0.0728586	0.0466123		0.307906	0.173678	0.357849	0.786121	1.13815	0.173099	0.654611	0.459444	0	0.126393	0.0638499	0.12619
0.888357	0.570544	1.0287				0.308153	0.0825225	0.757249	3.69833	1.11041	1.4866		0.840115	0.695488	1.65084	0.786121	1.13815	0.173099	0.483156	0.241005	0.272373	0.0664019	0.00435455	0.087877
1.46214	0.650914	1.14468				0.413866	0.304436	0.785346	3.43308	1.6647	4.82321		0.841926	0.445311	1.09731	1.19794	0.540034	1.25262	0.16054	0.0720119	0.0449647	0	0	0
1.1758	0.556182	0.939323				1.20273	0.385752	1.46536	0.379175	0.350964	0.8673		0.820748	0.425888	0.971814	1.19794	0.540034	1.25262	0.109529	0.246079	0.242066	0.813996	0.257948	0.514311
0.879311	0.520901	0.893458				1.21849	0.470502	0.848657	0.638198	0.875673	0.481226		0.503439	0.271572	1.29907	0.271459	0.0535532	0.0154361	0.998994	0.63761	0.90566	0.127825	0.16057	0
1.99123	1.06529	2.1816				0.342045	0.0967588	0.808287	0.101505	0.0395508	0.0404703		0.4442	0.395639	0.761607	0.271459	0.0535532	0.0154361	0.464369	0.407589	0	0.289732	0.0874979	0.644315
1.61823	0.74906	1.62349				0.809512	0	0.693696	0.529983	0.404156	0.128764		0.476537	0.516826	1.33601	0.63804	0.341913	1.27546	0.0848187	0.0295275	0	0.202016	0.14152	0.07646
1.47256	0.76592	1.46863				1.12121	0.146403	0.903648	0.0775634	0.0636187	0.183214		0.48838	0.0938871	0.670365	0.63804	0.341913	1.27546	0.0454068	0.101375	0	0.184739	0.0383332	0.0781061
1.01803	0.310287	1.33133				2.80373	0.324251	3.15047	0.315836	0.165219	0.21392		0.411158	0.248275	0.706452	0.196739	0.049844	0	0.224171	0.0691609	0.221082	0.00190483	0.0443651	0
0.863137	0.459675	0.470503				0.269669	0	0.0843584	0.278815	0.0177171	0.557212		0.33507	0.55451	0.514904	0.00683297	0	0	0.951538	1.85507	0	0.0392118	0.010855	0
0.685351	0.426267	1.36467				2.87916	0.247359	3.73299	0.652939	0.580431	0.0123683		1.36066	0.33001	1.55016	0.00683297	0	0	0.11285	0.219408	0.607267	0.0437582	0	0.0672523
1.1283	0.692754	1.80183				1.12512	0.376505	2.11898	1.1417	0.166948	3.53961		0.0896537	0.0488928	0.070008	0.844708	0.104415	1.03816	0.034678	0.0807318	0	0.0166643	0.0157259	0
0.41654	0.594557	1.30802				1.83036	0.432957	1.85919	0.291563	0.0841813	0.28852		0.497014	0.230095	0.658969	0.30727	0.279751	0	0.235154	0.0208992	0.0495322	0.444631	0.0927832	0.209984
0.908175	0.556133	1.50627				0.0368301	0	0	0.00778714	0	0.0114534		0.0366378	0.0362698	0.052626	0.30727	0.279751	0	0.883044	0.443408	4.21225	0.19357	0.229544	0
0.801537	0.965747	2.03001				1.02037	0.118545	2.13689	0.129925	0.234703	1.80588		0.575597	0.442158	1.42044	0.32427	0.28846	1.12272	0.251197	0.317968	0.651613	0.408884	0.0416514	0.445425
0.689851	0.857509	0.776675				0.867201	0.411192	0.829121	0.00721321	0	0.0906997		0.682732	0.320965	1.04109	0.32427	0.28846	1.12272	0.0289911	0.0774572	0.230495	0.572791	0.223525	0.354606
0.621333	0.503186	2.24593				1.63505	0.537236	3.19594	0.16277	0	0.288009		0.57581	0.472415	0.636605	0.294858	0.105434	0.568984	0.118687	0.105892	0.0732643	0.66284	0.307636	0.238863
1.18253	0.442694	1.73025				0.570418	0.339994	0.721873	0.129215	0.0360159	0.00897297		0.486691	0.644666	0.608635	0.305269	0.103563	0.261707	1.69637	0.983569	3.99095	0.165297	0.173195	0.211932
2.89259	1.82416	2.40893				0.570344	0.171417	1.49126	0.109386	0.0137895	0.0776465		0.778416	0.522285	1.39551	0.305269	0.103563	0.261707	0.126575	0.2568	0	1.02592	0.131015	1.41729
1.1619	1.46667	1.80226				1.26152	0.288039	2.39954	0.0896125	0.160229	0		0.531825	0.197631	0.779975	0.593597	0.987368	0	0.063648	0.131355	0.142404	0.361146	0.0562537	0.427213
1.94168	1.37572	1.68206				0.374954	0.142685	0.320429	0.184288	0.256787	0.597595		0.31636	0.429227	1.29066	0.593597	0.987368	0	0	0.0679796	0.222617	0.404951	0.0908385	1.29646
0.646684	0.165819	0.877955				3.44245	0.35247	2.97166	0.0685949	0.0697211	0.00711856		0.366397	0.60106	0.453888	0.610631	0.215591	0.300553	0.0820798	0.0237846	0	0.542114	0.547885	0.161286
1.53559	0.744951	2.46585				1.56025	1.36899	3.33772	0.0201322	0	0.238856		0.397074	0.396272	0.571212	1.58421	0.390983	1.72395	0.730923	1.14295	0	0.460237	0.497558	0.0618129
1.8531	1.49163	2.11158				2.58438	0.318311	1.1902	0.0733586	0.100382	0.109808		0.430055	0.186838	0.478611	1.58421	0.390983	1.72395	0.730923	1.14295	0	0.0615312	0.0252154	0.104544
0.144691	0.106589	0.120093				2.45988	1.2873	1.96921	0.229308	0.0849005	0.391654		0.46494	0.254488	0.464419	0.587372	0.684928	0	0.069408	0.182674	0.696947	0.0199617	0.0994645	0
0.37472	0.279667	0.426837				1.05072	0.0389581	0.741336	0.179046	0.0951819	0.715402		0.290182	0.545264	0.790224	0.587372	0.684928	0	0.131119	0.0107657	0.613101	0.152272	0.0938462	0.0742453
0.775252	0.310623	1.36012				2.35395	0.176503	5.24498	0.114611	0.0804649	0.0800218		0.370433	0.515663	0.763947	1.02624	0.18401	0.682204	0.131119	0.0107657	0.613101	0.0805491	0	0
1.16354	0.827787	1.34176				1.63245	0.284487	1.26861	0.119172	0.0335546	0.240288		0.347275	0.342703	0.411789	1.02624	0.18401	0.682204	0.0121037	0.0301561	0.116768	0.66303	0.30712	0.493556
1.02889	0.748974	3.35741				0.227961	0.120196	0.402903	0	0.0123568	0.0451117		0.472183	0.478108	1.61116	0.614642	0.426778	0.93561	0.0121037	0.0301561	0.116768	0.289822	0.0925506	0.379992
0.606666	0.357022	0.414404				1.86948	0.420998	1.78203					0.298049	0.245204	1.05522	0.614642	0.426778	0.93561	0.0403267	0.025359	0.0682105	0.105772	0.054597	0.249446
0.461637	0.450371	0.306385				0.265552	0.173941	0.253419					1.01971	0.778483	0.77533	0.552535	0.598247	0.503677	0.0403267	0.025359	0.0682105	0.0141447	0	0.0606668
1.6232	1.41861	1.35433				1.55523	0.218863	2.35447					0.229568	0.185183	0.383787	0.552535	0.598247	0.503677	0.419488	0.151891	0	0.497094	0.755597	0
1.0152	0.378705	1.52299				1.20704	0.314862	0.339103					0.795718	0.63685	1.15367	0.225147	0.143742	0	0.093459	0.0296159	0.2851	0.72917	0.646135	0.156993
0.789464	1.18304	1.02014				1.39308	0.205052	5.28714					0.210156	0.308026	0.662732	0.225147	0.143742	0	0.0815611	0.131357	0	0.0432205	0.0409381	0.00437024
1.60588	1.15537	2.16607				1.92292	0.74102	1.43324					0.991387	0.604983	0.977179	1.63303	0.187252	3.85967	0.497428	0.174392	0	0.331127	0.0838767	0.0759328
1.19865	0.786572	1.04264				0.532105	0.366465	0.77029					1.52003	0.899423	1.41362	1.63303	0.187252	3.85967	0.23724	0.0789085	0.0247374	0.0380351	0.0231985	0.091896
0.688741	0.64075	0.756571				1.58129	0.687561	2.21906					0.307702	0.292565	0.461792	0.43334	0.120915	0.180989	0.343066	0.186929	0.647006	1.05415	0.191704	1.60699
1.06959	0.434911	1.63383				0.524289	0.0989242	1.13764					0.602256	0.340331	0.877068	0.43334	0.120915	0.180989	0.0140234	0.0116696	0	0.0317569	0	0.0144074
0.88852	0.884603	0.881483				0.524289	0.0989242	1.13764					0.744498	0.403769	1.18345	0.545796	0	0.770575	0.343132	0.267006	0.019659	0.0783889	0.20151	0
0.248221	0.297893	0.726061				0.0332791	0.213953	0.159412					1.17774	0.769692	1.66898	0.545796	0	0.770575	0.0489194	0.0646247	0.0385291	0.16567	0.0807191	0.137303
1.01275	0.782031	1.29977				0	0.0270855	0					0.394079	0.0955357	0.635196	0.348982	0.151376	0.563836	0.147503	0.0376282	0	0.0109364	0	0
0.47378	0.26504	0.434569				2.69247	0.276221	5.55366					0.0890132	0.0589671	0.0525958	0.348982	0.151376	0.563836	0	0	0	0	0	0
0.631674	0.294421	0.390295				1.3191	0.146919	1.64091					0.351647	0.464359	0.476828	0.375365	0.239206	0.212475	0.771437	0.169175	0.71386	0.121678	0.0437695	0.0295932
0.628651	0.94901	1.1158				2.79334	0.540259	5.9567					0.383994	0.281835	0.572718	0.375365	0.239206	0.212475	0	0.0658527	0.301556	0.159745	0.00559307	0.00933212
0.0715179	0.0260649	0.0791038				2.79334	0.540259	5.9567					0.789343	0.773003	1.4281	0.488099	0.754589	0	0.219081	0.0804238	0.20804	0.911788	0.537501	0.098638
0.356018	0.308236	0.369184				1.14996	0.268337	0.512798					0.702356	0.280749	0.731357	0.488099	0.754589	0	0.292986	0.110939	0.408634	0	0.0412893	0
0.886296	0.447414	0.700812				4.23334	5.51068	0.511114					0.808425	0.394889	0.72408	0.708504	0.960183	0	0.02621	0.00405834	0	0.101314	0.0486979	0.0996326
0.772199	0.419735	1.0963				0.826491	0.370265	1.07711					0.573358	0.436546	1.26458	0.708504	0.960183	0	0.117639	0.0948525	0.0904561	0.158327	0.0398836	0
1.2059	0.419161	0.959591				4.4186	1.30384	3.47686					0.45846	0.368702	0.770093	0.274965	0.232664	2.12322	0.0311037	0	0.0258963	0.176924	0.150835	0.0606813
0.874833	0.504196	0.292968				0.554619	0.0540193	2.12602					0.457921	0.571999	0.429514	0.274965	0.232664	2.12322	0.387426	0.227193	0.384081	0.590109	0.30021	0.638932
0.767656	0.172864	0.479333				0.94422	0.475741	1.09405					0.0948636	0.149933	0.273057				0.141016	0.249875	0	0.121722	0.0617559	0.223682
1.09141	0.310622	0.726473				0.353237	0.109358	1.31121					0.45809	0.296005	0.376321				1.0028	0.0886974	0.966685	0.0671979	0.0589109	0.0944659
1.92717	0.576428	1.86566				2.22819	0.4238	2.25542					0.341862	0.368217	0.625911				0.245414	0.0746603	0.47802	0.114484	0.00602701	0.173769
0.791648	0.380017	0.880052				0.569049	0.124795	3.5839					0.305802	0.431255	0.829396				0.335027	0.104236	0.317779	0.242196	0.235654	0.309359
1.477	0.578528	1.3016				0.786955	0.757709	3.69938					1.1449	0.581031	1.47279				1.07985	0.397948	2.70822	0.051731	0.0226496	0
0.548198	0.305643	0.804008				4.31787	1.58548	3.48856					0.659858	0.146529	1.07334				0	0	0	0.419173	0.848454	0
0.932207	0.944766	1.1212				2.37556	0.429187	3.28576					1.04765	0.646029	0.970206				0.227741	0.0896528	0.162577	0.433038	0.201209	0.119296
0.887227	0.674166	1.06107				3.1583	0.534545	2.7504					0.262182	0.387537	0.900054				0.700259	0.28069	1.0564	0.834394	0.290942	0.784302
1.80133	0.962741	1.99754				1.39539	0.174513	1.1249					0.217497	0.290748	0.318505				0.0705328	0.0144492	0.150505	0.343795	0.585714	0
1.9194	0.689389	1.59645				2.71059	1.94988	1.4265					0.384446	0.0711498	0.608034				1.27604	0.735296	1.67315	0.0872247	0	0.00375109
1.31473	0.569837	0.363237				1.11947	0.0814335	1.319					0.56998	0.295246	1.63516				0.221594	0.115017	0	0.300668	0.0913844	0.530499
1.04993	0.809906	0.784035				0.0169851	0	0					0.67045	0.46358	0.737402				0.140853	0.398718	0	0.147642	0.0462439	0.117197
1.04674	0.529345	0.754968				0.796966	0.147871	2.14493					1.04321	0.558661	1.03195				0.660551	0.643245	1.0916	0.271871	0.0190385	0.220429
0.980167	0.625734	1.9841				0.147426	0.0293351	0.129477					0.584995	0.188548	0.559026				0.168643	0.0121421	0.382222	0.488428	0.081206	0.796074
0.490932	0.365505	0.774519				0.759899	0.508962	1.3531					1.01407	0.697193	1.32391				0.0131009	0	0.105598	0.0742877	0.0686381	0.151103
1.39422	1.38277	1.94002				1.01194	0.305131	0.334201					0.692641	0.521417	1.01908				0.914149	0.771221	2.13823	0.0727046	0.0629878	0.0173889
2.56397	1.05817	1.7764				0.312107	0.173084	0.24083					0.723751	0.443322	1.38795				0.914149	0.771221	2.13823	1.50122	0.184636	2.48582
0.550432	0.94414	1.5402				1.65587	0.424172	1.65219					0.582341	0.5	1.75342				0.0351889	0.0136845	0	0	0	0
0.998017	1.05943	1.53592				2.12445	0.788852	3.06882					0.485231	0.307857	0.718143				0.0477636	0.00920318	0.073433	0.0600678	0.0626298	0.0108302
0.596053	0.590707	0.499013				2.12445	0.788852	3.06882					0.305142	0.495692	0.598145				0.870545	0.54493	0.431621	0.036272	0.0321204	0
1.09526	0.516601	1.17466				5.00174	2.30716	2.51745					0.239994	0.201886	0.256383				0.870545	0.54493	0.431621	0.26699	0.13594	0.397872
0.600937	0.44057	0.448338				2.12332	1.23806	0.313704					0.792812	0.497029	1.3301				0.472873	0.128406	0.949598	0.161751	0.109406	0
0.55447	0.463767	0.886477				2.79978	0.730996	4.27253					0.223879	0.127923	0.153784				0.256593	0.276716	0	0.0599493	0.00511182	0
0.598284	0.231577	0.962302				0.652398	0.0784094	0.720165					0.769812	0.498531	1.04479				0.211515	0.061613	1.22241	0.00404286	0	0.0892596
1.22821	0.762121	1.75443				1.74631	0.184693	1.19389					0.472936	0.53769	0.463716				0.10292	0.0645521	0	0.0394476	0.051694	0.0360989
0.727764	0.305152	0.537136				1.75197	0.46416	0.861275					0.399534	0.213442	0.14054				0.845531	0.843627	0	0.059837	0.0425634	0.0139158
0.807703	0.998254	0.947143				1.64095	0.778167	3.12102					0.822602	0.621524	1.06514				0.2906	0.0790624	0.254349	0.919209	0.291275	0.717823
0.986303	0.44514	0.798391				0.225789	0	1.8219					0.643945	0.755512	1.93869				0.023616	0.0595571	0.135499	0.27889	0.382326	0
1.34822	0.45283	1.53528				0.282373	0	0.0721258					0.649963	0.544069	1.45313				0.224827	0.0406281	0.0301936	0.206579	0.110847	0.176683
1.8192	1.04598	1.833				3.46284	0.308459	3.27795					0.386464	0.284286	0.580794				0.106968	0.016775	0.751245	0.373109	0.169862	0.140219
0.892125	0.378926	1.0653				2.84435	0.543238	3.95677					0.878103	0.90759	1.87289				0.0507614	0.0491814	0	1.58524	0.308814	0.974784
0.665826	0.462299	0.671348				0.128252	0.166652	0					0.10915	0.0695286	0.107269				0	0.0672886	0	0.615081	0.29299	1.1699
0.719893	0.493846	0.545682				1.47852	0.308787	2.51424					0.949737	0.874753	0.670855				0.876029	1.02326	0.658042	0.469669	0.32882	1.13611
0.38239	0.223081	0.246323				0.863579	0.0435303	1.1125					0.854951	0.777322	0.878209				0.0409474	0.0391869	0.0214838	2.91196	1.09647	7.46071
0.4543	0.266221	0.648438				0.473982	0.0801425	0.861683					0.8733	0.704049	1.31596				0.109267	0.251694	0.481651	1.28436	0.387063	3.02034
1.50553	0.937844	0.910221				1.39902	0.909395	1.54804					0.486668	0.428646	1.27962				2.24366	0.0237811	6.81114	0.332543	0.215608	0.626943
0.378027	0.211594	0.545534				0.407983	0.571826	0					0.86549	0.422078	1.50813				0.0532419	0.0557624	0	0.261998	0.121682	0.160888
1.00295	0.993069	1.32639				0.136096	0	0.0441909					1.11123	0.953465	1.44563				0.053299	0.1081	0	0.0179152	0.012717	0.00666145
0.601656	0.383231	1.08919				1.48116	0.531173	1.16064					0.335108	0.301331	0.909115				0.278547	0.189307	0.885047	0.064105	0.00749519	0.0352788
1.76736	1.52239	1.96457				2.91631	0.400253	3.84677					0.229387	0.369454	0.4921				0.469933	0.403459	0.14406	0.0710636	0	0.0942194
1.60218	1.55459	1.9079				1.17727	1.37434	0.282709					0.407037	0.442495	0.407392				0.587518	0.233793	0.139863	0.362055	0.0620628	0.200072
0.657093	0.480757	0.923138				2.74397	0.92555	2.88665					0.8513	0.579191	1.06549				0.154123	0.222919	0.441347	0.03418	0.0160544	0
0.245702	0.127614	0.220997				1.13204	0.12886	1.39888					0.475054	0.386399	0.92551				0.598642	0.434302	0.65703	0.026443	0.0133161	0
1.59299	1.01215	1.53456				0.588833	0.2313	0.627611					0.344067	0.264777	0.511606				1.36318	0.48422	2.45054	0.174967	0.128018	0.00832049
0.0173627	0.186965	0.320503				0.243597	0.100506	0.114944					0.513951	0.33115	0.809491				0.191914	0.262234	0.0333021	0.184364	0.258318	0.0457077
0.452297	0.629604	1.43999				0.877606	1.04291	0.272764					0.744914	0.433183	1.04167				0.409277	0.100687	0.0843998	0.127122	0.0566868	0.0547284
1.33845	0.660773	1.41775				2.02865	0.543688	4.92059					0.361115	0.22949	0.662455				0.0869421	0.0218729	0.161359	0.392575	0.16778	0.151174
0.767999	0.739226	1.17999				0.345624	0.225376	0					0.540325	0.553349	1.39184				0.801998	0.270611	0.277322	1.46534	0.877618	1.94342
0.683792	0.33569	1.03207				0.387669	0.0683447	0.371389					0.654132	0.565577	0.948967				0.339553	0.311523	0	0.135206	0.198716	0.057647
0.843575	0.599318	1.1468				0.195831	0.318024	0.278061					0.540671	0.529197	0.565553				0.0678902	0.0126069	0.0100452	0.0443371	0.0315109	0.221699
0.49421	0.39292	1.22259				0.862878	0.183982	0.944267					0.467446	0.487878	0.631715				1.01818	0.565912	0.504546	0.603485	0.414457	0.551804
1.8407	0.867501	2.82909				0.862878	0.183982	0.944267					1.07792	1.04988	1.15809				0.468004	0.188702	0.566403	0.0379467	0.0274415	0.0326827
0.5799	0.946489	3.31409				1.49195	0.835888	1.85207					0.413642	0.405381	0.428532				0.0552555	0.149196	0.0550205	0.433845	0.0854623	0.296716
0.970291	0.337452	0.72714				0.174869	0.213488	0.495631					1.79144	0.679832	1.89283				0.145239	0	0.0231163	0.180566	0.0630059	0.0996472
0.973037	0.601089	0.737751				1.56731	0.542522	5.32918					0.629607	0.421953	0.807081				0.0371223	0.00590146	0.280395	0.301442	0.19702	0
1.74225	1.22406	2.14633				2.42839	0.849196	1.9464					0.850927	0.858239	1.72522				0.320004	0.168545	0.155746	3.90156	0.244871	6.30596
0.893999	0.39862	1.19421				0.552015	0.0434613	1.35523					0.779259	0.453987	0.77929				0.482331	0.266184	0.859488	1.28873	0.221772	0.574465
1.09249	0.526138	0.846507				0.736297	0.401254	0.343152					0.612087	0.647006	1.14562				0.252921	0.305285	0	0.305505	0.056059	0.247669
0.939446	0.370418	0.692681				0.0276653	0	0.0773682					0.333151	0.582209	1.33027				0.60218	0.561637	0.560343	0.0906684	0.0624837	0
1.65565	0.806354	1.20284				3.97824	0.336759	5.57345					1.22191	0.522917	0.685538				0.18536	0.100704	0	0.00431946	0.0124734	0.0240963
1.44605	0.741377	1.85523				0.314881	0.155044	0.411493					0.64313	0.401819	1.20504				0.697391	0.204955	0.292551	0.131438	0.0242113	0.208838
0.487668	0.619707	1.74751				0.400104	0.0401627	0.100259					0.378804	0.269354	1.08302				0.0119607	0	0	0.0879746	0.103212	0
0.519925	0.127936	0.769744				1.42008	0.540285	2.6432					0.678417	0.300278	1.01385				0.90717	0.516853	1.50955	0.649762	0.445272	0.325032
0.632844	0.51841	1.18855				1.42008	0.540285	2.6432					0.24139	0.462873	0				0.0344441	0.00534403	0.0149283	1.83965	0.453709	2.61011
1.06605	0.958344	0.76437				0.965814	0.558097	1.131					0.521235	0.248467	0.506429				0.043952	0.105863	0	0.592311	0.4584	0.335266
2.0518	1.18845	2.58306				1.31161	0.131858	1.34288					0.705407	0.652386	2.32206				0.417261	0.298642	0.168976	0.396643	0.329713	0
2.45106	0.98824	1.45263				0.19986	0.0248973	0.0325441					0.65571	0.443563	0.98319				0.0340308	0.0358814	0	0.42899	0.32764	0
0.733656	0.272424	0.986342				1.08483	0.479108	0.433787					0.426056	0.174052	0.381666				0.554152	0.722442	0.370758	0.390726	0.164414	0.453269
0.787844	0.428637	1.7911				0.864357	0.481062	0.734872					0.143895	0.0851152	0.405636				0.328472	0.137772	0.174373	0.0157372	0.12261	0.106318
0.879818	0.789118	1.1257				0.387935	0.0382534	0.344495					1.03639	0.539361	1.11806				0.110442	0.112895	0	0.0587737	0.00569624	0
0.507236	0.638064	1.27992				3.87407	2.37333	2.19526					0.166544	0.0676327	0.174567				0.0428833	0.00800773	0	0.222412	0.0639399	0.118809
1.43257	1.26451	1.39947				3.95894	0.66269	3.5323					0.595966	0.603745	0.821984				0.426738	0.551484	0	0.789977	0.154083	0.876337
0.189274	0.178809	1.11089				1.22125	0.616582	2.90918					0.646852	0.655934	0.925239				0.188676	0.533323	0	0.135282	0.0611943	0.162542
0.700478	0.960438	1.5792				0.0917696	0.229712	0.896168					0.674103	0.572476	0.39823				0.621731	0.423696	0.569419	0.00523675	0.0797718	0
0.57014	0.37936	0.585662				2.51925	1.37122	1.72593					0.979251	0.545818	1.99787				0.243953	0.274835	0.304831	0.0281282	0.0326422	0
0.315592	0.198421	0.334769				1.29865	0.256861	0.443348					0.695428	0.458273	0.860662				0.238817	0.198226	0.0929254	0.0864147	0.0941426	0.0837795
0.692711	0.49326	1.32497				0.0323747	0.194259	0.397458					0.720667	0.419884	0.894928				0.613219	0.101799	0.235355	0	0	0.0452221
1.58653	0.579671	1.42411				0.51812	0.281605	1.06205					0.550345	0.436814	1.08577				0.219088	0.0542511	0.356301	0.487047	0.227389	0.334412
2.12778	0.435018	3.06846				1.63336	1.06482	1.63782					0.695245	0.448401	0.851291				0.300748	0.286127	0	0.282636	0.116816	0.287364
0.806431	0.473215	0.95271				1.63336	1.06482	1.63782					0.194286	0.186918	0.239849				0.983118	0.444091	0.591488	0.553992	0.590223	0
1.02401	0.548473	1.3823				1.66403	1.06973	0.489344					0.383933	0.116424	1.0291				0.230345	0.110718	0.0248752	0.245624	0.12152	0.0456183
1.04621	0.538491	0.949471				1.0741	0.391589	0.794924					0.702705	0.513691	1.2326				0.479368	0.0567767	0.444154	0.085972	0	0.115527
0.832239	0.554121	1.26929				0.237718	0.36986	0.685317					0.674965	0.406852	0.787889				0	0	0	0.392769	0.265793	0.261864
0.552411	0.622668	0.370792				0.0197267	0	0					0.382681	0.0867575	0.214893				0.0504371	0.0391811	0.0165478	0.784483	0.753573	0.0958199
0.873174	0.408263	0.866367				2.38348	0.964703	1.83075					0.747846	0.567911	0.629256				0.687661	0.0774928	1.03668	0.125584	0.0193989	0.0634675
1.37535	0.84306	0.907732				4.97204	0.694649	9.34142					0.552903	0.366694	0.389261				0.857277	0.256427	0.513877	0.0540245	0	0
0.316833	0.387039	0.646628				0.972895	0.460784	0					0.83792	0.628137	0.90485				0.0969905	0.0430766	0.031602	0.108201	0.0517511	0.102298
1.04313	0.473211	0.624853				0.68617	0.135381	0.825422					1.27359	0.766584	0.66376				0.166332	0.114989	0.699078	0.0107965	0.025417	0
0.456076	0.191013	0.481443				0.930957	0.156589	1.16365					0.152751	0.0983183	0.0812526				0.168395	0.137451	0.439455	0.0258597	0.0451287	0.0223664
1.09831	0.798345	1.27357				0.234175	0.0753881	0.0906387					0.770888	0.321068	0.862562				0.830887	0.725523	0.886649	0.0831249	0.00755624	0.00750199
1.03046	0.864256	1.94688				2.47557	0.723478	3.11894					0.321108	0.292406	0.705741				0.0543623	0	0.206084	0.469386	0.14267	0.288873
0.852983	0.373587	0.0569045				1.43418	0.518673	1.2218					0.708657	0.495396	1.2379				0.215469	0.0755968	0.397242	0.536242	0.174513	0.602647
1.51812	1.19411	0.821897				0.743474	0.3833	0.542879					0.739944	0.311613	1.5209				0.150533	0.213447	0.110235	0.0869617	0.0326203	0.0998504
0.198874	0.240182	0.719326				2.44052	0.384202	4.25326					0.358397	0.176771	0.646069				0.885285	0.928421	0.0664262	2.81752	0.689771	1.29952
0.571563	0.535865	1.21911				3.05376	0.0538751	9.12511					0.489462	0.37453	0.20591				0.0725435	0.133379	0	0.229228	0.361909	0.0119101
0.975201	0.62523	0.832525				0.278849	0.501558	0					0.840979	0.457111	1.02516				0.103215	0.0155018	0.353904	0.557263	0.227117	0.518607
0.852945	1.14882	0.680333				0.410058	0.150783	0.5158					0.710364	0.536242	0.95061				0.359661	0.515324	1.5743	0.322727	0.358857	0
0.594817	0.366182	1.12656				1.71672	0.105959	1.78132					0.254646	0.472621	0.512185				0.156161	0.222902	1.51334	0.104447	0.0867144	0.0309327
0.722971	0.905512	0.933633				1.06707	0.0643035	2.96952					0.396621	0.572866	1.18008				0.3838	0.212365	0.272086	0.0318047	0.012604	0.0405136
1.2082	0.324256	1.20817				0.501039	0.563779	0.558205					0.646147	0.409155	0.386845				0.203445	0.106119	0.0987225	0.546123	0.321493	0.0278398
0.335047	0.376681	1.27852				0	0	0					0.230538	0.147801	0.378724				0.143529	0.122068	0.0520279	0.245698	0.0975561	0
1.41003	0.724233	1.86984				0	0.00177953	0.00902223					0.831602	0.667905	0.812735				0.046636	0.0183241	0	0.025524	0	0.0749351
0.539547	0.673105	2.33386				0.882956	0.249671	0.401546					0.485092	0.371597	1.31916				0	0.00296823	1.41064	0.308139	0.160287	0.850822
0.587757	0.238025	0.509404				0.152888	0.343062	0.131715					0.901217	0.220485	1.3996				0.138182	0.0430744	0.473003	0.126261	0.080386	0
0.69127	0.336394	1.225				1.16024	0.222561	1.01121					0.523048	0.604373	1.13545				0.107639	0.145363	0.0392098	0.018362	0.0108439	0
1.97578	1.57677	3.34932				0.0818893	0	0.00586978					0.552346	0.292497	0.667311				0.0253417	0	0.060967	0.23769	0.146174	0.13507
1.55709	0.6265	0.683464				0.344425	0.229967	0.14275					0.944458	0.914999	0.918188				0.258715	0.0629207	0.907354	0.391211	0.159744	0.249971
0.926703	0.235358	1.25879				1.14661	0.480059	1.31301					0.646109	0.506344	0.762026				0.301453	0.299041	0.849075	0.413226	0.189101	0.215733
1.13939	0.603137	0.910997				0.497294	0.184338	0.444139					1.0187	0.520426	0.846193				0.301453	0.299041	0.849075	0.268813	0.122879	0.142856
0.744728	0.643259	2.45369				0.133992	0.302814	0.19788					0.886352	0.465692	0.969567				0.428479	0.292156	0.539672	0.635079	0.391719	0
1.53567	1.06759	4.62123				0.0708595	0.614036	0.139312					1.41623	1.09118	1.74689				0.308471	0.403707	0	0.204225	0.0228762	0.214117
0.918585	0.380516	1.43612				0.143421	0.0502582	1.67795					0.780711	0.422404	0.618238				0.258998	0.0256756	0.0708672	0.683907	0.0991176	0.864988
0.666223	0.436145	1.43594				1.5781	0.408858	1.01793					0.549121	0.518214	0.662437				0.228859	0.16663	0.0365539	0.391471	0.235517	0.0169471
2.43887	1.27322	2.24842				1.10552	1.04017	0					0.0588839	0.0385537	0.0595925				0.132986	0.403346	0	0.113528	0.0924406	0.140928
0.776332	0.336053	0.737516				1.10552	1.04017	0					0.626888	0.767463	0.842131				0.118025	0.0656143	0.395163	0.130704	0.235459	0
0.818197	1.08022	0.915161				0.457779	0.302877	0.324394					0.609889	0.361476	0.855591				0.582901	0.959496	0	0.0569311	0	0.0533878
1.2383	1.04299	2.40716				0.215559	0.422678	0.979694					0.991162	0.514623	0.798412				0.271672	0.159503	0.228613	0.00162111	0	0
0.529259	0.692617	0.615				3.45591	0.213108	4.9476					0.296257	0.0525753	0.69064				0.971619	2.00453	0	0.937317	0.270936	0.215325
1.12368	0.867676	2.37048				0.205864	0.0345445	0.269525					0.405264	0.379672	0.4931				2.47792	0.544617	4.25078	0.0435505	0.0300292	0.0389807
0.156221	0.523174	0.740902				2.22215	0.37681	1.09212					1.14918	0.928769	1.8274				0.964505	0.89119	0.449239	0.254941	0.00228491	0.104343
1.09986	0.753859	1.02792				1.15827	0.286049	3.19698					0.686646	0.566346	1.19124				0.152701	0.159438	0.314726	0.0983931	0.00635071	0.245463
0.550073	0.554303	0.801431				1.60798	0.26932	2.73436					0.743388	0.515699	1.26509				0.594985	0.204365	0.25956	0.0418731	0.0162586	0.00511721
1.05175	0.64758	0.904161				1.60798	0.26932	2.73436					0.518186	0.298145	0.482129				0.480865	0.405924	0.54365	1.52109	0.63753	2.92502
1.32586	0.816278	1.122				0.287651	0.0310054	0.456311					0.726437	0.443823	1.49343				0.879896	0.0923406	1.0056	0.432251	0.0537114	0.362131
1.75684	0.987251	1.92901				0	0.0271711	0.811237					0.449394	0.35859	0.797146				0.923299	0.668661	0.912045	0.354021	0.395397	0.752388
1.44485	1.08419	1.91451				3.45212	0.818336	1.86181					0.265164	0.197274	0.402317				0.433882	0.29335	0.838056	0.0601865	0.0435852	0.111545
0.694177	0.735394	0.776006				0.515688	0.0601375	0.434274					0.937916	0.910886	1.06771				0.0448101	0.045351	0	0.0565046	0.0391044	0.0867053
0.974468	0.614718	0.588134				2.19101	1.7769	3.36236					0.877591	0.790126	1.09101				1.13217	0.222667	2.6423	1.09709	0.426799	1.25753
0.609203	0.590508	2.29686				3.41027	1.0544	5.09537					0.128088	0.115278	0.0533847				0.424013	0.364444	0.725435	0.17204	0.108553	0
1.02825	0.719955	1.05726				3.17476	0.412912	3.4533					1.03987	0.470159	1.02432				0.191275	0.219465	0.171676	1.11604	0.040227	3.34293
0.554341	0.506224	1.08454				3.17476	0.412912	3.4533					0.454706	0.195469	1.57172				0.0962016	0.0294057	0.376584	0.076942	0.0637817	0.486989
0.369235	0.237426	0.652104				0.500109	0.596619	0					0.234579	0.064089	0.267353				2.01931	2.06545	0.149944	0.0743699	0.0883465	0.00878257
0.813982	0.588066	0.971833				5.04447	5.67759	0.874967					0.984531	1.04273	1.20456				0.158945	0.0298965	0.463141	0.280978	0.0494917	0.213302
1.1383	0.435841	0.853721				0.71024	0.376294	1.63464					1.11529	0.442958	1.21901				0.376228	0.247999	0.0213393	0.0920411	0.0957754	0
1.22014	0.492663	0.619551				1.23569	0.75638	1.32984					1.35123	0.901489	1.58201				0.139594	0.0482796	0	0.00369296	0	0
0.674604	0.357843	0.642537				0.233539	0	0.88175					0.716235	0.504705	1.09701				0.0409493	0.0391399	0	0.468659	0.3007	0.0128792
1.23246	0.528866	1.5048				0.947401	1.04275	0					0.796069	0.538459	1.82011				0.0822294	0.0461407	0	0.225215	0.223181	0.0483747
0.78339	0.773047	1.54399				2.26362	0.74468	3.7139					1.06928	0.883403	1.67759				0.407086	0.123153	0.262301	0.390652	0.0303837	0.151583
1.19782	0.831106	1.28017				3.24609	1.46431	2.50987					1.16929	0.736461	1.53016				0.188315	0.147856	0.00520845	0.0796247	0.0440183	0.188119
0.576069	0.191713	0.583639				0.803046	0.268355	1.41979					0.276115	0.324964	1.12184				0.231749	0.516361	0	0.0202325	0.0087536	0.00825348
0.84817	0.501972	0.720296				2.20252	0.662144	2.77426					0.229881	0.414563	0.627044				0.356777	0.365332	0.360264	0.172329	0.101476	0.036694
0.983626	0.525911	1.2788				1.44552	1.08003	0.756812					0.861722	0.753459	1.01943				0.136562	0.142763	0	0.294688	0.191223	0.188705
0.319545	0.405021	0.708602				1.44552	1.08003	0.756812					0.572305	0.410408	0.612746				0.705396	0.691346	0.0968976	0.170751	0.077503	0.198887
0.576899	0.261759	0.862981				2.30386	0.415125	4.38989					0.206071	0.504769	0.330079				0.502092	0.612755	0	0.107868	0.0611358	0.0323273
1.36349	0.638953	1.56652				0.723649	0.554426	0.434436					0.52009	0.679383	1.1644				0.00972129	0	0.0250171	0.0124948	0.00661013	0
1.67024	1.16521	2.24431				1.12522	0.754664	1.98058					0.859089	0.521473	0.451379				0.346723	0.120797	0.0360697	0.049438	0.102108	0.0788414
0.953265	0.412881	1.15476				1.66611	0.993892	1.59222					0.197775	0.137047	0.128651				0.0617001	0.118526	0.257351	0.0246238	0.0381888	0
0.213486	0.640505	0.505657				1.66611	0.993892	1.59222					0.760051	0.500267	0.965612				0.882591	0.0352915	0	0.145348	0.11799	0.071535
0.519025	0.258569	0.703706				0.890577	0.156883	1.19633					0.423149	0.284019	0.539224				0.466821	0.293646	0.665736	0.116523	0.040765	0.0288651
0.669661	0.690447	0				0.292638	0.0304536	0.120049					0.606547	0.634663	1.26382				0.177859	0.115015	0.115576	0.0665682	0.0682407	0.0145249
1.01241	0.418446	0.617371				0.636221	0.121856	0.502834					0.629443	0.422475	0.852867				0.357847	0.119487	0.155743	0.407863	0.187735	0.379753
1.15442	0.309319	0.76882				0.512606	0.232481	0.512677					0.851511	0.476666	0.322465				0.311232	0.160599	0.217408	0.052877	0.00811109	0.187596
0.803292	0.847196	1.05755				5.02101	1.00201	4.49933					0.354609	0.433746	0.85064				0.189596	0.424289	0.410241	1.08134	0.585267	0.379349
1.17849	0.90566	0.715063				0.443968	0.524603	2.20333					0.828682	0.984994	0.614047				0.236973	0.214682	0.394684	0.128269	0.0719058	0.0557009
0.349289	0.292195	0.600208				0.0659912	0.246633	0.357681					0.351259	0.253299	1.97007				0.112871	0.0324866	0.120409	0.596647	0.114467	0.0700981
1.48271	0.807723	1.37218				0	0	0					0.83367	0.433126	1.49467				0.730481	0.371798	0.480216	0.186128	0.0740304	1.37736
0.968069	0.610599	1.14885				6.10638	0.194963	8.08876					0.403157	0.14163	0.620551				0.290693	0.175379	0.928267	0.123751	0.0670984	0.0129049
0.849737	0.540296	1.01609				0.206036	0.372539	0.161297					0.556669	0.41038	0.979963				0.362976	0	0.958095	0.0301523	0.119179	0
0.655153	0.638881	1.0247				2.89531	0.396242	3.09522					0.301239	0.44025	0.845971				0.362976	0	0.958095	1.43169	0.627011	1.18425
1.09128	0.305218	1.2497				0.661226	0.343547	1.75999					0.159534	0.46045	0.553671				0.226311	0.281306	0.631462	0.537734	0.152669	0.77268
0.546403	0.450133	1.10293				0.181514	0.300975	0.280738					0.813304	0.827928	1.30868				0.15722	0.259556	0	0.151839	0.0349295	0.00875776
0.934587	0.254991	0.742033				1.37617	0.00742657	3.27085					0.69259	0.952671	1.77416				0.205647	0.0803416	0.440434	0.102628	0.00711008	0
0.691404	0.48381	0.249818				0.468895	0.103631	0.930539					0.239372	0.367491	0.627533				0.236268	0.206915	0.178296	0.00736655	0.00141406	0.0505066
0.742834	0.456663	0.914146				3.73043	0.189978	4.44043					0.735048	0.526413	0.767469				0.404798	0.401044	0.164597	0.0670684	0.171632	0
1.95527	1.12455	1.63795				1.69462	0.889631	1.51995					0.491031	0.5063	1.26068				0.203108	0.340565	0	0.713537	0.545847	0
1.37028	0.669247	2.33133				1.05366	0.55752	1.01793					0.418899	0.210834	0.58286				0.262409	0.0433379	0.18353	0.125212	0.239573	0
0.99189	0.472346	0.859979				0.669478	0.26234	1.50205					0.282599	0.384947	0.512102				0.262409	0.0433379	0.18353	0.478082	0.29028	0.306244
0.98729	0.798366	1.03903				1.60856	1.1852	0.374622					0.16887	0.0650733	0.135551				0.647143	0.0899216	1.15845	0.0462832	0.00820783	0
1.86274	1.59932	2.86686				3.23273	0.431659	3.48123					0.699323	0.371089	0.753516				0.130743	0.306171	0.190049	0.308574	0.112121	0.704739
1.0694	0.491203	1.15012				2.49846	0.834771	2.03354					1.43617	0.802978	1.42025				0.0538631	0.0576465	0.25835	0.330698	0	1.14508
0.498493	0.629665	0.682768				0.776251	0.406706	1.13375					0.512492	0.160528	0.415532				0.0538631	0.0576465	0.25835	0.109815	0.0487814	0.0147341
1.03975	0.560286	0.738501				0.108549	0.173769	0.2081					0.480111	0.418883	0.950675				0.0947036	0.188999	0.098924	0.581876	0.0470891	0.534878
0.355612	0.314239	1.39405				0.0624303	0	0.251202					0.744448	0.761515	1.76836				0.0907966	0.21749	0	0.02836	0.174293	0.0451726
1.03154	0.731996	0.527726				0.269785	0.140159	0.379666					0.142847	0.430292	0.257623				0.0907966	0.21749	0	0.0369858	0.00257959	0.0143464
1.57073	1.36436	1.64415				2.69888	0.373437	5.37676					0.506594	0.41193	1.44497				0.709735	0.474841	0.680368	0.333011	0.00259544	0.445195
2.06791	1.60383	2.24229				3.83837	0.748916	3.83681					0.359026	0.372717	0.78116				0.413246	0.21138	0.502186	0.669411	0.301813	0.163703
1.31295	0.904765	1.89455				3.02626	0.688366	4.51289					0.41066	0.278295	0.450194				0.465245	0.147569	0	0.240925	0.0698229	0.228963
1.21717	0.75945	1.0283				3.02626	0.688366	4.51289					1.43889	0.716354	1.95335				0.529511	0.217111	0.256731	0.569443	0.463062	0.186354
0.569562	0.346335	1.27395				0.487975	0.478994	0.759011					0.862861	0.893527	1.33614				0	0	0	0.0596265	0.0281933	0.160322
0.481492	0.330592	0.610246				1.10452	0.39415	0.936975					0.200767	0.202734	0.216319				0.55287	0.373815	0	0.575059	0.397774	1.0328
0.735821	0.776209	1.14226				0.500689	0.0743986	0.432367					0.535277	0.278787	0.675684				0.888857	0.33377	0.458863	0.0842202	0.0436794	0
0.864779	0.663212	1.79343				0.475307	0.36027	0.622951					0.297745	0.20703	0.462899				0.247701	0.217502	0.439142	2.49072	2.15958	4.50543
1.03795	1.07458	1.27093				0.145148	0.0560756	0.0557077					0.962777	0.510534	1.14278				0	0.0570553	0.0161935	0.218652	0.145449	0.2906
0.329382	0.313871	0.477111				2.62819	0.564508	3.15955					1.22896	0.871272	1.68034				0.0897676	0.121101	0.050051	0.733968	0.66752	0.2652
0.312845	0.438679	0.898613				2.59495	1.23064	1.46071					0.871975	0.283188	1.01043				0.562463	0.277692	0.363691	0.139916	0.123042	0.21695
0.305224	0.555406	1.0351				0.102362	0.0876953	0.171754					1.16465	0.65141	1.94441				0.408548	0.20535	0.0159958	0	0.271566	0.0352329
1.10887	0.596234	1.24937				0.0194203	0.0121565	0					0.559991	0.447729	1.10414				0.293665	0.268888	0.164246	0	0.0417183	0
0.667581	0.326253	0.425683				0.50958	0.0075493	0.456271					0.544084	0.0754612	0.923382				0.0980453	0.155161	0	0.0155657	0.00644674	0.0872983
0.966024	0.896055	1.3082				0	0	0.0626191					0.803763	0.537941	1.1332				0.31074	0.112446	0.570264	0	0.00311711	0
0.785723	0.284656	0.744583				0.405171	0.0770177	0.36969					0.801404	0.742393	2.22488				2.60343	0.460169	2.52901	0.944847	0.781888	0.435943
0.445586	0.470753	0.31472				0	0.0112256	0.0217394					0.416492	0.229747	0.721948				0.213424	0.185227	0.152564	0.491203	0.131318	0.722264
0.576765	0.161194	0.963017				0.32023	0.44623	1.10861					0.812416	0.51746	0.978525				0.444786	0.329821	0.087182	0.199229	0.0767166	0
0.534176	0.467154	1.65783				0.819705	0.125773	0.790623					0.59728	0.513728	1.16977				0.265836	0.0328623	0.0227503	0.0380923	0.0175836	0.0501486
2.32157	2.01186	0.444749				2.54751	0.68539	1.21073					0.865701	1.11904	1.84925				0.0187466	0.0500747	0	0.231632	0.144982	0.0238049
1.37668	1.24007	1.73896				1.06645	0	1.65506					0.785919	0.500755	0.949333				0.282049	0.26232	0.616236	0.173483	0.12075	0.00974124
0.703934	1.23721	1.67519				0.906362	0.264079	1.79555					0.404053	0.23479	0.281198				0.394815	0.264313	0.619204	0.685452	0.27355	0.510508
0.31203	0.426666	0.932811				0.110852	0.0286841	0.429061					0.635275	0.547775	1.01911				0.657301	0.277414	1.58895	0.122366	0.0143587	0.147708
0.47809	0.236632	0.577135				2.52679	0.0149739	2.63576					0.557001	0.406073	0.801649				0.300468	0.180399	0	0.214776	0.0590944	0.0253977
0.555383	0.290571	0.751184				0.680569	0.281197	2.91526					0.674345	0.718831	1.46767				0.176083	0.163004	0.133275	0.166296	0.0380795	0.176323
1.22019	0.606864	1.82926				0.362169	0.153262	0					1.21581	0.747415	0.519508				0.423243	0.424292	0	0.108337	0.44905	0.0702789
0.212638	0.487347	1.01705				0.362169	0.153262	0					0.925188	0.325801	1.3546				0.256568	0.174485	0.178266	1.45159	0.183215	2.65032
0.933774	0.63103	0.841579				1.21477	2.31678	0.527604					0.970238	0.748047	0.763967				0.690821	0.138153	0.686477	0.0789047	0.01482	0.0328345
0.65502	0.287337	0.768794				4.03182	0.822599	3.97342					0.714747	0.641229	0.416005				0.433634	0.37583	0.233098	0.0831314	0.115102	0
1.61009	1.16879	2.405				2.47584	0.687682	7.20625					1.08271	0.63533	0.511938				0.166918	0.112841	0	0.0915427	0.0560182	0.00787751
0.630611	0.40901	0.342471				4.23697	2.89572	4.02936					0.828348	0.343169	1.50901				0.225047	0.292111	0	0.121644	0.0310454	0.0297464
1.40011	0.506164	0.960896				0.779071	0.274606	1.077					0.765381	0.976132	1.22287				0	0	0	0.303723	0.516812	0.00744858
0.365223	0.447358	0.696756				1.03378	0.508772	0.534932					0.299844	0.239254	0.947974				0.215955	0.19751	0.350784	0.127018	0.152118	0.449418
0.971607	0.52973	1.19388				5.23333	2.03654	4.32048					0.179337	0.0688565	0.216422				0.244256	0.11441	0.152975	0.11165	0.0119895	0.113703
0.737433	0.545103	1.12374				0.884956	0.449694	2.74067					0.831341	0.484296	1.07016				0.199276	0.169437	0.365015	0.638348	0.0734833	0.52976
0.285109	0.216933	0.12871				3.27178	0.0689679	4.03559					0.586209	0.494408	0.332438				0.192717	0.0217181	0.171474	0.742577	0.153243	1.05001
1.19853	0.608033	1.03417				3.27178	0.0689679	4.03559					0.695184	0.465367	1.52356				0.780711	0.307003	0.216267	0.0490543	0.00496597	0.0067643
1.18227	0.278366	1.6592				0.469725	0.940327	0.187931					0.340156	0.245982	0.711269				0.0782734	0.0126736	0.120242	0.684547	0.51116	0.427839
1.87529	1.17113	1.627				0.86218	0.294308	1.72292					0.435881	0.255098	0.57339				0.275973	0.0455704	0.226504	0.101718	0.109439	0.116138
1.69294	0.979816	2.00145				1.90696	0.653997	3.72259					1.23351	0.590755	2.0034				0.0221809	0.369698	0	0.0186758	0.00365186	0
0.612371	0.561795	1.74042				0.500455	0.32917	0.571062					0.516592	0.308853	0.492076				0.0981382	0.0729887	0	0.0501752	0.0118917	0
0.824816	0.842001	1.47322				0.913797	0.282163	1.09972					0.475812	0.445508	0.598007				0.315304	0.316856	0.358166	0.159278	0.096196	0.207103
1.32081	0.78269	0.670393				0.438669	0.0544658	0.928319					0.300247	0.306983	0.392202				0.302945	0.103557	0.624792	0.338695	0.109406	0.672836
0.878015	0.369466	2.00107				0.19216	0.495283	1.05167					0.546321	0.532119	0.343293				0.328119	0.149623	0	0.49283	0.0517266	0.522846
0.986429	0.602598	1.81747				5.46234	1.8222	0					0.541293	0.244554	0.729714				0	0.142941	0	0	0.0585519	0
0.418689	0.189066	0.523429				2.05802	0	2.93181					0.385004	0.329316	0.480604				0.478911	0.0558197	0.791375	0.144639	0.145431	0
0.831832	0.966877	1.06244				2.74729	0.063135	4.09621					0.167335	0.28955	0.85378				0.700561	0.289041	0.348416	0.144818	0.0666914	0.083293
0.888437	0.564195	1.26678				1.68475	0.164581	4.15066					0.275007	0.159342	0.151601				1.44564	0.125758	0.630012	0.352225	0.461372	0
0.603357	0.932734	1.60602				1.40408	0.815875	1.80674					0.371146	0.387852	0.435782				0.167313	0.0575355	0.208312	0.183012	0.0591307	0.0829341
1.07999	0.685294	1.41983				0.478535	0.0441845	0.191689					0.850743	0.37494	1.04133				0.284728	0.30423	0	0.147915	0.182613	0.171049
0.478286	0.364314	1.60112				0.492192	0.183028	0.2036					0.721693	0.652616	1.16897				0.544579	0.485748	0.794405	0	0.00547026	0
0.744558	1.22373	1.97647				2.81811	0.750975	1.98666					0.507335	0.455429	0.954432				2.80984	1.71934	4.55499	0.154871	0.047442	0
0.231067	0.368208	0.898192				0.493834	0.095569	1.101					0.427509	0.211422	0.39637				0.333475	0.0633074	0.891958	0.143945	0.0442974	0.430031
0.856363	0.266395	0.625439				1.76174	0.660061	1.5514					0.603463	0.746424	1.03467				0.280544	0.021145	0.819226
2.04273	1.058	2.43628				1.58486	0.251082	1.61928					0.579343	0.715089	1.40895				0.302836	0.561554	0
0.09654	0.25928	0.147366				0.98467	0.28182	1.54032					0.4913	0.301	0.495695				0.302836	0.561554	0
1.23375	0.643836	2.15158				0	0	0.0164579					0.594386	0.470212	0.802021				0.211124	0.39995	0
0.508068	0.321288	0.537077				3.09755	0.51194	3.72194					0.70343	0.662637	0.283207				0.60809	0.217296	0.672464
2.89083	1.45727	1.42173				0.187908	0.0991826	0.386087					0.472796	0.258399	0.609597				0.0815268	0.107241	0
1.86974	1.09806	1.46452				0.119869	0.166784	0.616692					0.604967	0.501239	0.498449				1.75047	0.994603	2.50348
1.13513	0.715587	1.58795				3.36587	0.198533	2.1224					0.500067	0.302337	0.269324				0.49709	0.39317	0.361075
0.570699	0.512617	0.774986				0.309394	0.255711	0.113636					0.926906	0.942042	0.893303				0.49709	0.39317	0.361075
0.830175	0.467381	1.1913				0.380076	0.0155886	0.318456					0.526075	0.460618	0.614634				0.425497	0.218343	0.867684
0.552521	0.488104	1.08125				3.19944	0.908308	3.1253					0.554932	0.595352	0.651456				0.425497	0.218343	0.867684
0.777893	0.579982	0.20583				0.525908	0.592385	0					0.765719	0.818083	0.668795				0.284987	0.439853	0.34792
0.476907	0.453895	0.315296				0.36555	0.110259	0.120677					0.600833	0.596182	1.01926				0.284987	0.439853	0.34792
0.804018	0.407466	1.08443				0.471622	0.536428	1.04429					0.453462	0.0939477	0.889911				1.42719	0.648911	2.10248
0.275515	0.0356021	0.959348				0	0	0					0.938367	0.792817	1.74455				0.824342	0.407773	2.34714
1.61101	1.34427	2.0552				1.5173	0.700342	1.73696					0.444088	0.524397	0.535268				2.19804	0.765442	0.879557
0.608841	0.420552	0.754988				1.94	1.2139	2.15239					1.31006	1.39362	1.77077				0.179328	0.189869	0.0146322
1.46769	0.883092	1.0846				1.94	1.2139	2.15239					0.672502	0.361652	1.83405				1.0227	0.647918	0
0.506862	0.323489	1.27141				1.61037	2.142	2.17561					0.456659	0.281638	0.604827				0.964959	0.517931	1.1921
0.909746	0.578398	1.20145				0.656997	0.13035	0.796596					0.95715	0.501687	1.5871				0.0302573	0.0430451	0.230562
0.306326	0.662789	0.212121				0.552883	0.169146	1.86555					0.999987	0.922305	1.76803				0.103734	0.0420849	0.061197
0.806312	0.862815	1.72347				3.24047	0.108506	4.49562					0.71112	0.409999	1.36188				1.41502	0.766958	0.798806
1.21891	1.46827	2.27832				0.174319	0.113774	0.0301839					0.857999	0.655636	1.51596				0.0610794	0.235638	0
1.51812	0.826319	1.61618				0.927002	0.378428	0.994888					1.44219	1.07528	2.24905				0.568189	0.0848981	0.508269
1.09892	0.623896	1.3108				1.23717	0.323734	0.783451					0.689027	0.323202	0.867045				0.15138	0.142046	0
0.854579	0.532489	1.52731				1.23717	0.323734	0.783451					0.544978	0.139743	0.284478				0.516901	0.812863	0
1.45109	1.1629	1.48521				2.14162	1.34661	0.30081					1.13605	0.714243	1.242				0.129604	0.03459	0.0602692
1.01125	0.659852	0.683093				2.44749	1.89022	0.486697					0.119689	0.237471	0.20804				0.186117	0.104469	0.695293
1.42643	0.849143	0.800783				1.07293	0.410127	0.799757					0.561376	0.201213	1.09083				0.0849729	0.139737	1.44851
1.44299	0.620532	1.30664				1.07293	0.410127	0.799757					0.430448	0.657748	0.436856				1.63421	1.04859	4.32552
0.889641	0.949738	1.81654				1.13382	0.431499	0.850214					1.01459	0.47281	1.37727				0.298102	0.273488	0.0531537
0.753728	0.614598	0.431492				2.25971	0.40496	3.82371					0.409685	0.500829	0.579426				0.0352607	0	0
0.961157	0.217721	1.50559				0.0193694	0.020052	0.028021					0.527643	0.198098	0.650008				0.714619	0.198328	0.413694
1.1179	0.454502	1.13636				2.05433	0.638792	2.73025					0.601783	0.390018	0.958399				0.207161	0.131982	0.0262511
1.38784	1.01973	1.7767				2.18773	1.21994	2.73071					0.0739298	0.0698289	0.0780924				0.519353	0.182441	0.140104
1.29659	0.632339	1.43067				3.26895	1.3746	3.56171					0.826965	0.804184	0.990673				0.467162	0.175094	0.168024
1.11276	0.68575	1.18387				0.589952	0.119596	0.992705					0.560211	0.13805	0.708833				0.0267789	0.0616266	0
1.15383	0.650136	2.64651				0.0972759	0.0754038	0.0251431					0.72436	0.685268	0.60259				0.00732219	0.0211278	0
0.648737	0.29664	0.466515				0.970949	0.446105	0.653026					0.484039	0.473028	0.0776565				0.754213	0.493298	0.246281
0.552888	0.880984	1.53267				1.39171	0.42019	0.978169					0.801914	0.562431	0.446437				0.0185956	0.0545891	0.0424205
1.61087	1.20198	1.92218				4.78324	0.835549	3.99032					0.473991	0.213689	0.419043				0.424042	0.274205	0.368836
0.281907	0.183563	0.491313				0.493198	0.507746	0.928584					0.663246	0.665153	1.45955				0.412351	0.584657	0.0439616
0.195857	0.373341	0.563443				0.904669	0.513374	0.991267					0.222752	0.205185	1.53349				0.087705	0.17796	0
1.26557	1.28956	1.0258				0.24	0.0173762	0.255632					0.935765	0.776395	1.20336				0.782908	0.393518	1.21709
0.668647	0.742874	0.917536				0	0.04037	0.0874008					0.610374	0.168415	0.966719				0.383399	0.105548	0
0.845895	0.770994	1.50044				2.84245	0.769204	3.81211					0.582461	0.471398	0.428058				0.27587	0.205231	0.0220048
1.62048	0.969304	2.32378				0.18416	0	0					0.458441	0.201761	0.956762				0.396099	0.124987	2.40817
0.514942	1.0407	2.23326				0.580475	0.221343	1.17354					0.362895	0.201323	1.00916				0.291282	0.353228	0
0.542799	0.510602	0.580181				0.138991	0.0301622	1.29528					0.696005	0.426439	0.656588				0.13138	0.0828055	0.092492
1.78698	1.01591	1.80162				0	0.167427	0					1.18657	1.03975	1.54183				3.04445	0.96387	3.98104
0.902768	0.3395	1.30904				0.861911	0.314858	0.203975					0.520605	0.181262	1.14779				0.0755211	0.250988	0.531519
0.850215	0.422901	1.57989				0.861911	0.314858	0.203975					0.283447	0.225816	0.196961				0.202221	0.153471	0
0.69994	0.400235	0.701575				0.588314	0.216066	0.772746					0.15079	0.0843273	0.198755				0.0244674	0.0810483	0
0.576748	0.390855	0.683144				0.217319	0.248573	0.315958					0.263134	0.255353	0.204854				0.387986	0.10385	0.436682
1.51947	1.19849	1.36033				0.507426	0.0562042	0.323412					0.111563	0.289244	0.196057				0.206581	0.129281	0.18543
0.815292	0.499	1.27139				0.68464	0	0.256112					0.17502	0.125555	0.12082				0.25397	0.0970803	0.567737
1.26269	0.741708	0.310441				3.44155	3.01994	0					0.79446	0.486036	0.766952				0.587786	0.846862	0
0.903198	0.434284	1.07827				0.988015	0.908702	0					1.06134	0.706695	1.2624				0.329791	0.180171	0.311067
1.45355	0.645579	2.25518				3.48934	1.31259	3.32108					0.790994	0.474991	2.13814				0.171967	0.212368	0
0.624956	0.363541	0.886442				0.350919	0.280933	0.509568					0.477515	0.254951	0.605727				0.548382	0.477222	0.88194
0.238491	0.427228	0.180617				2.40162	0.446884	1.61654					0.306028	0.121698	0.750225				0.548382	0.477222	0.88194
0.611131	0.580451	0.79503				0.528681	0.057259	0.778605					0.472819	0.500422	1.27958				0.51205	0.765375	0
1.35163	1.00102	2.45304				0.651774	0.326706	0.374254					0.220999	0.331114	0.417689				0.0512363	0.0340288	0
0.887938	1.00199	0.938989				0.424006	0.0218634	0.256231					0.692022	0.669662	1.82414				1.67029	0.587817	2.74582
1.60911	0.655468	2.21981				1.02416	0.195914	0.965774					0.563104	0.393773	0.497011				0.0684494	0.0313689	0.299839
1.49405	0.635	1.23064				0.872142	0.458015	1.25531					0.363606	0.296468	0.352491				0.356488	0.140721	0.38869
1.17987	0.715655	2.36211				0.949769	0.273274	1.20715					1.00324	0.727033	2.63622				0.356488	0.140721	0.38869
1.44891	0.825575	1.8927				0.802053	0.112756	2.71946					0.191723	0.114367	0.20363				0.233835	0.0797829	0.437845
1.17831	0.578273	1.12991				0.308319	0.00787235	0.106679					0.517641	0.231469	0.565514				0.233835	0.0797829	0.437845
0.412349	0.657536	1.40964				2.3101	0.859748	1.06167					0.632901	0.303349	0.709622				0.0386074	0.0195075	0
0.913186	0.322305	0.974968				0.839201	0.50877	1.44381					0.720179	0.43612	1.67565				0.0214733	0.0326726	0.118793
1.35589	0.986912	1.97885				0.906134	0.229023	2.12904					1.0974	0.551856	1.67319				0.16656	0.115591	0.534276
1.1319	0.557634	2.19117				7.37809	0.725846	7.64128					1.23821	0.602583	1.20086				0.16656	0.115591	0.534276
1.00883	0.837913	1.18612				0.465547	0.110301	0.449575					0.10435	0.118547	1.68138				0	0	0
1.15234	0.455708	1.35449				0	0.195208	0.86578					0.44672	0.149964	0.467573				0.646118	0.172801	0.491992
1.01933	1.07781	0.721166				0.965721	0.418992	1.24256					0.676744	0.431892	0.553424				0.119546	0.0815671	0
0.801001	0.335457	1.27155				0.20568	0.18976	0.684153					1.27208	0.730221	1.94131				0.0677193	0.0277134	0.479074
						1.83415	0.55868	1.5218					1.26485	0.538744	1.0313				0.0677193	0.0277134	0.479074
						2.72329	0.128582	1.18323					0.297448	0.221074	0.394607				0.0879506	0.462979	0
						0.64309	0.55102	0.544392					0.708277	0.327411	0.753483				0.307969	0	0.312973
						0.405515	0.0299789	0.39678					0.136024	0.100492	0.05369				0.62214	0.128467	0.0276935
						2.12868	1.6372	1.08872					0.162604	0.158786	0.371659				0.442699	0.124043	0.277848
						2.12868	1.6372	1.08872					1.11892	0.259815	1.33921				0.664219	0.368011	0.277486
						0.303105	0.0974879	0.986368					0.76704	0.452889	1.10733				0.214842	0.231918	0.131977
						1.50979	0.029048	6.91296					0.612519	0.502965	1.20366				0.106679	0.0358659	0.0848909
						0.782203	0.228213	0.25945					0.353468	0.435123	2.89091				0.27982	0.366023	0.252849
						0.782203	0.228213	0.25945					1.23587	0.931482	2.2759				0.075039	0.265439	0
						3.27725	0.90247	1.42504					0.785406	0.609414	1.87713				0.353313	0.22508	0.192174
						0.966227	0.0522223	2.73027					0.92531	0.521299	1.25042				0.0254112	0.0107889	0.0124937
						1.57394	0.77699	1.70789					0.426914	0.316987	0.998062				0.0727928	0.0857727	0
						0.249923	0.720466	0					0.823715	0.532934	0.431302				0.236848	0.119666	0.0779393
						2.92943	0.108017	5.20857					0.710908	0.786246	1.46675				0.667793	0.173747	0.489908
						2.04199	0.607606	1.16176					0.622303	0.480736	0.39815				1.72736	0.373096	1.79454
						1.00152	0.066613	2.92136					1.13411	0.988999	1.0633				0.200133	0.133458	0.390934
						0.234146	0.0340066	0.800961					0.578363	0.418792	0.86645				0.706874	0.21107	0.45595
						1.25358	0	3.84837					0.618621	0.545721	2.80533				0.132496	0.0995842	0.122893
						1.25358	0	3.84837					0.467327	0.311548	1.13605				0.345793	0.184979	0.0238422
						2.03747	0.578795	0.477124					0.507655	0.478837	1.20185				0.0491198	0.131583	0.158964
						0.687292	0.134104	1.42282					0.234037	0.264835	0.148139				0.181148	0.0220203	0.4722
						0.228537	0	0.478139					0.0474682	0.0454321	0.0193911				0.0437036	0.0349432	0
						0.219533	0.186924	0.124535					0.615848	0.486602	0.633335				0.0199062	0	0.0256771
						1.13897	0.655264	1.42734					1.04838	0.743468	1.57038				0	0.0121542	0.0899191
						2.36027	0	4.95338					0.844183	0.753388	2.33363				0.0841448	0.0239285	0.0104373
						0.976632	0.528129	1.0132					0.807946	0.700343	1.18671				0.177476	0.224792	0.264484
						0.18738	0.0597121	0.896358					1.4711	1.04626	2.33543				0.623339	0.209962	1.40104
						0.295872	0.0986661	0.249197					0.0873999	0.0214773	0.0867803				0.296887	0.121411	0.259251
						0.0691954	0.0219444	0.0314288					0.717849	0.383993	0.750085				0.0162915	0.0170803	0.0963768
						0.240181	0.110722	0.51129					1.02178	0.974258	2.17745				0.0242851	0.020234	0
						0	0	0					0.58072	0.554482	0.727208				0.085422	0.0856383	0.0486105
						0.919796	0.333797	1.29324					0.488579	0.241982	0.859429				0.733889	0.884029	0
						2.94751	0.0159953	6.94381					0.400057	0.468963	1.48959				0.605468	0.124805	1.5763
						1.48332	1.57023	0.863119					0.413755	0.292935	0.40713				1.61452	1.86252	0.952663
						3.21543	0.402524	6.22547					0.371417	0.312317	0.700485				0.0944472	0.112559	0
						0.842628	0.21543	0.858659					0.144313	0.248882	0.357397				0.672984	0.0267425	0.608726
						3.43733	0.314802	3.23733					0.243583	0.320411	0.305685				0.0871931	0.18055	0.0199827
						1.03132	0.415743	1.43551					0.450995	0.568316	1.53617				0.501421	0.77053	0.021257
						0	0	0.0353103					0.983709	0.771381	1.52773				0.897208	0.438403	1.33763
						0.882352	0.481129	0.742974					1.27179	0.694403	1.10695				0.104606	0	0.514801
						1.88207	0.529685	2.23705					0.410248	0.304063	0.424354				0.104606	0	0.514801
						0.729889	0.560309	1.20557					0.572348	0.602537	0.996098				0.241584	0.455964	0.528022
						0.505752	0.558676	0.261124					0.699529	0.633118	1.48626				0.584398	0.615198	0
						0.0900059	0.0291635	0.693931					0.00563938	0.0046897	0.00127629				0.177034	0.149257	0.14153
						0.752497	0.00533724	1.40933					0.686161	0.336258	1.02621				0.23522	0.0240988	0.0696859
						0.523156	0.188507	0.464869					0.112094	0.0977528	0.234165				1.52082	0.883868	1.66435
						0.282905	0.0799264	1.11383					1.15919	0.433235	1.28803				0	0	0
						1.24213	0.392398	2.17332					0.546441	0.346746	0.831401				0	0	0
						0.53378	0.0735074	0.635137					1.07333	0.549204	1.51348				0.758379	0.305845	0.805018
						1.63494	0.242067	2.98053					0.532804	0.494635	0.814748				0.0331325	0	0
						1.63494	0.242067	2.98053					0.751607	0.391819	1.52014				0.454325	0.100745	0.989775
						0.353327	0.229873	0.584369					0.389806	0.359466	0.786843				0.151813	0.108362	0.481224
						0.672056	0.279305	0.989432					0.304353	0.216989	0.279913				0.151813	0.108362	0.481224
						3.56048	1.66169	4.88342					0.470653	0.380735	0.484592				0.283533	0.120755	0.591896
						0.505955	0.687686	0					0.587124	0.537569	1.11827				0	0	0
						4.19724	1.26931	1.75418					0.65544	0.409083	0.530565				0.420241	0.18681	1.23056
						2.84728	0.897857	1.43347					0.636447	0.662602	0.762809				0.135811	0.0123258	0
						3.64213	1.1877	1.50392					1.41926	1.20751	1.74357				0.70582	0.126009	0.811602
						0.322542	0	0.293623					0.586752	0.701904	0.50214				0.70582	0.126009	0.811602
						2.32975	1.53304	1.52578					1.43738	0.620593	2.00125				0.0440394	0.0667304	0.146342
						1.86763	0.259409	1.1833					0.365644	0.263232	0.667975				0.675909	0.148514	0.487003
						1.07396	1.05224	0.41215					1.63001	1.14635	1.84152				0.203003	0.114634	0.767515
						1.07396	1.05224	0.41215					0.697584	0.433502	0.855086				0.148778	0.330015	1.44976
						1.23073	0.743122	0.889077					0.728552	0.301468	1.00894				0.148778	0.330015	1.44976
						0.0795489	0.147294	0					1.15937	1.03034	1.05467				0.913804	1.08585	1.01479
						1.25593	0.890765	0.575423					0.641693	0.599487	0.633936				1.05225	0.118968	0.339174
						2.15719	0.416639	1.88179					0.447292	0.430138	1.9875				0	0	0
						0.36802	0.349767	2.05446					0.902839	0.707542	1.75776				0.101698	0.0546401	0.155021
						0.622599	0.189391	1.48635					0.61421	0.239214	0.918843				0.604383	0.290096	0.271363
						1.26087	1.07924	1.5293					1.06727	0.701009	1.26119				0.313302	0.301978	0.850197
						0.719206	0.27509	0.605047					0.777844	0.619967	0.904862				0.186055	0.0397866	0.274888
						3.22187	1.60405	3.41242					0.831559	0.839546	0.0958338				0.037959	0.0713259	0
						0.605583	0.370968	0.752319					0.656339	0.276037	0.156697				0.205742	0.0226441	0.128398
						2.22537	0.920444	5.41708					0.545177	0.296911	0.544348				0.143029	0.0286738	0.0820188
						0.969644	0.141637	0.769837					0.625004	0.401195	0.534471				0.0814817	0.0161982	0
						0.969644	0.141637	0.769837					0.70135	0.321513	1.14747				0.252659	0.0841182	0.0234273
						0.807244	0.391509	0.523591					0.578609	0.494382	0.958192				0.782155	0.163501	0.321283
						1.00255	0.441102	2.60617					0.695786	0.276319	0.990065				2.32362	0.189161	3.21261
						1.29342	0.570313	4.86886					0.652953	0.356624	1.95282				0	0.0528495	0
						1.32013	0.233308	1.35045					0.552392	0.39538	0.655949				0	0.0631785	0
						0.562035	0.101193	2.11394					0.473835	0.941162	0.976175				0.00317884	0.0467143	0
						0.232963	0.384774	0.547548					0.0759011	0.0458274	0.0590186				0.090654	0.0781593	0.0273373
						2.70644	1.11886	3.13877					1.14766	0.536654	2.00609				0.0605933	0.051072	0.00834901
						0.66577	0.0848584	1.41216					0.669045	0.446255	1.48921				0.165622	0.102845	0.293346
						3.07115	0.919591	3.52906					0.779941	0.734559	0.837976				0.190866	0.300497	0
						0.959263	0.354351	0.802846					0.659488	0.328902	0.703921				0.0578357	0.0399427	0.0257565
						0.959263	0.354351	0.802846					0.352779	0.159751	0.561278				0.311439	0.0576225	0.338393
						0.0284845	0	0					0.786402	0.433655	1.35803				0.0638699	0.0384175	0.0341426
						1.68532	0.479333	2.36259					0.356172	0.30333	0.853592				0.0314461	0.005699	0
						3.10267	2.07045	3.53893					0.172576	0.0260311	0				0.236358	0.0522268	0.293727
						4.74005	1.52448	3.71198					0.914618	0.691573	1.08262				0.0992574	0	0
						2.20565	0.462249	2.60931					0.645562	0.57579	0.936008				0.350142	0.223456	0
						0.192687	0	0.730084					0.52755	0.208745	0.604903				0.222638	0.108104	0.145441
						3.76883	0.828859	3.59534					0.696779	0.341714	0.784949				0.500462	0.402313	1.04647
						0.301301	0.156849	0.197502					0.696455	0.498308	0.968606				0.26943	0.165087	0
						1.98063	0.0900433	3.20454					0.689843	0.37942	0.508169				0.26943	0.165087	0
						1.79359	0.172724	2.12009					1.0317	0.536813	1.3263				0.181104	0.0593573	0.309556
						0.255161	0.016433	0.490298					0.509268	0.445805	1.05645				1.21065	0.579318	1.50627
						4.06423	0.388819	4.63901					0.396429	0.330124	0.806832				0.407007	0.309072	0.240796
						1.78431	0.268232	2.83609					0.320419	0.336649	1.18652				0.0152465	0.0195047	0.0809363
						0.359063	0.0304418	0.149446					0.51336	0.656974	1.10521				0.23893	0.0095541	0.476321
						0.359063	0.0304418	0.149446					0.946525	0.719557	1.59194				0	0	0
						0.104121	0.0946333	0.0969352					0.247461	0.296609	1.66394				0.301054	0.125006	0.184737
						2.06914	0.284294	3.94109					0.606288	0.44284	0.900964				0.295166	0.208824	0.479377
						1.15836	0.0822844	0.196094					0.977003	0.608832	1.28				0.0190825	0.0311371	0.0038385
						5.65972	0.554419	6.74551					0.625683	0.579314	1.63653				0.508038	0.0699021	0.391599
						2.37486	0.670369	5.26699					0.626872	0.366674	0.504958				0.201011	0.150094	0.00611031
						6.38892	2.16965	4.45421					0.759178	0.728464	1.55923				0.496757	0.931127	0.0170335
						5.78749	0.942969	5.42208					1.16835	1.06181	2.22852				0.904393	1.38186	0.275452
						4.9672	3.06455	3.38384					0.772911	0.612377	2.17465				0.0656752	0.0912973	0
						1.96839	0.267265	3.31361					0.477426	0.586279	0.566294				0.102108	0.0261831	0
						1.96839	0.267265	3.31361					0.707491	0.560867	0.161649				0.672761	0.388381	0.188319
						0.35986	0.427907	0.518048					0.667683	0.226932	1.82332				0.0729719	0.108967	0.7144
						0.274871	0.0627943	0.279543					0.570772	0.551394	0.726979				0.0729719	0.108967	0.7144
						0.638278	0.170721	1.17994					0.546766	0.251651	0.683655				0.0121355	0.0180092	0
						0.876028	0.413511	1.34413					0.489872	0.704487	1.65017				0.28812	0.0231288	0.963979
						0.19812	0.0199785	0.627496					1.59429	0.624079	2.07069				0.200589	0.200592	0.813512
						3.31027	0.1512	5.95044					0.707259	0.454813	1.64692				1.22039	0.501908	1.43152
						3.31027	0.1512	5.95044					0.609687	0.558921	2.43735				1.22039	0.501908	1.43152
						3.70056	0.113927	4.73975					1.08881	0.319184	1.5136				0.813771	1.51802	0
						0.0980298	0.102421	0.155003					0.727939	0.734552	0.745376				0.813771	1.51802	0
						0.141296	0.101467	0.197034					0.38039	0.36612	0.459245				0.318667	0.334503	0
						1.1141	0.200869	0.891842					0.892676	0.629951	0.980276				0.225621	0.400532	0.970979
						0.561577	0.829412	1.01113					0.855591	0.457864	0.479008				0	0.00309447	0
						0.124205	0.100643	0.19031					1.02572	0.762275	1.06815				0.214679	0	0
						2.52425	0.200296	3.8112					0.565902	0.825917	1.15933				3.71289	4.43952	0
						1.51508	2.12569	0					0.467537	0.273244	0.479417				0.0843049	0.10362	0.0196729
						0.872922	0.454791	1.37394					0.400406	0.296524	0.75763				0.578678	0.201265	0.345504
						0.800583	0.298446	0.828642					0.623342	0.48142	1.25563				0.86437	0.479168	0.0477986
						0.419321	0.154727	0.0965825					0.473289	0.54272	0.867551				0.180118	0.0609783	0.0448165
						1.75246	0.917487	2.73385					0.634864	0.454442	0.525352				0.00710103	0.025626	0
						0.950451	0.327196	1.16672					1.45289	0.820492	1.33298				0.773079	0.32993	0.305345
						1.35298	0.209501	1.54514					0.339641	0.309882	0.725416				1.78829	0.693103	1.20386
						1.35298	0.209501	1.54514					0.832835	0.53026	0.663943				0.225304	0.0797247	0
						0.0563185	0.0978334	0					0.535699	0.444188	0.812667				0.0941664	0.0258068	0.0488559
						0.204603	0.22981	0.201608					0.126387	0.355593	0.229068				1.90753	0.68451	1.76749
						0.0900209	0.0739168	0.305006					0.721179	0.568048	1.01062				0.148977	0.0549701	0.0392151
						0.234221	0.189573	0.632257					0.49072	0.390485	0.66834				0.148283	0.0930926	0.0474724
						0.698732	0.226761	1.04175					0.774893	0.49383	2.45276				0.633875	0.508102	0
						1.64353	0.0100186	1.24198					0.71318	0.328392	1.18208				0.37124	0.190161	0.31804
						2.08725	0.0779357	2.22963					0.612187	0.214805	1.17586				0	0.0960951	0.00716825
						1.2424	0.0704505	0.969585					0.392725	0.278837	0.763835				0	0.0960951	0.00716825
						4.24348	0.224755	4.96849					0.719058	0.855569	1.50148				0.0435318	0	0
						2.00579	1.13303	1.27018					0.522878	0.326471	1.45432				0.150684	0.102963	0.391644
						1.82914	0.961276	3.30596					0.461399	0.345688	1.27474				0.483809	0.584168	0
						0	0	0					0.27515	0.328713	0.263819				0.347173	0.417087	0
						0.857869	0.298273	0.456409					0.424585	0.499785	1.00045				0.253863	0.237134	0.0667318
						1.23817	0.239578	0.511825					1.01447	0.465762	1.24738				0.224879	0.108539	0.0910226
						1.23817	0.239578	0.511825					0.601577	0.383939	0.962907				0.061777	0.0411425	0.141949
						0	0.101581	0.11534					0.377825	0.332543	0.510979				0.0632815	0	0
						2.02807	0.2768	2.18605					1.11057	0.856761	0.806849				0	0.0176852	0
						2.02807	0.2768	2.18605					0.684006	0.386941	0.865535				0.188511	0.439195	0
						0.71019	0.208078	0.859282					1.11519	0.509107	1.32659				0.386045	0.115414	0.0605661
						0.925569	0.507521	2.00357					0.339901	0.395371	0.709032				0.378354	0.215755	0.158657
						1.56507	0.54738	0.784897					0.279956	0.213573	0.403529				0.339344	0.361636	0.357808
						0.112808	0.0166654	0.0129324					0.466761	0.157265	0.620069				0.0813755	0.106516	0
						2.53746	0.672677	2.7915					0.646019	0.348934	0.403255				0.388357	0.174127	0.606061
						1.21864	0.412587	3.38601					0.512051	0.395549	0.0839827				0.621428	0.227075	1.56345
						4.62078	0.482374	2.3485					0.565321	0.292997	0.573657				0.187656	0.157331	0.467312
						1.74677	0.169265	2.33978					0.324386	0.420444	0.867218				0.454165	0.231112	0.324958
						1.15752	0.239405	1.5553					0.363858	0.169564	0.417307				0.00342705	0	0
						0.406999	0.0157969	1.18211					0.301312	0.269201	0.958915				0.407265	0.37808	0
						0.406999	0.0157969	1.18211					0.893182	0.600224	0.957984				0.466055	0.301028	0.250102
						1.68722	0.795351	0.981853					0.26165	0.0427886	0.195337				0.318516	0.277845	0.706707
						0.0154219	0	0					0.36079	0.257691	0.179735				0.1623	0.0668837	0.136494
						0.74184	0.431963	0.263913					0.739755	0.886264	1.11351				0.121236	0.0961521	0
						0.301803	0.00234612	0.135392					1.02415	0.516091	2.4752				0.246813	0.445124	0
						0.362685	0.0672731	0.43773					0.768561	0.508798	0.64164				0.317496	0.34691	0.545041
						0.264388	0.286692	2.15599					0.477649	0.198357	0.571726				0.0384182	0.0851325	0
						8.30018	0.323542	12.8926					0.360138	0.250694	1.24588				0.0384182	0.0851325	0
						3.22877	3.35381	2.17552					0.364724	0.183007	0.433174				0.235105	0.103932	0.144072
						1.79621	0.769922	0.47539					0.65589	0.35407	0.980529				0.114362	0.0634448	0.0280681
						1.55457	0.117807	2.15703					0.596934	0.864944	1.09235				0.211416	0.121406	0.0603905
						0.671599	0.083952	0.650231					0.22349	0.0334644	0.178604				0.280284	0.317732	1.22157
						4.79534	0.527384	6.63735					0.661541	0.591145	1.26442				0.208507	0.23001	1.02441
						1.73102	0.301453	2.26469					0.520607	0.140748	0.564664				0.105866	0.0615671	0.154813
						1.73102	0.301453	2.26469					0.542467	0.353909	0.927471				0.105866	0.0615671	0.154813
						0	0.12029	0					0.683292	0.498953	1.06531				0.0524865	0.0254366	0.0193098
						3.28317	3.81007	0					0.432768	0.427294	2.08076				0.0524865	0.0254366	0.0193098
						1.26886	1.24626	1.38653					1.00772	0.42645	1.32088				0.208407	0.19911	0.0304693
						0.508562	0.270182	0.46544					0.632157	0.660404	0.825793				0.151057	0.164631	0
						1.72141	1.0668	2.4213					0.521753	0.376952	0.559169				0	0.0684113	0.131474
						1.60406	0.129003	3.21772					0.45397	0.466182	0.431661				0.104748	0.153533	0
						0.0400945	0.0662087	0.0379748					0.577171	0.429457	0.912168				0.0310789	0.0158871	0
						0.0116344	0	0.0827427					0.845809	0.645873	1.49384				0.592835	0.650339	1.77251
						0.0116344	0	0.0827427					0.560607	0.302368	0.543103				0.0121862	0.0106863	0
						3.3966	0.257874	4.935					0.269663	0.0799453	0.272015				0.0886305	0.0485042	0.09485
						0.613567	0.127028	1.67047					0.388779	0.54911	0.848608				0.0704533	0.0875153	0
						0.437201	0.122823	1.06182					0.344614	0.223305	0.50133				0.181663	0.0749624	0.0302748
						2.21694	0.599706	1.87974					1.41295	0.726949	1.12222				0.0659136	0.00451058	0.0642866
						0.813537	0.130628	0.699631					0.234006	0.246256	0.874367				0.0986421	0.083534	0.0908287
						1.87931	0.84052	1.44212					0.871484	0.535302	0.834364				0.28022	0.0734438	0.988855
						0.860632	0.658653	0.711777					0.767157	0.763725	1.18007				0.495376	0.424872	1.88232
						0.552246	0.153045	0.356555					0.668972	0.972881	1.09178				0.189345	0.0990487	0.0463698
						0.163759	0.138912	0.492784					0.671263	0.613391	0.624416				0.220217	0.316155	0
						0.21033	0.0287318	0.0914317					0.45366	0.571148	0.631953				0.423406	0.0810943	0.667544
						0.260298	0.301565	0					0.603847	0.79063	0.604138				0.0267424	0	0
						1.6134	0.44703	2.36487					0.788919	0.541782	0.242107				0.330619	0.557925	0
						0.402998	0.020815	0.4776					0.466131	0.251967	0.598636				0.63904	0.380186	0.436981
						1.12485	0.118745	0.884295					0.715103	0.54629	2.75802				0.0383292	0.0185328	0
						1.68297	0.550764	2.16518					0.457826	0.3689	0.603333				0.133655	0.0935677	0.053643
						1.68297	0.550764	2.16518					0.410757	0.208328	1.57704				0.368077	0.390395	0
						0.714377	0.174768	0.741321					0.513971	0.0566296	0.625557				0.143567	0.0875296	0
						0.138498	0.692859	1.58336					0.535217	0.590879	0.620483				0.484833	0.34544	0.013861
						2.6507	1.16044	2.24585					0.539668	0.377556	1.08477				0.229841	0.458643	0
						4.63825	2.6853	1.34023					0.594961	0.699738	2.20939				0.784203	1.17432	0
						1.16111	0.859817	1.01479					0.592557	0.342842	0.311259				0.117682	0.116606	0.0632462
						0.51983	0.154757	0.700804					0.257934	0.196493	0.516858				1.53762	1.0347	1.63963
						1.11972	0.0584967	2.19876					0.850148	0.875113	1.50596				1.53762	1.0347	1.63963
						0.904512	0.118606	1.21473					0.975106	0.756581	1.60266				0.0973675	0.0803586	0
						0.868551	0.534462	1.54484					0.750958	0.502235	0.559269				0.313543	0.130783	0.391043
						2.37742	1.27593	2.92434					0.793635	1.01917	2.76549				0.308762	0.136175	0.6768
						2.37742	1.27593	2.92434					1.05195	0.307681	1.71583				0.232689	0.428339	0.205228
						2.43455	0.308211	2.12371					0.898334	0.531999	1.23704				0.438003	0.302197	0.689946
						0	0	0					1.03069	0.367708	0.787174				0.88653	0.634631	0.443908
						1.04179	0.567635	1.74649					0.906208	0.405315	1.92499				0.0291581	0	0
						4.41694	0.762117	5.42797					0.377765	0.255688	0.52978				0.63607	0.151795	0.58003
						1.19676	0	2.83592					0.605496	0.51869	1.1701				0.273146	0.0966947	0.299504
						0.590493	0.171293	0.669763					0.0696623	0.067362	0.289047				2.05296	1.65168	2.50778
						3.50377	0.387239	4.29849					0.607274	0.539133	1.12473				2.05296	1.65168	2.50778
						2.28695	0.579986	3.04015					0.656003	0.34299	1.04456				0.501394	0.485251	0
						1.33884	0.528435	0.991649					0.668808	0.592071	0.326679				0.417743	0.425582	0.549612
						1.33884	0.528435	0.991649					0.451988	0.106721	0.567469				0.751577	0.403584	1.96749
						0.710225	0.340568	0.410636					0.667131	0.59808	0.384225				0.0107932	0.00898211	0
						1.09163	0.370646	1.2811					0.535518	0.509666	0.65793				0.183065	0.153139	0.0387625
						1.14896	0.0523429	3.58159					0.878287	0.583906	1.48395				0.574872	0.248738	0.889193
						1.78134	1.36044	2.00007					1.11861	0.744744	1.45341				0.284161	0.159058	0.133234
						0.983754	0.258849	0.934441					0.984858	0.602815	1.04871				0.242531	0.216168	0.36997
						0.983754	0.258849	0.934441					0.929121	0.576036	1.68046				0.242531	0.216168	0.36997
						0.382163	0.323933	0.609053					0.435575	0.671794	1.19511				0.878554	0.279242	3.337
						1.31955	0.628638	0.613439					0.388889	0.131577	0.339808				0.424503	0.34346	0.211917
						1.58951	0.543689	3.23115					0.795179	0.751422	0.821405				0.309664	0.235933	0.172455
						0.310087	0.257692	1.07066					1.15955	0.554915	1.99342				1.14839	1.3	1.40374
						1.07857	0.11751	2.48467					0.398112	0.125291	0.528591				1.14839	1.3	1.40374
						3.52443	2.29013	2.19422					1.11657	0.470198	1.35237				0.407438	0.209996	1.35291
						1.65658	0.00700545	2.33645					0.657938	0.441213	1.14605				0.407438	0.209996	1.35291
						0.684606	1.46773	0.552214					0.62641	0.448497	1.06443				0.179435	0.0349296	0.182036
						1.26412	0.123783	1.90598					0.751341	0.524242	1.75768				0.171514	0.130838	0.0611811
						0	0.10646	0					1.00828	0.693776	1.09784				0.251184	0.466157	0
						0.736773	0.196806	0.938056					0.792379	0.510848	0.593011				0.276812	0.156293	0.0642684
						1.55612	0.265312	1.89463					0.592207	0.481769	0.810815				0.737371	0.516475	0.193524
						2.0674	0.47275	2.1538					0.542187	0.33228	0.875937				0.071394	0.00369621	0.0281341
						2.0674	0.47275	2.1538					1.00529	0.556279	1.48744				0.120583	0	0
						2.12422	0.23824	3.51372					0.28129	0.174309	0.421031				0	0.00775565	0
						0.269916	0.239081	0.0447522					0.457248	0.614821	1.20006				0.362423	0.302219	0.0975285
						0.404048	0.750423	1.48941					0.731186	0.681952	1.5369				0.0948502	0.0280836	0.0199617
						0.98432	0.486187	1.13934					0.465799	0.390625	1.32666				0.0252891	0.00803993	0.0198977
						0.7489	0.389033	1.14799					0.554555	0.462291	0.628132				0.0546101	0.0238455	0.00674151
						0.717677	0.216993	2.15086					1.56841	0.730433	1.98725				0.193004	0.0772293	0.288939
						0	0.0146524	0					0.89247	0.710866	0.996621				0.214086	0.00650664	2.74645
						0.00569208	0.0284815	0.286439					0.459822	0.618961	0.519744				0.270201	0.375425	0.285504
						0	0.0105053	0.0172954					0.352681	0.254375	0.576359				0.383913	0.102689	0.244963
						0.387073	0.286617	0.45223					0.474206	0.590821	1.07924				0.0210173	0	0.198043
						1.15558	0.19489	1.20181					0.713307	0.758813	2.42748				0.83374	0.34444	0.302081
						1.45962	1.74883	0					0.49291	0.303987	1.48354				0.184195	0.196318	0.0308927
						1.14157	1.17112	2.20048					0.434937	0.538896	0.488726				0.56229	0.0115202	0.747931
						1.14157	1.17112	2.20048					0.925393	0.571865	1.04353				0.489691	0.274324	0.156438
						1.57566	0.390082	2.15593					0.874248	0.552258	1.01514				0.270242	0.157025	0.195297
						1.57566	0.390082	2.15593					0.547027	0.463257	0.565094				0.690076	0.182965	1.16954
						0.424114	0.129018	0.172705					0.411401	0.364454	0.685591				0.690076	0.182965	1.16954
						4.46655	0.750317	4.10555					0.208834	0.292194	1.55233				0.328942	0.137271	0.0547752
						0.666549	0.270553	0.45337					0.58471	0.622004	2.0525				0.0505734	0.0174146	0.157747
						0.687248	0.727128	1.18971					0.566485	0.399565	0.375371				0.406019	0.173117	0.561407
						0.221221	0.07139	0.123677					1.1228	0.672703	1.38181				0.0624899	0.0678087	0
						5.17518	3.61803	0.53859					1.02764	0.891152	1.62278				0.994263	0.325915	0.190799
						0.635495	0.0376301	2.13634					0.781136	0.839229	1.74123				0.0547305	0.0650566	0
						0.112194	0.0263145	0.161515					0.615255	0.71982	0.99455				0.258223	0.204569	0.254385
						0.841132	0.329049	1.28696					1.19739	0.802231	0.632985				0.130108	0	0.161309
						0.946453	0.116215	2.40801					0.894399	0.791679	1.30592				0.203974	0.284497	0
						0.451367	0.105485	0.764248					0.695455	0.498782	0.939547				0.531172	0.338208	0.325064
						2.48188	0.931844	2.76258					0.938281	0.567515	1.55703				0.347604	0.0622253	0.300974
						2.48188	0.931844	2.76258					0.725064	0.728168	0.914389				0.482258	0.43839	1.58338
						0.532723	0.10108	0.632839					0.669251	0.445702	0.230784				0.111862	0.0330627	0.156762
						1.82992	1.32415	3.13141					0.590119	0.599783	1.21315				0.276235	0.121882	0.498797
						1.51591	0.431907	1.79101					0.632627	0.451831	1.05956				0.276235	0.121882	0.498797
						1.57167	0.0897043	1.86661					0.417809	0.279106	0.411642				0.291096	0.112714	0
						0.370484	0.0555229	0.368915					0.285994	0.181116	1.39221				0.0243497	0.0405702	0.0284144
						0.732091	0.502064	1.24732					1.01452	0.77863	1.9611				0	0	0.0197955
						0.232605	0.124986	0.529735					0.586792	0.413121	0.884367				0.121629	0.151287	0
						0.995851	0.204675	0.868424					0.335513	0.257112	0.357186				0	0	0
						0.554544	0.104032	0.983586					0.506707	0.231889	0.410229				0.0289718	0.0254315	0.0986804
						5.02186	1.04914	5.44309					0.792494	0.507034	1.67807				0.0751048	0.0904854	0
						0.287698	0.0250691	0.27377					0.941275	0.74941	1.05874				0.611213	0.825142	0.0287358
						0.287698	0.0250691	0.27377					0.389001	0.531197	0.630398				0.584288	0.966718	0
						0.871205	0.307831	0.905507					0.508598	0.489731	1.07442				0.152755	0.117852	0.20916
						0	0.0515508	0.393393					0.482243	0.317185	0.335373				0.871387	0.577922	1.67003
						1.48152	1.00778	2.63438					2.25419	1.38783	1.96643				0.371955	0.165505	0
						1.48152	1.00778	2.63438					0.510042	0.0105397	0.275127				0.41054	0.389166	1.59261
						0.0294281	0.0556392	0.128153					0.581479	0.530994	0.659573				0.390096	0.231429	1.16251
						2.07338	0.87783	2.45854					1.3719	0.637692	2.47359				0.0233465	0.0394207	0
						3.05717	1.03231	3.54618					0.606789	0.385756	0.800731				0.529113	0.627625	0.558023
						0.0334284	0.00759942	0.262949					1.3487	1.34616	0.798329				0.127497	0.0725233	0
						0.714677	0.148513	0.288332					1.05718	0.775762	3.78464				0.875112	1.08693	0.195471
						0.132571	0.0431021	0.0338914					0.833942	0.194588	2.38018				0.572172	0.101606	0.957054
						0.927875	0.632987	1.06755					0.837021	0.54928	1.19758				0.181302	0.169007	0.183297
						0.328234	0.107821	2.2072					0.192564	0.251654	0.837127				0.0972605	0.057534	0
						0.328234	0.107821	2.2072					0.912104	0.730835	1.85445				0.369351	0.150898	0.349767
						0.351632	0.263627	0.145054					0.507707	0.37621	0.876306				0.452622	0.346031	0
						0.096705	0.180236	0.0480395					0.53797	0.609623	1.3195				1.7146	0.394148	3.8893
						0.205138	0.23979	0					1.0793	0.545566	1.41215				0.171891	0.263716	0.125545
						0.0214826	0	0.124626					0.624141	0.305483	1.4389				1.07215	0.341938	0.539261
						0	0.162409	0.0764314					0.764823	0.545161	1.43876				0.648645	0.0353626	0.702885
						0.170005	0.0493634	0.0459787					0.207062	0.359047	0.895141				1.01711	0.137947	3.3615
						1.91143	0.119515	1.76741					1.04443	0.421315	0.696681				0.190048	0.275823	0
						1.01271	0.809951	2.38089					0.484621	0.331673	1.16867				0.130875	0.336226	0
						0.0280523	0.200491	0					0.829426	0.651297	1.58297				0.534133	0.371585	0.208268
						3.77277	0.255546	6.88473					1.43105	0.933609	1.83088				0.253678	0.199976	0.134903
						1.83619	0.116352	3.99998					1.45892	1.06133	1.89738				0.364477	0.00803424	0.496049
						0.120458	0	0.111989					0.689674	0.461622	0.912755				0.280263	0.463394	0
						2.35986	0.483081	2.39795					0.555965	0.43959	1.14856				0.168178	0.0460544	0
						0.693927	0.00578929	2.12673					0.523619	0.45831	0.623853				0.084043	0.062794	0.0173304
						0.438213	0.207061	1.11943					0.612684	0.320813	0.0739435				0.351933	0.302485	0.121897
						0.438213	0.207061	1.11943					0.4023	0.236758	1.39307				0.0268137	0.0189123	0.131806
						0.218671	0	0.232537					0.594852	0.42313	0.800647				0.286665	0.321175	0
						0.501122	0.236736	0.697627					0.994299	0.443034	1.34581				0.051579	0.08004	0
						0.172084	0.0746687	0.305446					0.372277	0.261742	0.587659				0.511121	0.176011	0
						0.130002	0.199378	0.241049											0.26414	0.198558	0
						0.130002	0.199378	0.241049											0.0878525	0.128314	0
						1.55232	0.664485	1.0394											0.00681443	0.0308169	0.142285
						0.206691	0.611126	0											0.68397	0.168632	0.269361
						0.0536987	0.0219638	0.061171											0.484427	0.166014	0.360318
						0.0600842	0.036752	0.0354236											0.484427	0.166014	0.360318
						2.08538	0.0382034	3.67452											0.411571	0.337069	0.620742
						5.69594	1.69976	3.09255											0.0779366	0.0758937	0
						5.69594	1.69976	3.09255											0.0607087	0.0871373	0
						0.877465	0.0778827	1.50577											0.439807	0.200492	0.106715
						0.677958	0.237637	1.14552											0.439807	0.200492	0.106715
						0.753148	0.0901713	0											0.916427	0.406295	1.18412
						1.49822	1.08131	0.621821											0.245073	0.215933	0.506004
						0.230491	0.290358	2.21272											0.427424	0.7045	0
						0.729548	0.19871	2.13582											0.369779	0.343855	0.4991
						1.97841	0.501055	7.27367											0.185891	0.0475562	0.323609
						0.672116	0.950518	0.924116											0.185891	0.0475562	0.323609
						0.672116	0.950518	0.924116											0.401352	0.390811	0
						5.78902	1.62487	2.24204											0.128856	0.0193357	0
						0.28899	0.157184	0.218634											0.590771	0.422817	0.497147
						1.02749	0.189793	1.31127											0.652565	0.420661	0.749083
						2.70616	1.37176	1.82612											0.652565	0.420661	0.749083
						0.37976	0.0525041	1.43284											0.476403	0.623496	0.460133
						0	0	0											0.212327	0.0164709	0.209007
						0.342509	0.843218	0.0676277											0.0593452	0.0111637	0.244689
						0.607773	0.463015	0.407816											0	0.0476521	0
						1.84489	0.357824	2.60779											0.985972	0.321939	1.71702
						1.84489	0.357824	2.60779											0.14983	0.263647	0
						1.76493	0.101072	7.08895											0.14983	0.263647	0
						2.18101	0.310049	2.81586											0.352603	0.188231	0.48353
						2.35296	0.908709	6.9518											0.198534	0.127598	1.12846
						3.04841	0.541512	0.993665											0.0306157	0.0611086	0.0104187
						4.58465	2.05898	2.96697											0.122262	0.016729	0.0553763
						2.13021	0.794269	3.14728											0.177809	0.00908222	0.0649263
						2.13021	0.794269	3.14728											0.0223035	0.0445417	0
						1.23609	0.67006	2.28788											0.44163	0.358248	0
						0.585551	0.262252	0.467138											0.0346301	0.0103098	0
						0.305257	0.667561	0.0986943											0.138916	0.156347	1.41273
						1.15616	0.53705	3.20783											0.558341	0.566502	0.14598
						1.01662	0.133127	1.54929											3.33255	2.09853	2.25727
						1.53579	0.54586	1.69895											0.454101	0.171059	0.0624125
						0.445925	0.246304	0.884545											0.454101	0.171059	0.0624125
						1.11298	1.07371	1.37456											0.157468	0.017231	0
						1.11298	1.07371	1.37456											0.768344	0.479239	0.581144
						2.5462	0.725658	2.86535											0.510118	0.0418493	0.979236
						0.0255065	0.199592	0.415428											0.199764	0.196444	0.0452443
						4.37538	0.942859	3.87599											0.198266	0.134047	0.208873
						0.572692	0.385858	0.826751											0.052223	0	0
						1.01847	0.758352	0.507809											0.0730974	0.0148944	0.183786
						0.57658	0.318342	0.548589											0.0730974	0.0148944	0.183786
						1.62953	0.645034	1.33743											0.427524	0.423282	0.436184
						1.25597	0.361526	1.74367											0.572991	1.03623	0
						1.9754	0.387346	2.51647											0.092805	0.00406575	0.0120378
						0.297278	0.0284199	1.11125											0.791673	0.737499	0.0813644
						0.739087	0.384331	0.396644											0.142316	0.267558	0
						1.42909	0.27762	1.85207											0.238837	0.29515	0
						0.0868706	0.099524	0.204178											0.158865	0.13392	0
						0	0.00856475	0.0263248											0.634705	0.464442	0.618599
						3.84258	1.99806	6.02364											0.288955	0.311577	0.59383
						0.405502	0.0497577	1.96838											0.0533357	0.0600655	0.0581625
						1.39126	0.384622	1.41622											0.341436	0.130652	0.955638
						0.118002	0.185833	0.906051											0.090899	0.0290818	0
						0.803386	0.0348853	0.750836											0.941348	1.44292	0.305839
						0.70888	0.185112	1.48702											0.41811	0.414791	0.466282
						0.640927	0.264074	0.517666											2.17808	2.67878	0
						0.148916	0.347231	0.195214											0.375231	0.228877	0.400926
						0.359995	0.47774	0.398128											0.475427	0.196371	0.344405
						0.730423	0.109736	3.37269											1.11545	1.07802	0.717215
						0.730423	0.109736	3.37269											0.431519	0.17242	0.274033
						3.10584	0.0564298	3.01124											0.400757	0.32099	0.20212
						3.10584	0.0564298	3.01124											0.243261	0.200293	0
						1.55105	0.354542	1.4357											0.401014	0.0654996	0.384158
						0.214252	0.442218	1.32245											0.487979	0.160325	1.04996
						0	0	0											0.481658	0.205684	0.635372
						5.03251	2.25183	3.30359											0.254019	0.263351	0.0689058
						1.62704	0.326161	2.20192											0.254019	0.263351	0.0689058
						0.971098	0.107118	1.88777											0.441667	0.398011	0.290658
						0.0512019	0.0503084	0.00726912											1.00032	0.458282	2.36896
						0.586852	0.722846	0.530153											0.0411715	0.0380079	0.0400084
						1.84882	0.334716	2.47071											0.302466	0.351191	0.303265
						0.68537	0.178809	1.34006											0.275133	0.227798	0.105253
						2.41315	0.0399727	3.16584											0.275133	0.227798	0.105253
						0.128193	0.413439	3.10623											0.0566103	0.0247349	0.133239
						0.981662	0.439231	1.80385											0.261228	0.311492	0.199244
						0.615646	0.409047	0.834444											0.261228	0.311492	0.199244
						0.615646	0.409047	0.834444											0.0834345	0.0112026	0.326809
						4.15966	0.744876	3.02239											0.0380734	0.104515	0
						0.559512	0.148772	1.32387											0.218731	0.0630469	0
						0.301754	0.119071	0.061811											2.13582	0.823306	3.42992
						0.376392	0.235664	0.794474											1.07862	1.9143	0
						3.7657	1.3019	3.70416											0.406376	0.143486	0.276264
						2.24515	0.547864	2.04613											0.432733	0.285725	0.11684
						3.52849	1.10085	1.92083											0.0826921	0.0838046	0.219676
						0.714719	0.717273	1.11495											0.0413232	0.0598066	0
						0.714719	0.717273	1.11495											1.02568	0.0822183	1.65751
						1.16205	0.389702	1.03444											0.977578	0.230687	0.761822
						1.41086	0.171072	3.44368											0.393743	0.0471111	0.407754
						1.00457	0.60003	1.03756											0.640314	0.251458	0.263187
						3.15724	0.437215	3.72403											0.391746	0.111184	0.36334
						3.15724	0.437215	3.72403											0.0617012	0.0211031	0.0475484
						0.12669	0.106634	0.232416											0.0549974	0.0448468	0.180801
						1.50948	0.643174	1.55925											0.12225	0.0620188	0.060374
						0.320716	0.0738587	0.277667											0.509489	0.240034	0.490829
						0.338967	0	0.751843											1.08292	0.196339	0.52095
						0.0497644	0.179126	0.319814											0	0.0474365	0.159038
						0.433311	0.18703	1.13704											0.263918	0.0608308	0.507069
						0.433311	0.18703	1.13704											0.263086	0.608393	0
						0.778302	0.606757	0.025682											0.301256	0.173603	0
						0.149525	0.129809	0.0241244											0.239703	0.267796	0.0621452
						0.0373038	0	0.20126											0.917487	0.197491	0.375813
						0.221749	0.169946	0											0.491497	0.295947	1.02695
						0.999305	0.277221	0.424222											0.240902	0.284336	0.0751084
						0	0.0867126	0.275011											0.314397	0.141589	0.737606
						4.50272	1.09435	10.1866											0.298403	0.0733175	0.59171
						4.50272	1.09435	10.1866											0.797052	0.0189696	1.0368
						0.141087	0.0592417	0.315812											0.640041	0.713628	0
						0.952631	0.391389	1.02401											0.0354289	0.0285914	0
						0.32694	0.291682	0.312954											0.15545	0.0961873	0.00700097
						0.0602303	0.243599	0.336633											0.209135	0.121368	0.170893
						1.03133	0.649589	4.50587											0.145592	0.0905949	0
						1.03133	0.649589	4.50587											0.0854367	0.183808	0.0329586
						0.359236	0.0723652	0.957219											0.173912	0.274096	0.314229
						0.0289758	0.00244393	0.48098											0.253861	0.196406	0.190158
						0.0239851	0	0.00867978											0.0150946	0.1276	0
						0.0226038	0.237793	0											0.119634	0.00720288	0
						0.562923	0.237953	0.479406											0.322476	0.167399	0.414744
						3.1746	1.50006	3.83075											0.322476	0.167399	0.414744
						0.378624	0.0571194	0.47764											0.0849907	0.0958305	0
						0.334216	0.0317791	0.532218											0.172514	0.185353	0.162396
						0.698858	0.446446	1.75192											0.172514	0.185353	0.162396
						0.815161	0.214894	0.503101											0.232705	0.242215	1.26164
						0.815161	0.214894	0.503101											0.232705	0.242215	1.26164
						0.0772294	0	0.196624											1.09886	0.783969	0.872258
						0.479559	0.228216	0.481322											1.09886	0.783969	0.872258
						1.90338	1.71066	0.485452											0.0706185	0.0995553	0.0452293
						1.90338	1.71066	0.485452											0.31618	0.203814	0
						1.43749	0.271847	1.92407											0.31618	0.203814	0
						0.678959	0	1.85519											0.331075	0.0632903	0.104262
						3.54487	0.826539	1.30514											0.38072	0.131612	0.79356
						3.54487	0.826539	1.30514											0.0438546	0	0
						2.31538	0.65769	2.27322											0.469439	0.0740935	0.146952
						1.22811	0	4.03725											0.390278	0.384857	0.543078
						1.32431	0.637716	0.644249											1.41039	0.38328	2.38055
						1.32431	0.637716	0.644249											0.407649	0.230682	0.657328
						0.983824	0.515373	1.83583											0.0730639	0	0
						0.9799	0.150121	4.33763											0.147783	0.0950477	0.709526
						2.5325	0.590408	3.3887											0.0616666	0.0715875	0.44078
						0.285615	0.0592752	0.310726											0.846663	0.279468	0.09617
						1.32772	0.679436	0.809417											0	0	0
						0.726058	0.582611	0.256538											0.789433	0.274341	1.12921
						1.0202	0.102772	1.58452											0.312619	0.223943	0.240175
						0.913032	0.754292	1.54701											0.654051	0.676653	0
						2.52203	0.824628	6.87154											0.300212	0.026706	0.248142
						0.299437	1.03505	0											0.805511	0.35276	0.705644
						1.41374	0.331641	1.32034											0.138197	0.234963	0
						4.54693	1.51961	12.5703											0.260512	0.0491628	0.465931
						4.54693	1.51961	12.5703											0.514281	0.586969	0.108894
						2.83546	1.25708	1.85899											0.371208	0.0956595	0.748075
						0.660954	0.655401	0.176407											0.179706	0.0748396	0.091749
						1.46809	0.255423	1.68554											0.179727	0.0163466	0.0906272
						0.0850492	0	0.206948											0.228656	0.422538	0.0669828
						1.21669	0	3.28813											0.209087	0.0919539	0.145537
						1.21669	0	3.28813											2.23173	0.514073	2.18484
						0.403555	0.261026	2.62894											0.535176	0.418372	0.199185
						0.481114	0.29652	0.413353											0.0547704	0.00418912	0.0441263
						0.153998	0.0741736	0.187172											0.532037	0.217881	0.257973
						1.06235	0.316807	1.27139											0.619787	0.404968	0.41766
						4.66071	1.47189	3.70361											0.268022	0.51162	0.0954737
						1.09449	0.241383	0.767857											0.338412	0.215855	0.148698
						1.09449	0.241383	0.767857											0.547951	0.460762	0
						2.17559	0.416342	4.67144											0.150312	0.12333	0.0116499
						2.05435	1.2794	4.11214											0.185205	0.099683	0.016286
						2.45754	1.2402	4.41754											0.248152	0.0116027	0.116898
						2.45754	1.2402	4.41754											0.900846	0.407804	0.416272
						0.211083	0.0901213	0.0703236											0.413379	0.0812471	0.442076
						0.240497	0	0.555367											0.478269	0.0969651	0.271236
						2.03798	0.395638	1.80996											0.0208109	0.106805	0
						0.911453	0.195389	2.31223											0.0192674	0	0.0117629
						1.7938	1.04498	0.510913											0.102612	0.0168218	0.519719
						3.9138	2.2593	2.3483											0.282319	0.183277	0.179562
						2.25268	1.08996	3.00505											0.0171838	0	0.0329537
						3.09234	0.477087	5.60739											0.0622043	0.0401645	0
						0.0215226	0.0991121	0.0532427											0.672191	0.378568	2.18838
						0.661109	0.0576353	0.189498											0.672191	0.378568	2.18838
						0.296511	0.0233011	0.730711											0.789881	0.676941	0.575952
						1.63635	0	2.54928											0.789881	0.676941	0.575952
						1.63635	0	2.54928											0.237852	0.135616	0.0532211
						0.707997	0.376995	0.564021											0.252979	0.113554	0.453387
						3.39881	0.463638	4.86579											0.0160199	0	0
						0.929659	0.732012	2.50209											0.55496	0.353782	0.422308
						0.929659	0.732012	2.50209											0.510686	0.188199	0.761277
						0	0	0											0.0721904	0.218557	0
						0.0240058	0.207557	0.34554											0.0765217	0.0398031	0.16518
						0.195466	0.108474	1.15061											0.574711	0.117725	0.558506
						1.12001	0.440116	0.430172											0.142205	0.205573	0
						0.856221	0.416979	0.998332											0.0570082	0.0298832	0
						0.856221	0.416979	0.998332											0.528802	0.270799	0.326621
						0.185071	0.241194	0.21511											0.225042	0.0411002	0.65846
						1.91145	0.442193	1.21061											0.196825	0.200434	0.258581
						0.405787	0.0888871	2.10418											0.146646	0.210343	0
						0.0207877	0.0416946	0											0.239485	0.174772	0.0893576
						0.0207877	0.0416946	0											0.330748	0.157365	0.0332191
						2.98993	1.07878	4.91891											1.33773	0.869662	0.8696
						1.11187	0.555539	1.27459											0.950739	0.263117	1.1291
						0.151446	0.29221	0											0.207288	0.200275	0.191517
						0.82233	1.32426	0											0.559623	0.161678	0.130016
						0.829571	0.397891	0.954359											0.641427	0.498384	0.401775
						0.216408	0.0361126	0.540268											0.231366	0.202366	0.88874
						0.34915	0.161995	0											0.686531	0.317387	0.505372
						1.31069	0.21367	1.14848											0.114414	0.133843	0.0237404
						0.873616	0.394188	0.312683											0.0803379	0.0811345	0.155075
						1.43445	0.266266	1.83178											0.0406996	0.0140587	0.0624727
						0.62589	0	0.0705824											0.257227	0.157039	0.113565
						1.02476	0.401505	0.348483											0.192816	0.0254914	0.602035
						1.25346	0.184502	1.96835											0.409019	0.148232	0.661479
						0.0188501	0.0883776	0.127861											1.04434	0.557141	1.09259
						0.429978	0.0315073	0.516114											0.119755	0.151857	0
						1.19937	0.145823	1.84145											0.41244	0.219174	0.146287
						0.274514	0.00323109	0.0409541											0.63776	0.435729	0.564238
						1.50451	0.767422	3.30984											0.461507	0.642138	0
						0.524432	0.118085	0.202297											0.461507	0.642138	0
						0.0757359	0.0370936	0.0758838											0.60394	0.332969	1.36603
						1.5454	0.602508	2.494											0.60394	0.332969	1.36603
						1.5454	0.602508	2.494											0.86038	0.396755	0.773262
						0.675208	0.559184	0.862054											0.607324	0.151551	1.26153
						1.79635	1.42688	1.62524											0.341936	0.152039	0.481628
						4.82427	1.30803	8.33452											0.126024	0.0432812	0.0567765
						4.82427	1.30803	8.33452											1.09864	0.297773	1.33297
						0.131472	0.0184787	0.454448											0.0630374	0.124038	0.00771656
						0.655342	0.21792	0.656594											0.328627	0.270595	0.203868
						1.04439	0.244345	1.04449											0.203135	0.206824	0.153751
						2.25506	0.872723	2.38456											0.0337182	0.0248377	0
						0.155321	0.114052	1.15142											0.0565797	0.41372	0.201011
						0.155321	0.114052	1.15142											2.17759	0.494925	1.92552
						0.313369	0.489552	0.542198											0.192767	0.0895324	0.242213
						0.642875	0.934129	0.30423											0.84529	0.387256	0.809457
						0.238952	0	0.112407											0.914033	0.275789	1.29748
						0.202816	0.212265	1.38439											0.168242	0.079134	0.0385242
						0.44595	0.521407	0.230991											0.562877	0.245215	1.24782
						2.25007	0.436575	3.11343											1.87907	2.21841	2.36242
						0.608726	0.444948	0.519239											0.0662893	0.0319672	0.34415
						1.93674	0.19501	3.21253											0.0335767	0.00446202	0
						0.0415751	0.193768	0.269461											0.290682	0.112663	0.797015
						0.774035	0.0416225	0.388506											0.496766	0.361147	0.0266346
						0	0	0											0.219611	0.0519099	0.0895803
						0.288923	0.00492116	0.351622											0.481221	0.220912	0.362514
						0.41257	0.458158	0.155908											0.14458	0.0191716	0.00638255
						0.148729	0.173278	1.36644											0.214056	0.407061	0.054961
						0.655186	0.193111	2.17725											0.297723	0.183121	0
						0.565215	0.0424848	0.995147											0.297723	0.183121	0
						0.565215	0.0424848	0.995147											0.189866	0.257239	0.313189
						0.0545103	0	0.377751											0.195387	0	0.904532
						1.41147	0.482463	2.39751											0.195387	0	0.904532
						1.24004	0.400154	2.81609											0.30299	0.205523	0
						0.451841	0.0469915	0.41879											0.622855	0.408772	1.04468
						0.197032	0.0764934	0.51289											1.21527	1.00732	1.22222
						0.197032	0.0764934	0.51289											0.0399784	0.0724444	0
						0.324869	0.0130415	0.417541											0.0399784	0.0724444	0
						1.73871	0.40137	2.459											1.94947	0.280975	3.68251
						0.709591	0.481796	1.7281											0.280775	0.037647	0
						0.729994	0.159875	2.14067											0.498671	0.438762	0.325083
						0.508613	0.164501	0.657535											0.111651	0.0229422	0
						0.368641	0.0917511	0.130254											0.111651	0.0229422	0
						0.544656	0.250823	1.09204											0.936486	0.532371	1.85307
						0.467581	0.21899	0.0713186											0.309542	0.196802	0.0320583
						0.272037	0	0.0905408											0.0525526	0	0.246633
						2.23289	0.667156	7.67734											0.0429987	0.214551	0.237496
						0.985358	0.171372	1.85085											0.0429987	0.214551	0.237496
						2.9877	0.226474	3.26078											0.0251164	0.118037	0
						2.9877	0.226474	3.26078											0.334455	0.142141	0.491423
						0.245829	0.254056	0.286096											0.780542	0.581619	0.603543
						1.40445	0.0662125	2.38811											0.243809	0.0360279	0.501853
						0.149842	0	0.137496											0.20006	0	0
						0.149842	0	0.137496											0.28158	0.160869	0.206474
						0.535012	0.563382	0.547243											1.22212	1.13818	0.896688
						0.323563	1.20692	0											0.0174461	0	0
						1.52335	0.62215	1.47597											0.184859	0.146353	0.228322
						0.892397	1.12978	0											0.0636306	0.0224863	0.0500751
						0.892397	1.12978	0											0.157038	0.0310085	0
						0.236864	0.0613077	0.108793											0.179706	0.0279659	0.076337
						1.00394	0.309148	2.82507											0.100701	0.0200832	0.598462
						0.167471	0.0192969	0.139388											0.677885	0.213047	1.01623
						0.970881	0.313012	1.31888											0.637351	0.0779705	0.0505936
						3.59886	1.4241	3.56554											0.382333	0.0848657	0.389725
						0.0376345	0.00976379	0.0561848											0.883119	0.358582	0.687231
						0.0376345	0.00976379	0.0561848											0	0	0
						1.42596	0.408654	2.44015											0	0	0.0663084
						0.65862	0.344727	0.667165											0	0	0.0663084
						0.930793	0.141336	2.89786											0.989035	0.436784	0.686595
						0.983722	0.36145	1.34565											0.0859766	0.0827272	0.0835213
						0.301045	0.391476	0											0.273321	0.170691	0
						0.413559	0.180011	0.695492											0.13484	0.0395077	0.0349065
						0	0.253213	0											0.152628	0.0628108	0.279627
						0.740168	0.317423	0.521568											0.132593	0.134166	0
						1.96111	0.563992	3.31958											0.233966	0.403277	0
						0	0.187424	1.56168											0.405137	0.0434824	0.249701
						4.78996	0.574453	8.02294											0.0389528	0.0989013	0
						4.78996	0.574453	8.02294											0.194492	0.192296	0.175945
						1.14938	0.396906	1.69675											0.53611	0.46521	1.41449
						1.14938	0.396906	1.69675											0.132157	0.0802459	0
						0.652924	0.291641	1.1395											0.578087	0.186456	0.451563
						1.64664	0.220743	1.68926											0	0	0
						0.561623	0.0415149	0.903746											0	0	0
						0.945041	0.258694	1.66387											0.246648	0.163712	0.288711
						0.0332404	0	0											0.37767	0.165878	0.454407
						0.041185	0.0308587	0.0789727											0.709825	0.833839	0
						0.83718	0.507186	1.82565											0.123196	0.0933714	0.424191
						0.706385	0.127891	0.546182											0.172191	0.128204	0.0549658
						0.941615	0.826703	1.18847											0.172191	0.128204	0.0549658
						0.941615	0.826703	1.18847											0.0582	0.187226	0.216941
						0.134564	0.0728395	0.0497523											0.0582	0.187226	0.216941
						0.195164	0.28464	0.816749											0.200091	0.166727	0
						0.769832	0.13986	1.36597											0.200091	0.166727	0
						1.4313	0.539877	0.389859											0.199296	0.304761	0
						0.532092	0.602502	0.0560101											0.441896	0.207349	0.302245
						2.06314	0.158399	2.72893											0.135896	0.117762	0.145815
						0.0261827	0	0.199446											0.284721	0.276762	0.478347
						1.6274	1.40558	4.28805											0.242481	0.17873	0.160294
						0.0174345	0	0											0.159309	0.141176	0.320409
						0.0174345	0	0											0.725217	0.164853	0.536161
						6.44286	1.04509	13.0694											0.331514	0.30105	0
						0.96147	0.762122	1.5187											0.241278	0.171587	0.157483
						0.00949465	0.0624793	0											0.291615	0.137072	0.46667
						0.338409	0.669882	2.25276											0.317313	0.132409	0.203901
						0.201103	0	0.30894											0.0170855	0.0357041	0
						0.215142	0.0977124	0.198767											0.78093	0.342982	1.10605
						0.39145	0.0973918	0.0446369											0.276689	0.32474	0
						0.208725	0.190078	0.883315											0.014127	0	0.0969516
						0.16614	0.346168	1.19497											0.715311	0.0488565	1.37248
						0.459299	0.0407611	0.663392											0.273882	0.00759524	0.535293
						0.459299	0.0407611	0.663392											0.0143883	0	0
						0.467607	0.222308	1.11021											0.212209	0.0597268	0.10849
						0.137569	0.155727	0.125404											0.262649	0.144703	0.067284
						1.65299	1.89519	0											0.873659	0.653144	0.464635
						0.579726	0.0956952	0.44452											0.304038	0	0.257893
						0.106497	0.163193	0											0.620906	0.0100976	1.52197
						0.547238	0.554406	0.999093											0.147998	0.0524906	0.630031
						0.448521	0.304112	0.343295											0.166669	0.135541	0.362535
						0.682065	0.181663	2.82567											0.0897475	0.0672688	0.0425774
						3.44408	0.105007	5.65403											0.0842462	0.00804003	0
						3.44408	0.105007	5.65403											0.219126	0.200748	0.0887112
						1.95557	0.486258	2.1785											0.0436335	0.00466365	0.0123695
						3.60623	0.920822	3.96443											0.604233	0.0984486	0.137276
						0.153222	0.132738	0.208443											0.303752	0.166298	0
						0.153222	0.132738	0.208443											0.0960233	0.242607	0
						0.561553	0.0787737	0.587093											1.02831	0.443755	1.02967
						0.276309	0.102547	0.249046											1.02831	0.443755	1.02967
						1.41867	0.228968	2.98231											1.40648	0.709996	1.26864
						1.14962	1.12049	0.77753											0.166463	0.30728	0.0318194
						1.08007	0.453209	0.97403											0.166463	0.30728	0.0318194
						0.910546	0.304579	1.54893											0.272184	0.14275	0.942178
						0.843784	0.662281	1.67008											0.272184	0.14275	0.942178
						0.843784	0.662281	1.67008											0.40876	0.510723	0
						0.33692	0.574832	1.75184											0.40876	0.510723	0
						0.0245662	0	0.119686											0.230732	0.671599	0
						0.423153	0	0.802711											0.80825	0.149438	1.03562
						0.837093	0.81265	1.40004											0.922742	1.05475	0
						1.05776	0.240375	1.77814											0.580088	0.583464	0
						1.05776	0.240375	1.77814											0.900523	0.495085	1.65381
						0.452307	0.290386	2.40926											0.181359	0.130502	0.0445928
						0.452307	0.290386	2.40926											0.185112	0.171158	0.36376
						0	0.152308	0											0.937774	1.05087	0
						0.385486	0.277982	0.304334											0.325144	0.390634	0.435652
						0.448068	0.779706	1.36665											1.04331	0.341433	0.456892
						0.764243	0.483201	2.32869											0.644775	0.164951	1.36134
						0.412627	0.130731	0.590528											2.08046	0.307279	3.93347
						0.0737903	0.0349594	0.27833											0.285514	0.485855	0.179965
						0.277693	0.0431097	0.579032											0	0.0205632	0
						0.95706	0.193832	1.50942											0.182191	0.245458	0
						0.503372	0.171992	0.215115											2.17526	0.11486	5.33746
						0.498163	0.337136	0.709471											0.630513	0.638013	1.0579
						0.229207	0.0679597	0.294618											0.255108	0.101506	0.193385
						0.229207	0.0679597	0.294618											0.577153	0.174217	0.369448
						2.49797	0.984381	2.56875											1.4591	0.865182	0.74374
						2.06572	0.660154	1.82389											0.541091	0.497654	0.0201361
						1.26421	1.15291	1.15432											0.541091	0.497654	0.0201361
						2.22378	1.44354	1.27906											0.402536	0.0596132	0.827805
						2.22378	1.44354	1.27906											0.899128	0.287863	1.12463
						1.75406	0.454533	3.60606											0.488065	0.203578	0.0911334
						0.0548807	0	0.00744502											0.250421	0.448033	0.97788
						0.85696	1.39853	0											0.0330031	0.0101837	0.0355764
						0	0	0											0.84841	0.86793	0
						0	0	0											0.297058	0.303909	0
						0	0	0											3.60006	0.336052	6.43566
						0.191309	0.104159	0.247476											0.25871	0.148837	1.6384
						1.12199	0.15669	0.972874											0.174308	0.112575	0
						0.48907	0.0760225	0.452427											0.212611	0.0439845	0.0928907
						0.48907	0.0760225	0.452427											0.377479	0.731406	0
						2.50079	0.34095	0.520126											0.204012	0.0640813	0.516241
						0.0912359	0.020391	0.276887											0.204012	0.0640813	0.516241
						0	0	0.0583393											0.573325	0.472481	0.634218
						0.0317667	0.139189	0											0.102565	0.0500072	0.240306
						0.0859217	0.173701	0.260529											0.102565	0.0500072	0.240306
						1.58169	0.741678	8.32441											0.249378	0.296804	0.0313417
						1.58169	0.741678	8.32441											0.361088	0.513591	0
						0.302467	0.246024	0.617987											0.580026	0.0718503	1.3482
						0.0439736	0	0.0655625											0.602851	0.474705	0
						0.025133	0.0487461	0.0465666											0.568203	0.313448	0.28385
						1.50086	1.57468	0.599512											0.228783	0.104465	0
						0.479503	0.162294	1.34117											0.881017	0.391766	0.648178
						0.479503	0.162294	1.34117											0.917104	0.621093	0
						1.23955	1.13788	0.935182											0.120469	0	0.0490941
						0.854918	0.0741455	1.10466											0.430799	0.354031	0
						0.854918	0.0741455	1.10466											0.346387	0.36909	0.191556
						0.125464	0.21594	0.198696											0.0468671	0.117911	0.00517082
						1.52961	1.62898	2.01553											0.796639	0.3544	1.40203
						2.21443	0.718259	2.53084											2.13596	1.21288	2.41224
						0.746046	0.870846	2.86955											0.677334	0.491549	0.33572
						0.746046	0.870846	2.86955											1.29493	0.273049	1.04045
						0	0	0											1.73817	0.623377	0.766327
						0.557499	0.0971249	0.521172											0.0720208	0.359439	0
						0.0229863	0.0253745	0											0.533812	0.403401	0.677277
						0.25222	0.106699	0.144887											0.27835	0.152562	0.102145
						1.28304	0.0926051	1.9129											0.446911	0.306822	0.263274
						1.28304	0.0926051	1.9129											0.247223	0	0.439246
						1.44452	0.272466	0.941415											1.02754	0.30058	0.871413
						1.44452	0.272466	0.941415											0.51727	0.0824322	1.09904
						1.73536	0.248039	1.21157											0.51727	0.0824322	1.09904
						0.424175	0.226864	1.19822											0.36219	0.262226	0.36969
						0.808403	0.0452751	1.78988											0.102831	0.127946	0.0241717
						1.02561	0.266212	1.60745											0.102831	0.127946	0.0241717
						0.94011	0.338231	0.759706											0.350207	0.231462	0.112193
						2.63884	0.634301	1.65081											0.321203	0.125464	0.599677
						2.63884	0.634301	1.65081											0.0402656	0.0326198	0
						1.93477	1.63669	1.23564											0.0402656	0.0326198	0
						1.93477	1.63669	1.23564											0.0467847	0.120707	0
						0.395369	0.121778	0.411968											0.777397	0.593054	0.342535
						0.27124	0.0663303	1.77415											0.432339	0.0929665	0.982516
						0.0895341	0.0934863	0.0841699											0.226251	0.368001	0.295043
						0.417509	0.0193393	0.438298											0.226251	0.368001	0.295043
						0.275776	0.0611336	0.413171											0.583406	0.38818	0.0472416
						0.362958	0.118768	0.207688											0.133611	0.133243	0.00537239
						0.397659	0.0503721	1.01228											0.133611	0.133243	0.00537239
						1.90009	0.79054	1.08933											0.653547	0.378531	0.188422
						2.30001	0.420996	2.11587											0.2631	0.323579	0.0965466
						2.30001	0.420996	2.11587											0.2631	0.323579	0.0965466
						0.249102	0.0862119	0.208607											1.04007	0.362823	1.69391
						0.107563	0.00309905	0.565039											0.981406	0.703199	1.08745
						0.681376	0	1.12525											0.819384	1.13689	0.107593
						0.56952	0.325745	0.746375											0.394121	0.282968	0.128364
						0.270081	0.083362	0.483924											0.77977	0.331213	0.546435
						0.287495	0.289866	1.77387											0.599574	0.170536	0.307753
						0.0217232	0.0901634	0											0.373295	0.288141	0.330504
						1.50128	0.126304	3.8303											0.55201	0.0512811	0.395519
						0.620237	0.335776	0.487134											0.22729	0.0847439	0.270599
						0.620237	0.335776	0.487134											0.22729	0.0847439	0.270599
						1.69398	0.560013	1.11843											0.183791	0.17192	0.553578
						0.103149	0.0425344	0.222393											0.781038	0.183825	0.92257
						0.0488648	0.0113122	0.0777463											0.0105255	0	0
						0.4501	0.472824	0.975956											0.221753	0.227779	0
						0.4501	0.472824	0.975956											0.473265	0.208546	0.510308
						0.0876331	0	0.911766											0.199758	0.112408	0.363931
						0.0876331	0	0.911766											0.345958	0.232336	0.652341
						0.261631	0.0581977	0.0506791											0.792832	0.383289	0.517907
						0.266748	0.0257344	0.25569											0.112794	0.13308	0.00820796
						1.13664	0.392109	1.6157											0.158029	0.210986	0.130508
						0.213912	0	0.265621											0.123038	0.00419107	0.186692
						5.22918	2.07096	4.99754											0.123038	0.00419107	0.186692
						5.22918	2.07096	4.99754											0.235246	0.301873	0.144393
						0.0592225	0.0868963	0											0.298546	0.157907	0.254124
						0.395848	0.10538	0.272681											0.731202	0.448182	0.689018
						0	0	0											0.227012	0.133719	0.338024
						1.7139	0.467475	0.599886											0.422472	0.379188	0.106681
						0.255124	0	0.357016											0.479014	0.30159	0
						0.255124	0	0.357016											0.191441	0.117355	0.304906
						0.0335885	0.015208	0.0695221											0.448518	0.588545	0
						0	0	0											0.448518	0.588545	0
						0.905532	0.439525	0.719985											0.35491	0.177997	0.142298
						0.905532	0.439525	0.719985											0.606731	0.335338	0.460472
						2.0797	0	2.54926											0.346647	0.385218	0.0381896
						2.45248	0.921308	3.30524											0.340121	0.389785	0.276812
						2.45248	0.921308	3.30524											0.340121	0.389785	0.276812
						0.945371	0.419825	0.475337											0.17625	0.125605	0.424515
						1.00966	0.0589667	4.33609											0.225813	0.173641	0.32153
						1.00966	0.0589667	4.33609											0.226815	0.154866	0.0650897
						0.577081	0.0995722	0.896624											2.09082	0.855235	0.830755
						3.99594	0.519953	4.24148											0.244055	0.155743	0.242417
						0.236536	0.0402802	0.783695											0.166268	0	0.0137064
						1.68732	1.5854	4.04431											0.221505	0.100586	0.553681
						0.938633	0.516208	0.359419											0.333031	0.113534	0.313542
						0.938633	0.516208	0.359419											0.0533105	0.0307948	0.195503
						0.0779631	0.0639815	0											0.0533105	0.0307948	0.195503
						0.455224	0.37783	1.17295											0.240883	0.206541	0.13583
						4.55571	0.543997	11.2481											1.00308	0.873751	0.48523
						0.0998507	0.00721011	0.148448											0.405057	0.202981	0.0977872
						2.14099	0.142367	1.7973											0.219764	0	0
						0.508975	0.21898	1.07789											0.297332	0.0548644	0.0821706
						0.625344	0.467184	0.526374											0.0612322	0.023668	0.0844831
						0.625344	0.467184	0.526374											0.0612322	0.023668	0.0844831
						0.900789	0.439164	1.40123											0.100557	0.117266	0.158038
						0.900789	0.439164	1.40123											0.234219	0.462274	0
						0.0532823	0	0.01942											0.210095	0.195989	0
						0.630887	0.415808	0.158443											0.210135	0.0227278	0.0770474
						0.870008	0.497417	1.52232											0.210135	0.0227278	0.0770474
						2.36216	1.09446	2.52764											1.40168	0.605625	0.516956
						2.36216	1.09446	2.52764											0.494864	0.132456	0.142487
						3.63308	1.29637	3.32532											0.682086	0.636654	0.00695158
						3.63308	1.29637	3.32532											0.219706	0.357531	0
						0	0.160542	0.141419											0.263479	0.30946	0
						0.31727	0.430265	0.357212											0.5335	0.206824	0.694101
						0.668853	0.224052	0.639981											0.126764	0.0919193	0.20306
						0.0235946	0	0.0954592											0.781098	0.699316	0.143282
						1.58675	1.32065	1.1224											0.337167	0.193465	0.091236
						1.58675	1.32065	1.1224											0.133226	0.278308	0
						0.704105	1.19102	1.22829											0.13598	0.104499	0
						2.20649	0.155246	0.840578											0.13598	0.104499	0
						2.20649	0.155246	0.840578											0.159071	0.0214562	0.105627
						0.0639236	0.00271464	0.0557242											0.681561	0.370124	0.967827
						0.345943	0.157295	0.118417											0.152879	0.205755	0
						0.345943	0.157295	0.118417											0.108561	0.096782	0.373105
[truncated: 1,240 more rows]
