# Supplementary material for: In the absence of mitochondrial fusion unequal segregation of mitochondria drives mtDNA loss
Source: EMBO Rep. 2026 May 14;27(12):3359–93. doi: 10.1038/s44319-026-00794-5 (PMC13303861; doi:10.1038/s44319-026-00794-5)
Supplement: Supplementary file 14 — Source data Fig. 6 [file 44319_2026_794_MOESM14_ESM.zip]

Archive with 5 entries (4 files):
- Source Data Figure 6/
- Source Data Figure 6/Source Data Figure 6A.xlsx
- Source Data Figure 6/Source Data Figure 6B.xlsx
- Source Data Figure 6/Source Data Figure 6C.xlsx
- Source Data Figure 6/Source Data Figure 6D.xlsx
