# Supplementary material for: In the absence of mitochondrial fusion unequal segregation of mitochondria drives mtDNA loss
Source: EMBO Rep. 2026 May 14;27(12):3359–93. doi: 10.1038/s44319-026-00794-5 (PMC13303861; doi:10.1038/s44319-026-00794-5)
Supplement: Supplementary file 14 — Source data Fig. 6 [file 44319_2026_794_MOESM14_ESM.zip › Source Data Figure 6/Source Data Figure 6A.xlsx]

## Sheet: Sheet1
	Fzo1 depleted
time in hours	gen >1	gen1		total production of Atp6 over
0	27925	26574		the cell cycle after Fzo1 depletion
0.2	15680.5	38985		arbitrary fluorescence intensity units
0.4	26813.5	38655
0.6	19106	32754		images and raw data are available on an OMERO server, see data availability statement
0.8	25082	51376
1	20505	41955
1.2	17243.5	38033
1.4	26831	28669.5
1.6	22491.5	32327.5
1.8	11775.5	28622
2	20237	28455
2.2	14149	29772
2.4	8361	21485.5
2.6	12154	18533
2.8	6860	21937
3	7343	24142
3.2	5487	24169
3.4	5565	16866
3.6	3368.5	18440
3.8	2541	16673
4	2110	14734.5
4.2	3563	16210.5
4.4	2147.5	14536
4.6	1666	12771.5
4.8	2538	11876.5
5	1435.5	11180
5.2	1471.5	9545
5.4	722	8704
5.6	1631	8025
5.8	1310.5	6447
6	191.5	5126
6.2	327.5	6588
6.4	-599	9715
6.6	30	6656
6.8	-705.5	7127.5
7	857.5	1837
7.2	1136	4547.5
7.4	957	6080
7.6	436	5406
7.8	129.5	4418
8	674	2859.5
8.2	446	3973.5
8.4	14	4194
8.6	0	3731.5
8.8	116	2506.5
9	66.5	3142
