# Supplementary material for: In the absence of mitochondrial fusion unequal segregation of mitochondria drives mtDNA loss
Source: EMBO Rep. 2026 May 14;27(12):3359–93. doi: 10.1038/s44319-026-00794-5 (PMC13303861; doi:10.1038/s44319-026-00794-5)
Supplement: Supplementary file 14 — Source data Fig. 6 [file 44319_2026_794_MOESM14_ESM.zip › Source Data Figure 6/Source Data Figure 6B.xlsx]

## Sheet: Sheet1
	Fzo1 depleted
time in hours	gen >1	gen1		Atp6 fold change over the
0	1.78757	1.72508		cell cycle after Fzo1 depletion
0.2	1.42816	2.05511
0.4	1.80665	2.04957		images and raw data are available on an OMERO server, see data availability statement
0.6	1.58552	2.08508
0.8	1.68808	2.97292
1	1.63192	2.02294
1.2	1.60648	2.22898
1.4	1.91829	1.94656
1.6	1.81926	1.94489
1.8	1.5377	1.95698
2	1.7691	2.0032
2.2	1.44568	2.0241
2.4	1.2542	1.71311
2.6	1.49987	1.60383
2.8	1.38501	1.77291
3	1.33064	1.66858
3.2	1.43259	1.72998
3.4	1.30278	1.57567
3.6	1.21117	1.58055
3.8	1.21407	1.49881
4	1.21911	1.58494
4.2	1.30506	1.65191
4.4	1.18098	1.65963
4.6	1.20349	1.43231
4.8	1.26925	1.57375
5	1.21182	1.58748
5.2	1.20695	1.58724
5.4	1.12209	1.63439
5.6	1.22361	1.5951
5.8	1.21189	1.61085
6	1.03897	1.51341
6.2	1.03279	1.82329
6.4	0.959794	1.40795
6.6	1.02355	1.29926
6.8	0.867147	1.68515
7	1.18666	1.21685
7.2	1.22617	1.45692
7.4	1.32738	1.62072
7.6	1.07211	1.64048
7.8	1.06487	1.65647
8	1.15014	1.52826
8.2	1.2514	1.72649
8.4	1.0339	1.64812
8.6	1.02154	1.6268
8.8	1.06116	1.88699
9	1.04052	1.6691
