# Supplementary material for: In the absence of mitochondrial fusion unequal segregation of mitochondria drives mtDNA loss
Source: EMBO Rep. 2026 May 14;27(12):3359–93. doi: 10.1038/s44319-026-00794-5 (PMC13303861; doi:10.1038/s44319-026-00794-5)
Supplement: Supplementary file 14 — Source data Fig. 6 [file 44319_2026_794_MOESM14_ESM.zip › Source Data Figure 6/Source Data Figure 6C.xlsx]

## Sheet: Sheet1
values are Atp6 fold change over the cell cycle
Control all timepoints			Fzo1 depleted gen 1
low Atp6 concentration	middle Atp6 concentration	high Atp6 concentration	low Atp6 concentration - 0-3 h	middle Atp6 concentration - 0-3 h	high Atp6 concentration - 0-3 h	low Atp6 concentration - 3-6 h	middle Atp6 concentration - 3-6 h	high Atp6 concentration - 3-6h	low Atp6 concentration - 6-9 h	middle Atp6 concentration - 6-9 h	Atp6 concentration high - 6-9 h
3.88403	1.61477	1.83183	7.16607	2.14704	2.33933	0.874298	0.837763	1.75339	2.95946	0.794877	0.338618		images and raw data are available on an OMERO server, see data availability statement
1.95536	2.53276	1.49303	1.77042	1.91152	1.549	0.710423	1.58485	0.899022	2.08524	1.22048	1.16747
2.71786	1.42776	2.62586	0.357429	1.68804	2.31821	0.847705	1.31006	0.833218	0.36686	0.403947	1.42777
1.7911	2.61649	1.00551	4.12976	1.84491	2.4503	0.860983	1.41752	1.16769	0.537835	1.69634	1.59409
2.25375	1.85503	1.8523	0.72004	1.84491	2.70262	5.74827	1.25993	1.28356	1.79346	1.35743	1.74916
2.42623	2.06323	1.78027	1.36055	2.26678	1.68258	1.10666	0.813708	1.01064	2.23186	0.959794	0.83527
1.41886	2.46433	1.34611	1.99653	1.02298	2.10796	1.28447	1.1455	2.16134	0	2.71604	2.117
1.50476	1.47418	1.3461	1.4393	1.31185	2.14867	27.5356	0.909471	1.53901	0	2.27765	0.992741
2.28729	2.21409	1.48052	1.45634	1.31185	1.44972	0.986801	0.963842	1.58335	3.96968	0.791158	0.505325
1.80371	1.54125	1.70004	3.00851	0.886964	1.57699	1.4882	1.17882	1.30529	3.91181	1.14707	1.27644
1.36282	2.76581	1.80131	0.995119	0.886964	2.10708	1.11754	1.17882	1.22867		0.528565	0.894588
0.805813	2.17173	2.2654	3.34753	3.73839	2.21866	4.59848	0.905073	1.39094	1.01283	1.32181	0.734541
2.24736	1.67173	1.62099	0.750399	0.730604	0.777202	1.57374	0.905073	0.737782	1.60591	1.10969	0.96284
1.7628	1.65025	1.94068	0.750399	1.62787	2.06275	0.843495	1.57856	1.80555	0.812809	1.06645	0.721218
2.23787	1.38127	1.94699	2.47424	2.92458	1.8139	1.22466	1.51212	1.05192	3.36427	0.613539	0.797227
1.32496	2.1955	1.64557	0.431694	2.35027	1.21112	0.110138	1.54482	1.23459	1.2637	0.665765	1.20418
2.76267	2.00071	1.69361	1.0364	2.14665	0.736531		0.935457	1.5723		0.768089	0.78686
3.22531	0.700612	1.70345	2.29183	0.92439	1.6443	0.753297	0.290404	1.62551	0.195927	1.72052	1.35094
2.90042	2.36687	1.2985	2.45397	3.02734	1.38105	0.550504	2.33426	1.61342	0.498661	0.594287	0.627062
4.07188	1.6472	2.06838	1.8034	3.71156	1.39727	0.692282	1.02167	1.1501	1.34429	1.22617	1.42021
1.0168	3.03671	1.21126	2.30669	2.12005	1.85269	0	1.0735	0.849759	3.8754	0.838962	1.20073
1.78778	2.35952	1.83477	5.73558	1.6484	1.74502	1.61238	1.53867	1.78073	0.644792	0.70368	1.20961
1.20559	2.16166	1.55326	5.73558	1.45733	1.94858	0.809994	1.53867	1.29346	1.29345	1.06298	0.985226
1.38337	1.95405	1.2562	1.04939	2.81774	1.22277	3.41239	0.771128	1.4386	0.932249	0.612544	1.53895
2.88503	1.8124	1.58203	1.61063	2.07359	1.41678	2.77107	1.45384	1.39038	2.03755	1.19954	1.61439
3.07328	2.32873	1.54047	1.61063	2.51824	1.96485	1.01854	1.19055	0.994693	1.74319	0.74878	1.6185
2.26976	1.16392	1.46544	1.44179	2.30766	1.85336	1.24794	1.43525	0.322873	1.38432	1.30801	1.35521
3.13724	1.51074	1.35442	3.44558	3.19623	2.72347	0.872255	1.08942	1.10935	4.76337	1.10919	0.849499
2.67593	1.83061	1.40566		3.5787	1.46368	0.851485	0.874013	2.11626	1.14147	1.08683	0.85955
2.97048	1.53061	1.75534	1.73668	1.70287	1.24568	0.919563	1.60125	1.077	10.6228	0.448481	0.921174
1.89139	1.42926	1.30542	1.48146	1.49987	1.06066	0.919563	1.10672	1.03636	0.935374	1.29853	1.40795
4.01831	1.39612	2.07132	2.28329	1.14756	1.8622	1.17689	1.03907	1.54075	2.50803	1.0517	0.762803
2.91648	2.67869	1.87498	2.31663	1.36615	1.8622	1.43993	2.47048	2.20145	3.20113	0.551878	0.646603
2.15964	1.87658	1.18296	3.44448	1.36615	2.53202	1.70247	1.04058	1.48901	1.12895	0.996434	1.06717
3.17437	2.21941	1.12478	1.30253	0.887252	2.59364	0.123385	1.41943	1.3029	2.24347	0.494707	1.23605
1.5499	2.35107	1.507	1.30253	2.06879	1.78468	1.25985	1.15922	1.71518	0.66374	1.76919	2.00377
3.87264	1.95109	1.27021	1.41057	1.35862	1.65812	4.72506	1.06131	1.16856	1.79434	0.994239	1.6467
0.9734	1.09951	2.01188	4.98598	1.22958	1.15564	4.72506	5.04218	1.18012	3.28579	1.82077	1.54344
5.72347	1.06719	1.29886	4.23634	2.88526	2.26296	0.490816	2.69685	0.818426	1.63008	0.170405	1.06116
3.36029	1.55698	1.35748	1.24468	1.91434	2.26296	2.49037	2.69685	1.09212	1.03057	1.24319	0.620925
2.85831	1.88768	1.16667	2.91551	3.48352	0.787451	1.07249	0.764536	0.694743	2.14726	1.2514	0.794372
2.34133	2.44213	1.79546	2.99711	1.23012	2.04298	1.07249	1.19154	1.05513	3.06648	0.245488	0.705554
3.96008	1.4907	0.96046	1.75336	1.47551	2.02349	4.00953	1.6079	1.69309	0.744404	1.04417	1.39098
2.27374	1.15932	1.74271	1.25198	1.85816	2.02349		1.73505	1.9415	0.935216	1.42973	1.23623
2.06077	2.38001	1.58815	0.982948	3.85935	2.12163	3.52158	1.31934	0.946676	4.84146	0.877453	0.819641
1.97875	1.22715	1.62418	2.23964	2.28725	1.17361	3.87159	3.08025	1.01488	0.369091	1.66623	1.24973
2.95055	1.62886	1.12586	2.54847	2.28725	1.62144	1.10399	0.912576	1.01488	6.77477	1.27553	0.539368
2.06214	1.41987	2.07139	2.5499	1.45265	1.36706	1.13727	1.74316	0.55216	1.34575	2.25363	2.87477
3.43455	1.54011	1.28337	2.25533	2.18898	1.85151	7.32047	0.596593	1.05086	1.26932	0.71824	1.03008
1.59196	1.52567	1.90587	0.865088	1.81717	1.56244	0.521597	1.57568	1.7438	0.0503964	1.11087	1.3902
2.54281	1.68399	1.50241	0.865088	2.53541	1.40016	1.7514	0.979225	1.46675		0.686977	1.05358
2.90128	1.08633	1.58102	2.09479	1.7395	1.63866	1.7514	1.30535	2.3377	1.02355	0.513382	1.74832
1.70308	2.13192	1.51202	1.96257	1.75209	1.90724	1.02091	1.09159	1.21816	0.762101	1.96202	0.788121
2.36176	1.3359	1.2181	5.70233	1.37874	1.90724	3.5257	1.80084	0.832284	1.04322	1.17195	1.2621
0.469506	2.22303	0.927338	1.81591	1.77997	0.727373	5.49684	0.63577	1.44239	1.13179	0.49066	0.478937
1.59456	3.25853	1.44832	1.72624	1.36451	1.39587	1.27098	0.909655	0.834165	0.896112	0.671122	0.36107
2.40894	1.48347	1.38839	1.6351	3.45408	2.27175	1.82918	1.52083	0.597367	1.22387	0.801668	0.919127
3.13953	2.08799	1.92616	5.12614	1.78243	2.46596	4.32752	1.52083	1.20079	1.19431	1.35219	1.45954
3.07396	2.12307	1.34815	1.91261	1.24009	1.91069	1.05294	1.2355	1.30026	0.753207	2.0947	1.12729
2.1124	2.0059	1.39732	1.7913	2.05062	1.83511	2.19448	1.23328	1.56346	3.24461	0.636696	0.945299
1.10052	1.35186	1.23337	1.23894	2.49023	1.25772	0.920157	2.01915	2.67801	3.29935	1.17667	0.805049
1.63242	1.18957	1.33997	0.883053	2.21348	1.03466	0.920157	3.29155	2.67801	4.6111	1.21449	0.847708
2.08397	1.43912	1.56562	2.57929	2.21348	3.04682	2.24089	2.01414	2.18608	1.88505	1.86151	1.31574
1.42288	2.21123	1.63995	2.62081	1.44208	1.80255	3.33589	0.946059	1.45888	1.69299	0.550568	1.39844
0.887313	1.40865	1.33641	2.50454	1.26062	1.80255	1.33258	1.8469	0.186247	1.46009	2.38895	1.36974
2.98255	1.76732	1.76919	1.50697	3.31865	1.62998	0.680657	2.1319	1.34767	0.725275	1.23959	1.82832
3.036	2.20088	1.32275	0.848353	1.92825	1.63567	1.97928	1.04654	1.94603		1.98058	1.55316
2.03453	1.25491	2.02823	1.36737	0.951321	2.02708	0.868367	1.28577	1.07381	0.85529	1.10151	1.70106
1.84895	1.46353	1.51305	3.65963	2.23374	1.69224	3.01298	0.809311	1.22331	10.5758	0.944104	0.849527
1.35761	2.00313	1.64565	10.2004	3.50709	2.4022	1.45265	1.05783	2.42285	3.12472	1.29129	0.957943
3.82635	1.84472	2.19299	5.26476	2.42958	1.22487	1.45265	1.51477	0.989152	0.21875	0.980311	1.8853
1.57765	1.21457	1.30686	1.78308	1.08704	1.22487	2.77601	1.95046	1.06837	1.88506	0.886571	0.697973
2.9271	2.51915	1.27754	2.29241	1.92761	1.90967	1.69056	1.5973	1.35998		0.954852	1.67322
3.46142	2.5566	1.50453	2.26608	1.59403	1.25156	1.69056	0.825855	0.529683	2.02881	0.842137	1.19535
3.83369	1.38777	1.74596	2.18151	1.75434	2.41479	1.2513	0.634962	1.91933	1.78634	1.55042	1.14381
3.43787	1.19111	0.828621	1.45502	3.55544	2.07581	1.75051	1.3574	0.411232	0.484653	1.47703	1.18367
2.64783	2.33813	1.73154	4.10391	0.586601	5.21918	1.49083	0.699762	1.96533	0.883336	0.607794	1.23273
2.19054	2.52501	1.63437	2.37242	1.59964	1.85897	2.83174	1.61861	1.32804	1.31416	1.0596	1.50567
3.41852	1.15903	1.28652	1.12994	2.04001	1.5385	3.20869	0.928838	2.72333	1.73307	0.665096	1.01594
1.97766	2.33818	1.43075	3.93448	1.80222	1.35971	4.39171	1.5146	0	1.4156	0.769484	1.29732
1.90961	1.53008	1.98394	3.93448	1.46834	1.05515	1.87304	0.48629	2.23575	1.51765	2.64397	0.639017
4.13749	2.10519	1.67367	1.27361	1.76788	0.734612	1.30973	1.08643	1.29919	0.922615	1.1755	0.444269
1.92454	3.03763	1.53592	4.03413	0.746688	1.23637	2.12755	1.00122	1.4239	0.19956	1.06698	1.01154
0.570838	2.05472	1.12522	4.03413	2.58667	1.36534	0.346545	0.77702	0.972125	0.791638	0.293766	0.921124
1.70898	1.33569	1.70894	2.79267	1.76386	1.5018	1.47617	2.27935	1.85584	0.699176	0.810568	1.25786
2.74221	2.36453	2.0553	1.66791	2.3941	1.74874	1.6821	2.27935	1.75806	1.6881	1.00133	1.72907
2.45641	0.98442	1.56509	2.92678	1.16378	1.36774	3.36254	2.66035	1.56542	4.7898	1.70722	0.874567
2.3303	1.20311	1.2605	2.45082	3.09505	1.61204	2.49711	1.6242	1.45536	0.839217	1.43896	0.967444
4.20391	3.5162	1.83926	1.47364	1.7124	1.72542	1.02317	0.581592	1.09163	0.697627	1.07211	0.938809
2.13638	2.12559	2.14248	1.74926	1.3101	0.842074	0.677877	2.13839	1.08166	0.42112	1.0353	2.60567
1.60645	0.943503	1.81052	1.77389	1.97072	1.27502	3.97307	0.921433	1.08166	1.81292	2.73651	1.09457
3.04658	1.40988	1.03549	3.09057	0.184564	1.92663	1.22739	0.905392	0.803695	0.950149	1.15001	1.10822
6.7842	2.2005	1.31496	2.11321	3.32663	1.21653	1.00893	1.48427	1.34135	8.48361	1.5197	1.47865
1.60781	2.03651	1.38368	6.57996	3.32663	1.53343	0.910268	1.14132	0.91939	1.07251	1.15078	1.0861
2.96209	1.92942	2.05759	2.44722	1.72643	1.73918	6.17952	0.596034	0.969402	1.16729	0.465456	1.02243
2.48041	1.50394	1.3411	0.573625	1.84926	1.56148	2.09173	1.2499	1.37278	0	0.634769	1.24706
1.50659	2.44548	1.87685	1.52968	2.33085	1.75432	2.09173	1.79611	0.886994	0.810457	1.2775	1.28988
2.97759	1.63476	1.39868	5.51171	2.63704	1.20827	0.833296	1.51198	1.02623		1.46161	0.529626
2.26184	2.40196	2.33408	1.85928	2.11716	1.6574	0.833296	0.730534	1.34573	0.533541	2.0386	0.896709
2.39057	2.07747	1.49123	7.71128	1.88795	1.29687	2.12955	2.04832	1.34573	0.645369	2.34011	2.081
2.26633	1.21115	1.98067	2.35252	2.58434	1.69828		2.04832	1.75508	4.01628	1.49538	1.77303
2.08675	0.596011	1.49572	3.03973	1.6242	1.45076	3.72702	1.6654	1.75508	0.833907	1.51796	0.949106
2.51799	1.19528	2.08093	11.1013	1.6242	1.97305	0.794856	0.985501	1.12383	1.39408	1.03106	0.488909
4.94414	2.06008	1.19071	28.6355	1.37276	1.11852	1.84639	1.82798	1.12383	0	1.02723	0.87408
2.51547	1.71104	2.53809	5.88082	0.883655	2.16397	0.844007	0.505075	1.46489	1.66615	1.22557	1.97935
3.25365	1.56959	1.72029	0.909672	1.45331	1.98955	0.496816	0.670676	1.09642	0.927458	1.44218	0.428493
3.04533	2.23957	2.17603	7.54708	2.27492	1.15542	3.00842	1.43283	1.192	1.3075	0.965412	1.25659
1.82281	1.01919	1.29794	1.13763	1.17231	1.71924	1.3036	2.84592	2.23208	3.8908	0.578614	1.50884
4.06738	1.57174	1.40454	1.58477	3.6586	2.17563	0.816664	0.717614	0.428762	2.93007	2.35654	1.03976
1.16979	1.86974	1.57059	1.11578	3.22293	2.05982	6.41935	0.717614	1.38591	0.633931	0.96326	1.10171
2.36057	2.4126	1.24103	1.88862	2.63747	1.54965	3.40365	3.27222	0.883573	1.6794	0.986679	1.16883
2.49913	1.82796	2.07974	2.38202	1.50411	1.3055	2.47636	1.4421	1.91811	3.00691	1.3113	1.1918
6.9102	1.90665	1.71949	3.95076	1.88376	1.61243	2.17298	1.20069	1.26384	0.734016	1.61693	1.1813
2.85043	2.94077	1.67875	0.659694	1.4764	1.27165	0.686306	1.01562	1.26384	2.84588	1.02819	1.45366
2.43905	2.30847	1.32838	1.38878	1.51523	1.2495	1.66851	3.42841	1.81181	1.87885	1.78063	1.01085
3.24095	1.38141	1.99958	2.30575	1.26829	1.47051	2.25553	0.962885	2.66053	0.689421	1.08557	2.29878
2.16374	2.38984	1.2415	3.40171	1.22153	1.86993	3.50483	1.18145	2.13611	0.933857	1.28529	1.43306
3.63827	1.6306	1.49727	3.40171	1.87088	0.257166	2.2368	0.768615	1.74535	1.12823	1.84668	1.52228
1.25982	1.69685	1.12854	4.11751	2.02308	2.05871	0.520372	1.38952	2.2758	0.396096	1.87372	1.23015
1.2706	1.65988	1.47825	1.9843	3.33889	1.1051	1.04258	2.23879	0.947306	0	1.27204	2.75314
4.32799	1.4128	1.49432	4.90262	1.5936	1.67181	2.70022	1.26114	1.6845		2.19745	1.38953
1.59823	1.38104	1.35782	0	1.91372	1.13236	0.830688	1.10164	1.5755	4.86279	1.36069	0.928085
1.18227	1.47035	2.1836	1.59274	1.91372	1.7847	2.20625	1.8781	1.52229	0.675	0.727456	0.952149
2.76584	1.86529	1.19528	1.59274	1.39251	1.7847	0.928515	0.784696	0.835732	1.56238	1.02827	0.785881
1.47369	2.37628	1.0623	5.46788	1.39251	1.53202	2.79878	1.67967	2.12984	1.49978	0.898229	1.2458
2.22815	1.22658	1.53159	2.14801	3.2366	1.53202		0.978469	1.4784	14.8326	1.11692	1.00251
2.52355	2.55021	1.52773	1.49164	1.32265	1.17248	1.3591	1.17472	1.85789	0	0.797507	1.51684
0.499462	2.80426	1.57976	0.591015	2.18101	1.61105	2.67453	0.647179	1.93806	0.519005	2.33759	1.62072
3.72609	1.00579	0.795793	0.495041	1.58496	1.59783	0.584862	1.11783	1.93806	0.802103	1.2422	0.801339
3.25063	2.94606	1.37611		2.51032	2.60825	0.783789	1.37011	1.59959	3.68362	0.475326	1.21476
2.59361	1.52342	1.09722	4.48899	2.70511	2.2341	1.25363	1.11402	1.64368	1.6014	1.71672	1.36745
2.88145	1.91218	1.59547	1.846	0.408419	1.5935	1.50321	1.79643	0.963066	1.42528	0.975097	1.26254
2.71451	0.795887	1.25878	3.49564	3.11725	2.18743	5.35889	2.92982	0.709866	3.75558	0.708837	0.51837
1.45172	1.44592	1.28262	2.5906	3.08056	1.35045	1.87087	2.27497	1.59394	0.532995	0.935835	1.12685
2.03048	1.43454	1.00324		0.876588	1.88847	3.5912	3.84082	2.4597	0.407966	1.87999	0.882419
2.3705	2.23912	1.56085	1.24213	1.56093	2.31222	1.03014	0.973993	1.93607	0.952948	1.08983	0.747718
2.72668	2.00892	1.30884	1.64897	2.83463	0.706939	2.79734	1.57169	1.93607	0.691404	2.28469	1.30673
3.14554	1.56733	1.69536	6.80982	1.13668	1.49222	2.79734	1.17142	0.962613	1.76557	1.11446	1.48047
1.44371	1.11949	2.02144	14.7771	1.50207	2.07754	1.83924	1.34975	0.962613	1.93822	1.31871	0.856448
1.28569	1.38523	0.903665	0.453942	3.12853	0.63401	1.67003	0.934916	1.56237	1.61126	0.864426	0.466128
1.52628	1.35828	1.32919	3.17807	0.807643	1.2782	3.27634	1.69275	1.9182	0.580651	1.07779	1.96339
2.45335	2.23793	1.2971	3.15617	3.70556	1.02415	0.670101	1.69275	0.798918	2.93086	1.43082	0.774915
0.976856	0.959126	1.5096	2.18716	3.70556	1.27804	1.35696	0.887568	1.24528	1.24262	0.945794	0.82921
5.77871	1.62337	1.91982	1.73677	2.64581	2.5783	1.125	1.16519	1.28486		1.77761	0.989598
1.46549	2.67579	1.2961	2.34685	1.52117	0.934287	1.125	0.672582	1.21806	2.76907	1.58133	0.944799
1.17234	1.2444	2.10692	1.3962	0.838405	1.3486	2.34702	1.45911	0.524758	0.899874	0.934035	0.840268
2.23831	1.49101	1.6255	4.02197	3.20687	1.30201	0.638786	1.45911	2.20239	1.00809	1.16643	1.76232
2.3262	1.02778	1.50176	3.14748	3.20687	0.966902	11.3777	1.65965	1.39465	1.25198	1.96428	0.701023
2.41122	2.23222	3.66201	0.922517	1.42719	1.2676	0.598335	2.56684	1.23188	1.09917	2.06641	0.840858
0.605396	1.36378	1.86099	1.16723	1.42719	1.11146	1.93783	2.39013	1.31596	1.98053	1.59387	1.37388
1.6439	1.49851	1.01701	2.41114	1.04044	0.825731	1.96634	1.56513	1.58007	0.682386	0.531517	0.858128
2.26445	1.09016	2.35928	2.60433	1.65263	0.82393	1.49474	2.04762	1.14727	2.54405	1.33472	1.06134
2.01512	1.58628	1.53344	2.60433	2.03871	0.88253	1.73713	0.747861	0.924072	2.02804	2.85848	0.86832
1.7771	1.47021	1.31198	2.33713	2.31837	0.88253		1.33195	0.533342	2.14136	0.790421	1.22781
1.85548	1.93436	1.24318	2.33713	1.34483	2.0574	2.66732	0.523142	1.14512	6.08471	1.11686	1.17385
3.23497	0.761593	1.51248	1.90643	1.34483	2.69689	2.58785	1.00712	1.58043	0.515287	1.21029	0.586031
2.58239	2.1119	2.16384	0.873637	1.90585	1.63192	2.40794	1.00712	1.14053	0.94386	1.91158	1.02449
2.15806	2.44536	2.49327	2.4843	2.68963	1.63192	1.48831	0.807901	1.3283	2.02922	3.10532	2.25976
3.95218	1.81185	1.61574	2.02825	0.933969	1.64664	2.35191	0.807901	2.35355	0.906651	0.829417	0.719817
4.00153	1.99267	1.44251	0.77042	0.597071	2.38705	1.77152	2.62787	1.33349	10.2026	2.14305	1.68549
1.37216	1.63195	1.01828	4.00526	1.48011	0.194377	1.73374	1.86121	1.33933	1.48263	1.65098	1.65376
1.85664	2.59015	1.50654	2.16162	3.45974	1.35675	0.87394	1.18052	0.748217	0.459144	0.37017	1.19528
1.95848	2.49234	1.28521	1.91319	3.45974	2.27196	1.46267	2.11405	1.6563	0.656652	1.92044	1.00281
0.659689	2.04334	1.68564	0.900934	2.46604	2.26301	3.43714	1.25836	2.16322	0.0856578	2.26835	1.28994
1.32847	1.68135	1.79779	1.83809	2.27036	1.06031	1.92813	0.568791	0.867584	0.276252	1.71146	0.959142
1.49401	2.12524	1.69134	3.86676	0.871884	1.31569	2.04456	0.496435	0.0337788		2.57153	0.738287
1.02211	3.17775	1.5252	0.927042	1.78567	2.71639	1.67232	0.938111	1.25377	2.07816	1.65027	1.84477
2.02868	2.86065	1.7359	0.927042	1.91907	3.37102	1.14728	1.21062	1.4702	1.32541	1.32398	1.9411
2.68655	2.16978	1.36708	2.71922	2.36633	1.17798	2.29794	0.964989	0.957412	0.990895	0.356922	1.86281
2.46582	1.92056	1.87654	2.71922	0.731246	1.53538	1.11688	2.11863	1.88313	0.996965	0.416332	1.25184
1.95534	1.89873	2.01001	0.212615	1.37415	1.53538	2.7339	1.0027	1.34703	1.59069	1.75436	1.2775
1.34701	1.11222	1.27684	1.21355	1.37415	1.9772	0.865106	1.50658	1.11892	1.29939	1.61516	1.28719
2.75085	1.05924	1.02373	1.21355	1.21283	1.9772	2.18795	1.37372	1.55514	1.25338		0.847488
1.00309	2.82254	1.63034	0.758808	1.92511	2.89185	1.23126	2.29076	1.85643	1.30439		1.74899
2.63698	1.70193	1.194	2.27772	2.24961	2.45574	0.675852	1.18617	0.583272			0.788559
0.957709	2.38528	1.36389	3.17887	0.97308	1.22271	1.15018	0.858256	0.726381	2.73424		0.73925
1.96946	0.93503	1.95503	2.56762	1.96398	2.24708	2.36731	0.717178	0.406649	1.8		1.39109
1.50735	1.88326	1.25186	3.89351	1.62909	1.18415	2.96536	1.20697	0.716003	1.07083		1.85448
2.45346	1.62974	1.6479	1.17889	1.62909	2.11814	0.858252	0.773921	0.716003	1.41398		0.995892
0.656898	1.21893	1.63087	0.511333	1.8744	1.08512	1.33133	1.51703	0.982863	2.47508		0.654427
2.10827	2.04617	1.94104	2.35371	2.62152	2.30355	1.33133	0.612554	0.982863	1.11349		1.36265
1.71429	1.71766	1.32843	4.14848	1.26468	1.64856	1.15157	0.820541	1.35225	3.19503		1.11259
1.81323	1.73157	1.60042	0.843669	1.26468	2.12212	0.593248	0.635019	1.20532	0.300111		1.49484
3.36701	0.990762	1.05133	0.668814	1.00205	1.67882	0.686986	0.529325	1.28351	0.482904		0.817807
1.9129	2.08904	1.61917	1.39742	1.00205	1.71447	1.97744	0.567239	1.83295	0.784105		0.672899
1.28346	1.29384	0.852762	1.39742	1.62977	3.25993	1.18416	0.906643	0.986432			1.91201
3.97993	2.10824	1.35638	1.05356	1.62701	1.53904	3.96576	0.736532	2.00384	1.0506		1.30035
2.51897	1.57152	2.11978	3.48464	1.62701	2.0025	1.87994	1.17758	1.99058	1.3267		1.04986
2.02418	2.94157	1.67628	2.31483	2.46894	2.0025	6.07688	1.17758	0.727725	0.547911		1.19546
2.02277	1.5641	2.21289	0.878601	2.96784	0.919715	0.687188	0.991808	2.16003	0.660924		1.15706
4.24094	1.21329	2.59476	2.55913	3.93644	1.13704	1.04058	0.874122	0.752106	1.0339		1.20832
0.963677	2.24772	1.21814	1.82928	3.93644	1.31884	4.04157	1.14853	0.627055	1.08821		1.21921
3.03292	2.36352	1.46368	0.532849	1.47275	1.31884	4.17182	1.60584	1.01485	0.420827		1.81514
2.84717	0.922682	1.42112	10.3466	1.02449	0.744575	1.02737	0.775428	1.41229	0.898908		1.39994
2.02063	3.05643	1.74163	2.0398	1.02449	0.744575	0.935659	0.757625	1.63085	2.11014		1.12705
1.43565	2.04901	1.91276	1.97018	1.44649	2.16471	0.935659	1.24519	1.0211	2.02173		0.664796
1.9723	2.12156	2.29029	2.12667	1.668	1.5614	3.83319	1.24031	1.0211	3.02503		1.10178
2.1341	1.43043	1.56673	5.41377	1.02677	0.921587	1.62472	0.919309	1.35595			0.533782
2.76399	1.33289	2.23955	4.40724	1.29429	1.24391	0.962206	1.074	0.959965	1.25093		0.655446
1.55703	1.95599	1.426	2.27083	2.24871	1.24391	0.580628	0.349686	1.51345	1.86557		1.88401
2.15793	2.06548	0.889559	1.35699	1.76489	2.64708	2.49994	0.973571	1.15443	5.5891		1.60841
2.57472	1.16066	1.23152	1.35699	1.76489	1.43624	2.02206	1.45058	1.23533	0.287245		1.43849
2.41234	1.54189	1.84033	4.43616	0.874003	0.980324	0.594937	0.889793	1.61756	0.635122		0.9678
1.90079	1.547	1.78273	3.95681	0.874003	1.20902	3.10675	2.27965	1.51343	21.149		0.93887
3.15723	1.82931	1.60273	2.29045	1.17603	1.90047	0.812472	1.07746	0.595344	1.72755		1.81358
1.80728	1.51502	1.73572	2.29045	1.80816	1.90047	0.812472	1.07746	0.634709	0.864121		2.16714
1.69227	1.43294	1.1758	2.07649	1.71593	1.44312	1.28358	0.679392	0.634709	1.49152		1.15254
1.74217	0.914609	1.44039	2.49945	1.69096	0.711942	1.28358	2.05148	0.978847	1.36847		0.599723
2.26889	2.47628	1.59164	0.739902	3.65447	1.00237	0	2.07019	1.76938	6.17808		1.02976
2.3863	1.44165	1.11429	3.23236	0.692922	1.00237	0.829334	0.48776	2.58061	1.76667		1.16187
1.66513	1.09556	1.42854		2.4005	3.02416	2.04652	0.48776	1.17377	0.364987		2.31102
1.99125	1.6714	1.20768	1.56589	3.8428	1.0905		1.08887	1.46774	1.82779		1.3185
3.40712	1.69283	1.40019	1.99878		1.59521	26.2571	1.81578	0.546205	0.500828		0.933915
3.27529	1.48439	1.89483	1.99878		1.5091	26.2571	1.80485	1.18739	1.2798		1.03277
2.91578	3.03584	2.01427	2.35764		1.79918	1.38424	0.567931	1.6022	0.527027		1.11338
2.64235	2.58939	0.834848	2.35764		2.06633	1.93292	0.970856	0.966274	1.02798		1.00767
1.33376	1.96702	2.21656	1.95369		1.8589	1.59594	0.913217	1.2453	0.94898		1.3379
1.37692	1.64516	1.19513	3.21074		1.95392	0.527649	0.947105	1.2453	2.10094		0.686036
7.10241	1.76344	1.40749	3.56687		1.71165	1.33534	0.947105	1.48626	0.870239		0.949338
0.367091	1.12246	1.3951	19.5836		1.42322	3.92952	0.821083	1.48626	0.500897		1.14631
1.47761	1.4787	2.36246	5.13791		2.07162	9.5289	2.19248	1.16272	1.73901		1.29003
2.82555	2.11086	1.1181	2.87234		1.85407	24.9299	0.683246	1.77559	0.887172		1.02692
4.19268	0.919501	1.10178	1.00572		1.93328	1.10827	0.802259	1.85875	0		1.96306
2.38135	1.51816	1.52981	2.6995		2.11236	1.85057	0.564103	2.34862			0.926697
2.68637	2.50754	1.99731	3.86254		2.4268	1.43932	0.94236	1.37674	1.64431		1.07156
3.10713	1.20057	1.85176	2.06978		1.25596	0.45881	0.756471	0.298616	0.298027		1.62279
2.89634	0.890659	1.53946	0.71801		1.7006	1.56492	1.31482	0.789684	0.791206		1.20074
1.60849	1.94603	1.39744	0.71801		1.00587	1.4829	1.31482	0.835442	1.0298		0.684525
1.86646	1.58648	1.66901	0.47216		1.35947	3.09471	2.34298	1.21509	0.830287		0.474379
1.78932	1.69807	1.282	0		1.94853	1.27073	3.2486	1.42804	0.8125		1.19101
1.69809	1.78906	1.94962	0		1.27281	0.733195	1.92206	2.55464			0.901727
2.59571	1.86033	1.47178	0.677621		1.8909	0	0.51977	1.81709	0.354946		1.1857
3.53684	1.68926	1.32431	0.677621		1.36767	2.12586	1.60713	1.10178	1.45942		1.06247
12.3732	0.567421	2.43872	16.3573		1.90127	0.749973	1.12193	1.80366	0.904927		1.05496
2.04625	1.66759	1.94169	3.26195		1.33555	1.58757	1.12193	1.15898	0.70053		1.22208
3.76945	2.03689	0.852962	2.67124		1.95996	1.3955	3.18511	1.41171	1.34716		1.03723
1.52573	3.25379	2.04384	2.67124		1.5934	1.1567	1.98848	1.50011	9.5961		1.22958
1.727	1.83204	1.65641	3.13259		1.10229	1.95212	2.70831	1.50011	2.25879		0.51555
2.58257	1.40533	0.987284	3.13259		1.13033	1.55782	0.832686	0.990445	0.927117		1.27592
2.94866	1.80469	2.16456	1.42487		1.5291	0.913097	1.05168	0.772559	0		1.87142
1.09006	2.03047	0.950958	1.4777		1.18649	0.979732	0.702145	1.31102	1.62301		1.35366
2.10914	2.301	1.47426	1.4777		1.18649	1.75951	1.30255	1.31102	0.577076		0.98857
1.97504	2.20258	1.28289	0.0992167		2.10805	2.74711	1.04281	1.5945	0.398947		1.83058
2.47718	1.33411	1.47958	4.42646		1.53354	1.41653	0.680514	0.963991	1.1885		1.48678
1.77969	2.66396	2.36829	0.771554		1.32381	3.32446	0.924107	1.36388			1.03938
1.63667	2.15663	1.23897	3.7744		1.22532	3.32446	0.15144	1.46927	2.68875		1.23498
3.09295	1.90061	2.22325	2.62353		1.22532	0.0597182	1.14581	1.46927	1.11703		1.03264
2.31474	2.37863	2.61078	3.98874		0.988595	1.30185	2.29185	0.777068	1.09865		1.15704
2.77373	1.69297	1.5176	1.33064		1.72658	3.17794	2.29185	0.559492	0.479181		1.47302
4.73706	2.93874	1.6671	1.33064		1.27829	0.843596	0.918061	1.37911	0.67963		2.02884
3.48048	1.99248	1.77657	3.41045		1.17984	0.843596	3.20607	0.654145	0.505218		1.26699
2.23116	1.42706	0.690136	2.07793		2.04071	242.827	1.50891	1.28488	0		1.75261
1.88385	1.65156	1.15787	2.07793		1.29456	3.77662	1.40896	1.65769	0.597723		0.904494
0.863389	2.11271	1.43263	0.836379		1.29456	1.58955	0.672824	0.960832	0.508546		0.694767
2.81558	0.721918	1.17706	0.836379		2.57864	1.58955	1.7444	1.44216	0.677684		1.5116
3.89331	2.2824	2.17708	2.46637		1.91958	2.17302	3.20376	1.24594	1.137		0.616695
2.44898	1.36948	1.24317	2.46792		2.33339	1.0358	1.14388	2.20373	0.918818		1.14881
2.36746	3.09749	2.06899	4.48379		1.81018	6.84454	0.655769	0.597503	1.00733		2.10568
3.97827	1.10025	1.61976	4.48379		0.696767	1.15587	0.695953	2.37349	1.53873		1.80802
2.2754	1.95009	1.53557	3.96216		1.89694	1.15587	2.01448	1.04981	1.14085		0.984424
2.01705	1.4416	1.38468	2.46079		1.48391	2.58603	1.91474	1.72048	1.51647		0.664317
2.97363	2.18954	1.81815	2.46079		1.70795	6.38391	1.81765	1.29367	0.882085		1.49374
4.42217	1.61957	1.49546	3.62085		1.56413	0.81233	1.80675	1.29367	1.72195		0.63492
1.55773	1.94287	1.36889	2.96342		2.13165	2.22957	1.4055	1.34396	0.899392		1.07214
1.25112	1.88693	1.50607	2.96342		1.86213	1.08827	0.55103	1.75489	3.01955		1.13849
4.25305	1.95098	1.8016	3.17205		2.8044	0.949473	0.564436	1.50867	0.594884		0.833584
0.937042	1.64781	1.59834			1.24561	1.20853	0.621031	1.29168	0.306223		1.36977
2.14837	1.69493	0.892722	3.97335		0.849435	2.27795	1.46841	1.33818	2.06551		2.11294
3.00518	1.32437	2.70203	3.97335		1.09501	2.55264	1.64519	2.11742	0.320282		1.08547
1.39295	1.66607	1.55579	3.32514		1.54075	0.212775	1.19728	1.72143	4.1359		1.85586
0.964574	2.05063	1.50564	3.32514		1.97533	0.838307	1.74217	1.57213	2.96748		1.57396
1.62668	2.6165	1.75391	3.91005		1.61775	0.906124	1.36391	1.64985	0.656956		1.10732
1.52486	1.40107	1.73671	3.70821		0.913505	1.14565	0.39525	1.22669	0.486288		1.5134
1.47174	1.66094	2.03926	1.48267		0.801478	1.04432	0.653531	0.985228	1.03577		0.471519
2.64333	2.03006	1.43812	0.532659		2.46579	2.65528	0.779159	0.990218	1.51781		1.15178
3.21567	1.87138	1.3986	4.27947		2.46579	1.45773	1.13934	1.18879	1.07636		0.814321
1.36362	1.69528	2.50025	5.72001		1.68808	7.42052	0.662147	0.991347	0.671668		1.12532
3.56272	2.60303	1.38539	3.14277		0.810211	2.16997	0.968358	1.51896	2.47099		0.922219
2.30042	1.3033	1.73886	3.75827		1.28226	3.47744	0.616322	1.40887	1.55003		1.00463
2.42573	2.07586	1.31447	3.38381		1.45371	1.02912	0.76997	1.32581	2.16365		1.00153
1.89676	3.25991	1.35955	2.94936		1.1952	0.113279	1.08297	1.42636	2.08278		2.03869
1.34126	1.88484	1.49077			1.16175	2.99124	2.08803	1.20831	2.60581		1.6674
3.01877	1.73215	1.66378			1.54779	2.41112	2.66611	1.15496	1.10235		1.59422
2.12938	1.14952	1.1589			0.716932	0.982465	2.50469	1.52379	5.80758		1.35555
5.6562	1.29362	1.64431			2.09135	1.67648	2.01092	1.1383	2.25583		0.961763
1.88937	2.20652	1.55772			1.47182	0.783719	0.975368	0.711464	0.0799273		1.89969
1.836	1.3761	1.66063			1.07427	1.96173	2.13892	0.631582	0.651898		1.49111
1.32047	2.22868	1.1004			1.07427	1.40992	2.0451	0.976828	0.341661		1.70129
2.26705	1.06714	1.88515			1.36402	0.75641	1.1914	0.803428	0.952517		1.07007
2.84524	2.92667	1.62462			1.36402	4.07931	2.41419	0.739404	0.95001		2.23983
2.14764	1.23564	0.781605			1.28085	1.7989	1.41784	0.642972	1.09686		0.772347
1.06122	1.46045	1.42361			1.28085	0.322726	1.46976	0.642972	0.492857		2.26565
1.62508	1.67688	2.22458			1.32537	0.822418	1.39744	1.60713	1.41729		1.93439
6.72897	1.72315	1.17124			1.32537	0.42147	1.15716	1.37329	1.02607		1.24708
3.33393	2.34301	1.23716			1.75661	13.4622	1.75762	1.41189	23.1558		0.913906
3.17086	1.78669	1.74939			1.75661	0.833438	1.11769	1.09197	1.30564		0.973429
2.20673	2.10673	2.6868			1.33621	1.12494	1.0999	1.65379	0.769378
1.14241	2.00482	1.06886			1.19316	5.13659	0.538323	0.647562	0.582149
0.896268	1.46228	1.15164			1.28199	5.02077	1.09679	1.0484	0.780665
2.28061	2.51145	1.86516			1.65102	1.79111	1.47885	0.925823	0
3.86905	1.69749	1.43303			2.52229	0.785396	1.30929	1.0998	1.81371
1.41445	1.11871	1.86439			1.69513	1.20192	0.537749	0.554592	1.33006
2.45142	2.51386	2.16297			1.43951	1.20192	1.1185	1.72841	1.15089
4.35629	2.31011	1.48709			1.91097	2.29033	2.314	1.72841	1.38773
4.7322	1.32402	2.10077			2.03393	2.29033	1.05725	1.22972	1.10011
4.03585	2.28893	1.67852			1.15156	1.49021	1.39465	1.22972	0.947759
1.77666	0.986645	1.61502			1.67449	1.49021	1.81451	1.47259	0.883244
2.73631	2.47711	1.3691			1.00627		1.45027	0.975314	4.75568
1.60767	1.79369	1.97129			2.1463	33.9353	1.02735	1.3224	2.43414
3.00401	1.8314	0.749712			2.08797	33.9353	0.791786	1.19332	1.00554
2.05051	1.29878	2.00247			1.27334	0	1.47888	2.15584	4.52575
3.28459	1.53852	1.66193			1.27697	4.22624	1.47888	1.35115	1.4392
2.94032	1.35834	1.74253			2.52575	4.22624	1.57191	1.60496	4.41324
5.43504	2.04603	1.36155			1.9656	0.856198	4.41922	1.68821	2.04778
1.19798	2.71789	1.22824			1.6767	0.622184	1.41405	1.76384	1.33583
1.4849	2.44491	1.62978			1.15889	0.47428	1.61555	2.21171	1.13004
1.95901	1.72316	1.46674			2.69397	1.64091	0.810239	0.917622	1.31321
0.490597	1.41998	1.22116			2.46457	3.9546	0.86764	0.884197	1.53058
2.60558	1.92407	1.12391			1.26504	1.52635	0.773298	0.719327	0.672238
3.35637	1.62445	1.53274			2.01841	1.35693	2.66469	1.10555	0.534178
4.73684	2.73853	2.20518			1.4087	0.268858	3.09797	1.11205	0.585308
1.10732	2.27318	1.48977			0.547964	6.28842	3.29394	1.22001	1.36186
1.41833	1.60716	1.64909			1.19557	1.10193	1.18299	1.22001	0.766506
1.97762	2.1803	1.48695			1.90048	2.66337	0.500381	1.15438	0.835118
2.51774	1.74526	1.92572			2.34617	1.51973	1.46913	1.70082	1.64893
2.51179	1.19904	1.27595			1.08532	0.391138	1.46913	1.36943	2.46797
1.96219	1.464	1.2699			1.8003	1.45872	1.88149	1.26089	1.64429
1.49219	0.806955	1.01636			1.59214	1.80071	0.959393	1.81978	1.89425
1.4195	3.42243	2.27986			1.33983	2.76516	5.05361	1.20075	1.06341
1.61884	1.74807	1.15858			1.40497	1.09084	0.769163	0.582791
2.24743	1.82787	1.62169			1.40497	2.5549	0.384556	1.65579	0
2.57564	2.09496	1.18663			0.525538	1.80764	1.42559	1.35922	0
0.997285	1.46869	1.73907			2.12824	3.34509	1.39644	0.779371	2.6698
2.04626	1.69527	1.74878			1.11927	0.982449	1.13621	1.33865	1.28423
4.45756	1.97025	1.72399			1.11927	0.728098	1.07564	1.38159	0.477582
2.24172	2.61313	1.39739			1.37476	1.21348	0.703983	1.54103	1.39026
3.89307	1.47066	2.31673			1.37476	1.21348	1.99721	1.70076	1.41787
1.58819	1.56902	1.50412			2.97663	1.04147	1.61849	1.72998	0.927534
3.44027	2.85524	1.823			2.97663	3.46405	1.15668	1.09736	1.34277
3.01056	1.17988	1.4919			1.34051	0.321518	0.651483	1.97644	0.685225
1.99256	1.52069	1.87329			2.02674	2.41305	0.651483	1.0523	1.21376
2.76209	1.6726	1.80463			2.02674	0.94574	1.02567	1.37452	0.604095
5.23313	1.9912	1.40714			1.85543	0.94574	1.90442	1.65869	0.366757
3.63094	1.75593	1.04759			0.61906	1.57905	3.10738	1.6242	1.49696
3.9073	1.0926	1.06196			1.56224	1.19598	1.07734	1.10048	1.80597
2.7135	2.90093	1.35753			2.05511	1.31099	0.829523	0.663	1.72751
3.01309	1.57117	1.67558			2.08508	2.88655	1.22938	0.664312	1.24945
2.25357	2.11058	1.39022			1.80325	1.10581	1.87987	1.62152	1.29369
2.60882	2.27548	1.37496			1.58811	1.57665	1.18066	1.27495	0.874033
2.70935	1.30751	1.25591			1.09984	2.19314	1.69164	1.25959	4.78795
4.64018	1.90529	1.6088			1.33867	4.57326	1.58912	1.91561	1.40877
2.15615	0.861719	1.53176			0.988743	1.72111	1.28512	2.20108	3.05651
1.73284	2.47014	1.92273			0.788725	0.925823	2.67999	2.12068	1.32938
1.40841	2.08482	2.00781			1.46142	0.742862	0.816753	1.16688	1.2972
1.37237	2.1695	2.55591			2.0919	1.63847	0.572177	1.04338
3.92759	1.9912	1.17434			1.38424	6.26735	1.10431	1.64136	1.69033
2.83207	1.75254	1.84385			1.77449	2.25186	1.10431	0.98254	0.765704
1.27255	1.47554	1.22157			1.26284	2.24459	1.46721	0.997915	1.7153
2.72765	1.83962	2.04672			0.89451	1.69142	1.46721	0.963466	1.53418
1.60562	3.34673	1.71799			2.18783	1.17445	2.36018	1.40632	2.24885
2.56536	2.55845	1.7226			2.23245	0.496696	0.851958	1.20522	1.27145
2.42091	2.58086	1.97183			1.90971	1.18592	2.09976	0.131619	0.37529
4.63239	1.88139	1.62052			1.96872	1.14777	0.871941	0.929067
1.30338	0.932808	2.13543			0.909823	7.353	1.69218	0.929067
3.2744	2.25346	1.41481			1.69575	2.44776	2.0904	1.20002	14.1453
2.25158	2.77679	1.98382			1.71562	2.01278	1.14597	1.15204	0.574174
1.89941	1.95744	1.23837			1.71562	1.08532	0.789309	1.573
2.20768	3.70122	0.630543			3.15214		0.789309	1.39248	2.50159
3.93067	1.98271	1.70711			3.15214	1.1231	1.91921	1.12383	1.3247
1.63547	1.99359	1.39407			1.97368	2.2973	2.37228	2.24302
1.70408	2.61983	1.50875			1.14355	1.2488	2.26983	1.48362	0.636113
3.14994	2.51886	1.85522			1.14355	0.399557	2.81199	1.72863	0.232875
3.58915	2.24605	1.33997			1.45134	1.63895	1.8845	1.14699	1.59063
1.61902	0.49674	1.76943			2.76277	0.789097	0.816073	1.39658
1.66234	1.93931	1.16704			1.2385	0.891197	0.816073	1.02345	0
3.35238	1.98108	1.85965			1.47062	0.633141	1.91924	1.95068	0.775939
2.08657	1.48426	1.79401			2.28673	1.66728	1.75216	1.39281
3.43394	2.0731	0.849563			1.22663	4.82477	1.27624	0.927781	0.120122
5.83606	2.54015	1.07504			2.21288	2.27353	1.03992	0.788556
2.84788	2.73804	2.43668			3.15938	0.739596	1.68767	1.15067	3.69928
2.39778	1.85719	1.60144			2.37605	0.741404	1.12358	1.35817	10.4462
2.22702	1.45652	1.98585			2.23903	4.11284	1.02279	1.12723	0.374325
2.21776	2.76159	1.77664			2.68142	0.13346	1.02279	0.904132	1.35379
1.95074	1.78603	1.57177			2.2228	1.10721	1.47637	0.804183	1.28271
2.16092	2.19803	1.98781			3.97556	1.51623	0.642619	1.34074	1.96065
1.53801	2.35634	0.835872			1.01545	1.00753	1.3615	1.63085
2.95853	2.33668	2.41661			2.394	3.19525	3.66795	0.744113	1.2033
1.80303	2.46983	1.70292			1.6712	2.36347	2.15307	1.45024	0.833516
1.79735	3.17158	1.60283			1.08338	5.54908	1.51197	0.876267	0.239583
2.12482	1.79293	1.38388			1.56421	8.54968	2.26118	0.798925	0.377454
3.37884	2.31586	1.62406			1.67219	1.32904	3.59158	1.14056	1.20903
3.49913	1.92496	2.41187			1.2542	0.313062	1.38	1.89031	8.93836
4.46331	1.475	1.37456			1.21285	3.62807	1.41784	0.922726
2.38618	1.82549	2.14118			1.03185	2.85828	0.981461	1.27819	1.84749
4.46021	2.39221	1.458			1.14873	2.48753	1.21982	2.11399	0.671979
4.77881	2.17694	1.78965			1.27241	1.20186	0.59758	1.10707
0.719979	2.72213	1.23997			0.902822	1.90567	2.20135	1.50953	0.857143
2.22347	3.0518	1.89428			1.4645	1.70423	0.993947	1.35047	1.21444
1.77771	1.88245	1.65247			1.28867	1.11735	0.685664	1.29521	0.366946
2.1792	2.01183	1.09537			1.89035	1.54124	2.36765	0.990058	0.813779
1.77355	2.57634	1.75563			1.89035	1.03926	2.36765	0.881541	1.8951
3.52301	2.49029	1.05218			1.78757	2.14022	2.18455	0.738313	2.92327
2.02858	1.07771	1.4111			1.78757	0.235341	1.4747	0.702416	1.26452
1.1291	1.68867	1.40416			4.02347	1.69648	0.58582	1.06416	9.48259
7.38881	1.90254	1.92963			4.02347	2.18499	2.00035	0.787387	1.04483
1.64199	1.83038	1.73408			0.878477	1.55463	0.467662	0.93611	0.670676
1.86373	2.23062	1.12246			1.05897	1.60295	1.55666	0.760847	1.25294
2.03644	0.754007	1.4112			1.05897	1.17162	1.58972	1.25617	0.617845
1.11604	3.2575	1.20771			2.23888	1.52548	0.745731	1.80136	0.593951
1.81709	1.71124	2.49357			2.14972	1.71207	1.16206	0.93978	0.68056
2.83813	1.87501	1.29611			1.69	0.424518	0.758076	2.46016	2.04724
3.69355	1.94143	1.35839			1.76739	0.882661	0.638149	1.66971	1.40753
2.06097	2.22688	1.16268			1.00611	0.816693	0.638149	1.38842	2.26521
2.75082	2.13816	1.29017			1.58632	1.57864	3.01867	1.91533	3.20188
2.49359	2.43427	1.40817			1.50526	1.36523	1.64798	1.56025	1.14344
1.63959	2.11627	1.75957			1.14083	2.60098	1.41157	1.77407	2.31347
7.59492	2.603	1.47241			1.66753	0.470359	0.810761	1.13867	28.6391
2.67998	1.62852	1.64376			1.27046	3.1729	1.5492	2.84704	3.95329
2.63841	2.34299	0.562899			1.27046	3.05993	0.619183	1.41621	1.10248
2.48071	1.18681	1.63629			1.47505	0.284488	0.619183	1.45842	2.31829
0.741091	4.10479	1.76527			1.43884	3.74125	0.960034	1.85193	3.86111
2.75972	2.97106	1.3915			1.43591	3.3952	1.20248	1.13614	1.13293
0.946978	2.21608	1.93749			1.43591	1.43769	0.719256	0.960721	0.846619
2.84589	0.976398	1.53408			1.68104	2.13419	0.887449	0.728345	0
2.3413	1.92602	1.68271			1.78952		1.0005	1.44095
1.95435	1.98591	0.65713			0.762281	0	1.1296	1.40025	1.19717
2.58569	2.51169	1.27893			1.20897	2.4578	0.866944	0.951496	3.88791
3.49183	1.43391	1.44455			1.79566	1.11454	0.866944	1.44122
2.12293	3.32584	1.18963			1.79566	1.11454	1.77718	1.68964	1.96419
1.47888	3.04357	2.79587			1.91987	9.00816	1.24305	1.5984	1.02884
2.74394	1.55595	1.35177			2.2727	9.00816	0.943449	0.964156	0.766024
2.01964	1.84548	1.94581			2.2734	1.35474	1.29498	0.945231	0.892158
1.92998	3.16881	1.2519			0.923726	1.35474	1.4169	1.53623	1.52543
2.07916	2.39192	1.54434			0.923726	22.9852	0.95435	0.998272
1.98531	1.93415	1.05152			1.23115	0.404188	1.65042	1.55916	0.525099
2.23897	0.323926	1.56816			3.07133	2.47699	1.2348	1.81925	1.08358
3.28706	2.04158	2.12075			1.10186	1.15757	1.04514	1.02261	0.768234
4.37066	1.0848	2.05169			1.02053	0.679605	0.509504	1.10038	1.19936
2.81802	1.58102	1.66162			2.04957	2.74364	1.18181	1.56161	0.912511
2.38986	1.29814	1.77166			1.84085	2.01974	1.18181	1.31443	1.04353
1.95374	1.37659	1.56112			1.36219	0.831065	2.02821	1.13643	2.06835
2.56293	2.79137	1.51735			1.63462	3.03738	2.02821	1.21264	3.9863
4.09877	0.678884	1.42369			2.40842	2.96124	0.832875	0.649169	1.04409
2.81518	2.24385	2.54029			2.35777		1.77092	1.05359	1.4433
4.86545	1.10539	1.36493			1.43329	1.16581	1.77092	2.06308	1.16428
2.8049	2.60466	2.26218			3.20641	0.885611	1.59264	0.738126	0.550385
2.314	2.03213	1.54107			1.3397	0	1.08259	2.07236	0.875886
3.75719	2.38454	1.42775			1.30251	1.2788	1.32124	2.02015	1.12929
3.02174	2.1178	1.78566			2.10731	1.0271	0.447542	1.00124	0.862645
1.57203	1.52326	1.59216			1.6315	1.37079	2.10945	1.27363	0.977577
2.3557	2.64394	2.15525			1.88062	0.894579	1.34955	1.3853	0.0254684
3.90289	2.09316	2.11241			1.29403	0.470501	1.20933	0.892316	0.651786
9.92416	1.69191	1.34911			1.4369		1.3328	0.858255	0.59497
2.02864	2.76632	1.09053			1.4292	0.690239	1.71356	0.836888	0.170626
5.05068	2.44612	1.58254			1.83762	2.89386	1.27972	0.394548	3.33659
4.57265	2.5902	2.04765			1.77595	0.883337	2.45001	1.63797	1.17376
4.9726	2.75422	1.35764			1.75851	2.41949	3.06742	0.924541	1.85877
4.74759	1.89764	1.80188			2.0326	0.862693	0.983214	1.16431	0.755628
2.74232	2.16765	1.99329			1.47594	0.983824	1.17248	2.86176	0.521614
2.10685	1.75527	1.19207			2.01935	1.56648	2.86468	1.41536	2.70169
4.19062	1.6009	1.68113			0.699552	0.967341	1.4539	1.55793	1.00738
2.85321	1.37123	2.47833			0.699552	5.25496	1.95326	2.26748	0.840714
1.12959	2.43825	1.39301			1.35207	3.33313	0.699103	1.81184	0.957447
1.17273	2.03181	3.09085			1.35207	1.17477	0.699103	1.74365	1.33523
6.5063	2.27573	1.0419			1.70137		1.66338	1.09096
2.08268	1.68648	1.67619			3.35939	2.65566	1.88991	0.939122	0.945619
4.0413	2.19287	1.74669			2.82107	4.65152	1.24534	1.13249	2.02119
2.28873	2.03744	1.5419			1.62627	1.79261	1.24534	0.432489	1.63378
0.939138	1.5157	1.89108			2.10428	1.07028	1.20501	1.30175	0.565802
3.26417	1.56043	1.52782			3.14954	1.87448	1.3209	0.981345	0.935383
1.93999	2.05635	1.91946			1.26031	2.42038	1.88574	2.95546	6.17406
3.5478	2.32131	2.21185			2.0907	1.11023	1.41317	1.45318	0.765411
1.75268	2.40088	1.74507			1.77266	2.98282	0.811798	1.38964	0.722984
1.34088	3.19166	1.86763			1.02969	0.448751	2.94295	1.69907	1.86306
1.52485	3.12908	2.43325			1.38282	1.52916	0.736108	1.52135	0.469394
2.19401	2.4902	1.23269			1.86449	3.62587	0.736108	2.21995	0.905347
3.20859	1.42331	1.17291			1.86449	0.409031	2.40296	1.3415	0.899197
2.30446	1.18794	1.09978			1.76613	5.34215	1.91164	1.97085	5.97799
2.66495	1.92213	1.57471			1.76613	0.718895	2.54248	1.55631	15.3293
1.81623	3.11894	2.04481			1.8512	1.45222	2.24515	0.91176	5.13119
3.21617	2.22567	1.09899			1.17489	1.10985	1.17303	1.47846	1.06487
2.43367	1.20418	1.22422			1.26938	0.422163	1.4133	0.648664	0.67658
0.827574	2.35653	0.918772			2.12007	0	2.06543	2.031	0.0838213
2.83479	1.65618	1.54255			2.12007	0.324786	1.63642	0.528908	1.32428
3.44933	1.18502	1.44087			1.00118	3.14716	1.42698	1.98516	1.54206
5.57985	3.20876	2.02038			1.00118	1.30376	1.02442	0.804249	1.41658
1.55888	2.30106	1.46621			1.17422	0.199321	1.19065	0.621328	0.400137
2.47928	1.78742	1.9836			2.03389	0.728598	0.662375	0.837363	1.0924
1.01482	1.5814	1.46116			3.16353	0.992827	1.28273	1.47685	1.06233
3.70906	1.71944	1.48903			2.27198	0	0.959881	1.58132	0.476093
2.24309	2.14787	1.14061			1.64432	2.75712	2.53403	2.76962	2.87163
3.0443	2.85648	1.07588			3.79607	1.12784	1.77214	1.48339	0.596654
1.75645	1.90624	1.13971			3.01374	1.18983	1.77214	2.18675	5.87603
2.46808	2.50897	1.83567			2.49951		0.774042	2.34998	0.915675
3.32326	2.55094	1.75877			1.32354	1.11824	1.65851	1.77083	1.30711
2.16816	1.68911	0.945539			2.27999	0.469616	2.54009	2.25417	0.84684
1.74922	0.833818	1.00379			2.4771	4.83263	1.13571	0.987001	1.18824
5.5968	2.09941	1.34096			2.30417	1.42028	0.671493	1.35215	1.33378
1.49654	2.86954	3.4007			2.95737	2.55604	1.65457	0.525435	1.28644
2.00639	1.51607	0.894823			0.704987	1.68061	1.65457	1.37334	2.23345
3.64473	1.28364	2.27168			1.86401	1.09235	0.289183	0.790028	0.51802
2.65852	1.37464	1.16469			0.900477	1.30491	1.86446	1.07788
3.73015	2.92054	2.03703			0.974161	3.56646	1.07003	1.07788	1.04665
0.976031	2.32002	1.30915			1.44568	3.90828	2.18265	0.863244	0
4.34919	1.35125	1.4593			2.25238	4.05196	1.60203	1.41548	1.08487
2.00077	1.55104	1.97194			1.0191	1.23162	0.654803	1.58444	0.822245
2.78395	2.17175	1.47548			1.0191	0.570789	0.977523	2.04785	3.07143
1.06646	1.53855	1.89077			1.42694		1.49828	2.15148	1.83789
1.57482	1.63053	1.72625			1.42694	2.48467	1.25966	1.88152	0.780246
2.87732	2.93537	2.30382			2.88919	1.25793	2.86162	1.65588	0.604883
2.17073	4.40667	2.16754			2.88919	0.704082	1.84267	3.44763	0.904829
2.3945	1.26568	1.22384			1.81723	1.67697	1.16301	1.13127	1.93803
4.49051	2.53088	2.17659			2.04445	2.45472	1.3624	0.783609	0.483594
1.63937	1.34278	1.73119			2.05271	3.86416	1.83088	1.68384	2.25605
3.53375	1.85857	1.64292			1.00797	1.09582	1.66412	0.93562	0.925332
2.61524	1.12684	1.48589			2.66785	2.7154	2.4018	1.26803
2.35802	1.91925	1.39248			1.45535	1.27764	2.63994	1.09586	1.24928
1.86195	1.50251	1.27944			1.88288	2.10175	0.973886	1.17324	1.41094
7.92115	2.69614	2.23328			1.32223	1.47323	1.89906	1.90043
1.62277	2.40223	1.201			1.14064	2.00014	1.94856	1.40429	1.67742
0.693742	1.8223	1.89431			1.90643	3.19534	0.673024	1.87602	2.30749
2.25244	2.04645	1.83401			1.64875	1.63627	0.673024	0.764578	0.906189
1.89146	1.60605	1.46945			2.45733	1.07405	0.508958	0.853237	0.408602
2.76627	2.3642	1.66617			1.2923	0.641407	1.41981	1.85686	2.87953
2.02018	1.77481	1.79055			1.523	0.675623	2.2057	0.825971	0
2.12698	1.78086	2.7403			1.00703	0.123453	2.17414	1.02303
1.82634	1.86951	1.94925			1.36983	1.15424	1.44529	1.91328	0.492368
2.91366	1.79994	2.15176			0.97944	0.820068	2.57977	1.94552	0.254873
1.83015	1.32599	1.9965			0.93186	3.41339	0.800032	1.224	0.77224
3.48061	2.8551	0.956941			1.88581	1.75365	1.55552	1.06742	1.98985
3.73804	1.59148	1.36381			1.88581	1.98162	1.52074	1.26292	0.721752
2.05751	1.64765	2.23355			1.19876	0.778364	2.46529	0.961392	0.136949
4.92871	1.9148	1.51605			1.54075	0.743996	2.36782	2.24904	3.53426
3.07429	2.12574	1.94091			1.54075	1.53446	1.58838	1.64274	0.84304
2.4103	3.05481	1.70684			1.62873	0.789474	1.98184	1.57835	1.3761
2.651	2.42722	2.46992			1.62873	1.19176	0.782916	0.947411	1.12996
0.992961	1.51423	1.32332			2.53338	3.45813	2.92948	1.24331	3.07837
3.17048	2.03942	1.20755			2.53338	1.35851	1.09597	1.99655	1.06066
1.60321	2.07681	2.11112			0.690051	0.823802	1.69797	1.05795	3.32319
2.32459	1.95393	1.57372			0.690051	1.37669	1.69797	2.13113	0.92029
3.71597	1.8194	1.2784			0.805518	0.758522	1.35795	0.815366	4.0723
3.1531	2.86449	1.72406			2.00369	0.758522	1.35795	0.689005	4.19294
2.04568	1.4316	1.62708			1.92308	1.35455	0.919182	0.846315	5.08927
0.638032	1.40885	1.87426			3.85967	1.4155	0.919182	0.649928	0.773455
2.17286	2.6623	1.71354			1.72508	2.43218	1.9368	1.58856	1.47363
2.39375	2.16252	2.19021			2.11976	0.860476	0.68468	1.60081	2.44435
2.8339	1.79884	1.94974			2.73655	1.41007	1.63588	1.37742	0.73477
1.53556	2.0051	1.89859			2.69454	1.24414	1.13058	2.34772	0.842972
0.738686	2.22496	2.60399			1.12751	1.24414	2.49283	1.68511	0.77232
1.66945	2.13055	2.19027			2.25187	2.30259	2.49283	0.908174	0.973398
1.32805	1.29179	2.30346			1.56621	2.32789	1.62472	0.878525	0.853858
4.33666	2.43814	2.11966			2.92686	2.32789	2.24191	1.37845	0.873062
1.50648	1.93701	2.04355			1.36843	3.55389	1.43862	1.48144	1.60065
1.74925	1.81045	1.75376			2.19045	1.75859	0.730384	0.747341	0.725924
5.4484	1.16315	1.84527			0.319851	1.75859	0.730384	0.667146	1.07504
1.37836	1.72784	1.5108			2.70808	1.81099	0.748367	0.692828	0.996299
3.21574	1.44012	1.49822			2.70808	1.04168	1.04419	1.1135	2.22015
2.63345	1.76032	1.31899			1.40053	1.34403	1.52646	1.3765	1.12072
2.62577	1.51499	1.51337			1.40053		1.37322	0.969261
2.63053	2.05041	1.64516			1.62518	2.50121	1.37322	1.68988	1.01256
2.18824	2.02101	1.36576			1.96597		1.6423	1.12914	0.785801
4.66446	1.63967	1.86507			0.979205	0.980084	1.79765	1.97688	1.14746
2.36516	1.1268	1.24775			2.15147	1.0295	1.79028	0.661867	1.28523
2.30416	1.33399	1.59518			3.55442	1.9475	0.715071	2.01954	1.0142
1.17793	2.22258	2.01205			2.3818	2.2206	1.50892	1.58731	0.794799
1.79333	1.96504	1.53822			1.89108	1.33718	0.698817	1.33675	0.384852
1.32049	1.68762	1.77572			1.35049	1.51096	0.698817	0.471871	0.806639
1.77056	2.01293	1.46609			1.83758	0.448165	1.37046	0.896706	0.79634
2.25956	1.67731	1.78018			1.38561	4.76126	1.37046	1.26466	1.14381
1.75305	1.34284	2.01522			2.10949	1.39976	1.13787	1.49022	0.663189
1.95994	2.12204	2.87055			1.30101	1.60232	2.31967	0.814986	1.81781
1.81647	1.37514	1.21985			1.76998	0.231718	1.27732	1.01361	1.64192
2.2395	0.692388	1.90395			1.76998	1.25218	1.27732	1.07372	0.170202
1.65037	2.16425	1.31423			1.13567	0.376643	2.64617	1.34122
1.58433	1.95261	2.02029			1.26353	1.32205	2.64617	1.73776	2.39567
1.56945	3.15825	0.878229			1.58354	0.95763	0.725964	2.09438	0.995174
3.23268	1.43211	1.44605			1.21754	1.5542	0.725964	0.989196
1.42112	1.66425	1.53705			1.21754		1.73457	1.36226	1.86539
1.69814	2.18575	1.57787			1.90005	0.96168	2.2329	0.794074	0
1.23338	1.58032	2.00992			1.90005	0.910575	2.2329	1.03086	0.435606
1.45334	0.602117	1.57045			1.45475	0.785129	1.43647	0.0838383	1.50915
1.94278	2.07151	1.79637			1.45475	1.06843	0.731863	1.20618	0.256374
1.13667	1.35917	2.33433			1.36627	0.664283	1.70602	1.07977	2.3952
1.84318	2.7967	1.09078			1.36627	13.6546	1.79624	0.86905	1.73469
2.88118	1.29194	2.44767			1.42416	0.938922	0.743062	1.38071	0.16763
2.91564	0.907074	2.26793			1.42416	1.45781	1.16203	1.68264	1.13166
1.28113	1.85381	1.94357			1.2008	1.48126	2.98439	1.3897	0.866021
1.3244	1.96246	1.40737			1.5904	0.899796	3.51506	1.10265
1.24695	1.66129	1.68283			1.60314		2.70785	1.58265	1.13299
3.87287	1.62281	1.02239			2.98803	0.5357	1.46788	1.47088	1.0839
1.39537	1.69158	0.844743			1.64992	0.771203	1.43111	0.763422	1.08099
2.41039	1.98111	1.69715			1.64992	0.912303	1.43111	1.90661	0.480174
3.26489	1.40577	1.32984			2.37175	1.66428	3.38103	1.29593	5.12963
0.808347	1.58847	1.97928			3.06386	2.16591	1.77477	1.5328	0.787004
2.37985	2.08772	1.24886			3.08268	2.16591	1.77705	1.49922	0.592497
2.83278	1.29675	2.45663			1.29058	1.34268	2.04857	1.31616	1.37377
1.93475	2.42728	1.27066			2.80245	2.49315	1.79472	0.971823	2.66655
2.39688	3.03478	1.35945			3.56306	1.82423	1.79472	1.56317	2.8278
1.0264	2.96799	1.29096			3.56306	0.992658	2.39577	1.90782	0
7.46544	1.53709	1.6583			0.634291	1.75833	1.32796	1.62034	0.544971
2.41476	0.582195	2.4538			2.1876	9.00755	1.59123	2.15912	1.01234
1.92268	3.25149	1.6755			0.74787	1.03314	2.50941	1.43934
1.35404	2.74594	1.57653			0.74787	4.43612	2.50941	0.981375	3.29344
2.64619	2.02111	1.6288			1.25735	0.933034	1.87592	1.1845	0.362545
1.27017	2.28335	1.76201			1.25735	2.06633	0.482024	2.43744	1.26134
0.501225	3.11747	1.36172			0.98016	18.3349	0.482024	1.48672	1.79153
4.68954	1.59334	2.21226			1.14678	0	2.55787	1.28461	1.50948
3.30624	1.99942	1.92806			1.14678	1.02857	1.22319	2.26742	0.705905
2.18384	1.89917	1.28704			1.41542	2.44664	1.69648	1.3912	1.37286
1.83007	1.6812	1.37121			1.94741	8.65468	1.69648	1.28097	0.548652
1.99954	2.10933	1.89148			1.78588	5.06224	2.83061	0.790245	1.8785
3.48916	2.28872	1.6052			1.78611	1.57822	2.83061	1.80379	0.107817
2.14281	2.4124	1.46691			2.41309	0.645706	1.15488	0.96261	1.02915
2.34956	1.95451	2.36564			2.41309	0.718311	1.15488	0.752452	1.68515
2.55296	2.69033	2.16662			1.3253	1.11647	1.66769	1.6724
1.89633	2.26157	1.8445			1.39166	0.834251	1.13707	1.6724	16.925
1.21875	2.82681	2.86531			1.38682	8.8497	1.73569	2.75621	0.0318341
1.77792	2.70542	1.77267			1.928	0.904474	1.73569	1.19185	2.36262
1.63904	1.19068	0.863865			1.928	1.19043	1.60267	1.27338	0.328267
1.90784	1.64259	1.99474			1.29728	0.958693	1.60267	1.825	0.596495
2.21369	1.86094	2.1636			2.5232	1.19713	2.76876	1.52553	6.20492
10.0541	2.27691	1.56968			1.04325	1.80746	1.43273	1.58067	0
1.70446	2.85869	2.04449			2.10726	0.967034	1.43273	1.25066	1.72373
0.881736	2.15775	1.67471			2.10726	0.902836	1.60812	1.6311	1.10095
2.085	2.48626	1.23466			1.05666	3.46544	1.06282	1.8901	0.607136
3.02053	1.54576	1.60174			1.05666	1.65685	1.98623	1.26431	2.71018
1.81211	1.72405	1.93626			1.23927	1.65685	1.98623	1.20098	0.486929
2.70778	1.56587	2.31273			1.23927	0.660974	0.921892	1.31075	1.05828
3.1837	1.52501	2.27363			1.41658	6.21137	0.921892	1.0127	1.06942
2.71797	3.80137	2.55109			1.41658	2.06947	0.971416	0.754382	1.24512
1.67148	2.19188	2.25792			1.37767	2.06947	0.971416	0.754382	0.659802
1.68116	1.97828	1.74545			1.86789		2.70336	2.68383
1.59944	2.53182	1.67102			1.564	0.29417	2.22101	1.76695	1.19565
2.30177	1.88197	1.3104			0.753322	1.30755	0.558293	1.14133	1.08211
2.669	1.72649	2.33383			2.70052	1.30755	1.58463	1.28688	1.58916
1.23566	1.42039	1.4479			1.60289	3.87645	1.58463	1.13892
1.71074	1.6238	1.59775			2.11644	2.43313	1.31255	0.93855	1.65059
1.5526	1.16153	1.95121			1.64565	3.87238	1.20889	0.93855
5.88566	2.33716	1.93027			1.99299	3.52877	1.20889	2.05186	0.522628
2.44509	2.33578	2.25247			2.01199	1.22023	3.54537	1.37977	1.63934
1.55613	1.73789	1.74335			2.01199	1.30865	0.778405	2.23521	0.935944
1.57482	2.16537	2.09518			1.87557	2.38787	0.778405	1.46311	0.952144
2.06885	2.04648	2.12586			0.749008	0.646557	3.86546	2.14587	1.70265
1.25388	1.88532	1.87574			1.62477	1.56121	3.86546	1.64925	1.0615
0.973148	1.74821	1.04574			1.62477	5.42239	1.61092	2.25148	2.49377
3.21625	1.65364	1.86654			1.56895	1.3634	1.55899	1.30579	1.07696
1.3709	1.0355	2.23648			0.734349	4.16769	2.5382	1.15685	1.51155
1.4674	1.07407	1.51043			0.734349	1.45643	1.32878	1.1874	1.10117
12.0006	1.70856	1.82181			1.79608	1.34482	1.32878	1.13075	1.45279
3.40324	0.971216	1.63034			2.35868	2.30046	1.7831	1.03307	4.30463
1.31207	1.50163	1.20095			1.87642	1.30258	2.58913	1.44504	0.364552
2.15074	2.92056	1.23339			1.54305	0.854092	2.58913	1.80246	0.707462
1.39009	2.10323	1.32084			1.12572	2.57473	1.31911	1.2354	0.951055
1.34346	1.87597	2.11752			1.50268	1.92173	1.31911	1.12313
2.5359	1.35417	1.33959			1.48932	1.3279	1.31589	1.32277	1.42779
4.73704	1.20489	2.06978			1.01748	2.77579	1.31589	0.47444	1.50272
3.9665	2.58169	1.55564			1.01748		1.21061	1.46114	4.02976
1.78719	1.03329	1.67999			2.97292	0.482051	1.21061	1.37129	1.52039
0.576412	0.870853	1.07489			2.97292	2.16935	2.053	1.65028	0.205795
1.94957	0.999884	1.46874			1.35805	0.931055	1.50707	1.77581	1.62769
2.5745	2.03525	1.50349			1.343	5.29797	1.50707	1.40473	0.613788
2.93504	1.59834	1.75255			1.343	3.24818	0.88287	1.7602	0.85628
1.29587	1.6379	1.48502			1.92342	1.34152	1.08043	1.46319	0.431159
3.14827	1.48361	1.20783			1.66774	1.19694	1.08043	2.05919	0.724455
2.64856	1.36608	1.44657			1.76963	2.49601	1.65282	1.62341	0.833705
2.67982	1.18057	1.56239			2.34919	0.880094	1.65282	1.5692	0.819579
1.06306	2.47225	1.12547			2.69394	0.880094	1.63608	1.5692	2.08527
1.68239	1.37651	1.13898			2.33514	3.0708	1.63608	1.49647	2.18198
1.32778	1.52091	1.86614			1.77716	1.37078	0.841535	1.30207	1.27088
1.84224	1.63727	1.13561			1.77716	0.70342	1.82321	1.64313	1.39917
1.30123	0.936325	1.92414			0.939249		1.82321	0.734824	0.478992
1.42023	1.68009	1.53764			0.618754		1.49084	1.63732	1.63234
1.98613	1.08524	1.84035			1.59877	0	1.49084	1.81471	0.36066
3.2535	1.22187	1.94081			2.95117	3.1907	1.694	1.3929	6.14505
3.06596	0.856795	1.47845			1.41568	3.1907	1.694	1.3929	0.813899
2.32138	1.79437	1.60062			2.81525	1.22293	1.10736	0.950323	3.59759
2.15939	1.64984	1.72312			2.86457		1.31675	1.88571	4.9925
2.67886	2.38582	1.70417			2.86457	0.34728	1.31675	1.16052	0.947922
0.749329	1.2554	1.93661			0.934443	3.83576	2.07309	1.3913	2.06284
1.09415	1.55847	2.35679			1.45835	0.710401	2.07309	1.93967	1.22561
4.28602	1.64002	0.958916			1.52652	3.20668	1.17601	1.48156	0.658004
3.51499	2.31034	1.43486			1.99055	3.20668	1.17601	1.71142	0.949607
3.19563	1.83206	1.69022			1.2855	0.718858	1.35211	1.41013
1.65898	2.06379	2.31024			2.00797		1.49635	2.10877	1.05077
4.13422	2.44472	1.34909			2.40222		1.49635	1.8411
1.0996	1.6471	2.26367			0.39713	1.12209	1.92727	1.33674	0.731871
1.3521	2.25631	2.28937			1.23642	1.78668	1.92727	2.38441	4.99317
2.83415	1.79772	1.75232			1.23642	1.67184	2.96214	1.62778	1.35723
5.37041	1.61289	1.8856			1.45713	0.966427	2.96214	0.530497	8.02876
3.66225	1.54406	2.00083			2.07516	0.184061	1.51341	1.2678	3.09934
1.06402	1.68993	2.08452			2.07516	0.405445	1.51341	1.33775	0.691789
2.9237	1.64738	1.32152			1.57115	0.41097	1.14313	1.03494	4.84033
3.54212	1.67024	2.48794			1.90363		1.14313	1.51477	1.47749
3.97581	1.50729	1.37449			1.05075		1.40342	1.26299	1.28679
3.33696	2.08235	2.04855			1.05424	15.1062	1.40342	1.33394	0.948052
2.41862	1.89043	1.99009			1.72674	1.26805	1.11737	1.67242	2.23511
1.90326	1.8636	1.88255			1.09821	0.673155	1.11737	1.36469	0.436684
2.65937	1.04091	1.27375			1.27633	2.42091	1.04988	1.59674	0.904853
4.67221	1.32989	2.22953			1.22522	0.667288	0.875054	1.251	0.370823
1.93818	2.26537	1.49922			1.22522	1.05096	1.58611	1.07037	0.824812
1.67385	2.70433	1.72519			1.18368	0.908502	1.57482	1.20719	0.829573
1.28636	2.30238	2.13693			1.41341	1.68466	0.76507	1.42517	5.70459
1.70858	1.81404	1.56082			2.83487	0	1.24561	1.42517	2.26835
1.72889	2.50248	1.64334			1.08895	0.877611	2.35843	1.67327	6.50091
2.65193	1.28576	1.82303			2.00821	0	1.1367	1.15507	0.596678
1.66664	1.85858	2.37857			1.28543	0.761485	1.64405	0.72586	1.58857
3.11028	1.03646	1.6826			0.790332	1.02416	1.15279	1.56124	0.828974
23.068	1.44086	1.97839			1.70245	1.69334	1.33654	1.16496	0.742176
4.47157	1.32452	1.3961			2.17776	1.69334	2.52955	0.849884	3.04272
1.50235	1.72795	1.71486			2.17776	1.33733	1.73555	0.697943	0.480603
3.73626	1.74816	0.82312			2.68466	2.29936	0.302362	2.25843	0.803336
2.11174	2.8416	1.23008			1.7691	0.689279	1.09544	2.271	0.949289
5.6833	2.37755	2.7955			1.7691		0.488208	1.86342	7.86236
4.11959	1.1824	0.695704			1.16952	0.828326	0.854843	2.95121	1.36679
1.93039	2.73292	1.30457			1.16952	1.38952	1.6598	1.41	2.0263
1.00942	2.24738	2.04207			1.99483	1.7506	1.65303	1.24458	6.15234
2.13866	1.23093	1.54514			1.54283	0.479607	0.98726	1.18903	1.68976
2.4422	2.54593	1.59296			1.19577	1.58992	0.463256	2.83802	4.37262
1.59624	1.89839	2.0767			1.81856	0.133475	1.13362	0.846355	1.25374
1.64797	1.75337	1.99626			1.81856	1.89082	2.46491	0.980643	0.617865
2.04571	3.6357	0.83352			2.26769	1.89082	3.91028	0.615591	0.492439
2.39779	0.724979	1.75577			1.0289	1.40878	1.01132	0.976911	2.56328
3.93895	2.92052	1.12291			1.40135	1.53906	2.28333	1.85725	1.18385
2.54833	2.1311	1.97907			2.30703	3.31613	1.59174	1.16244	0.946231
2.7722	2.09572	1.13324			1.64696	2.59346	0.408904	1.13287	0.877099
3.78284	0.719983	1.54075			2.32918	1.35856	2.14174	1.04498	0.966452
1.56967	1.84172	1.52751			2.32918		0.831586	0.779305	0.651365
2.10043	2.99891	1.51965			0.443539	0	2.43382	1.37301	14.4381
4.49077	1.62567	1.3209			3.08075	2.20016	2.08592	1.48646	1.44517
1.24521	2.97564	1.47418			2.46278	0.653442	1.9728	1.59193	0.769426
2.62923	2.81712	1.88572			2.46278	5.53738	1.03191	1.59193	1.1408
2.4204	2.14622	2.18976			2.81922	0.679944	1.36834	2.02409
1.17689	1.82003	1.38047			1.69623	0.912683	0.953492	1.46158	1.5916
3.48013	2.0367	2.51286			1.57229	0.730149	1.9989	1.14275	2.54637
3.7898	2.80589	1.03594			1.69255	1.10761	1.557	1.06548	11.4758
5.56523	2.67368	1.32307			1.69255	1.39361	0.816422	1.87418	2.253
2.89024	1.45087	2.25118			1.32206		1.03424	1.85786	0.697467
3.74822	1.36662	1.70728			0.876716		0.816437	0.718126	0.371735
2.97756	2.77019	2.13521			1.24563	2.4073	1.08651	0.795609	0.591102
1.56639	1.78001	1.75169			1.09249	0.882039	0.721736	1.09448	10.3141
5.30352	2.01217	1.04657			1.38576	1.2	1.92642	0.842648	0.470298
2.10911	1.04077	1.45463			2.11458	0.637717	1.35341	1.81	1.09827
1.6185	1.56884	0.930222			1.07432	4.83167	0.606679	1.35673
2.73417	4.19875	1.61387			1.07432	0.341593	1.48582	0.883428	3.87115
1.83272	1.39114	1.3305			1.46898		1.07838	1.45156	1.74561
2.62282	2.47924	1.55115			1.66495	1.57395	2.03106	1.3345	1.08506
1.47021	1.88445	1.41082			1.66495	0.611682	1.21004	1.25345	3.40541
1.01529	1.73831	2.00937			1.89276	0.969315	1.5051	0.652794
2.40329	1.90018	1.03902			1.56165	1.70309	1.10065	1.17014	1.50015
2.94524	1.38256	1.88847			1.3011	1.20212	1.19139	1.28582	1.47503
4.42908	1.75407	2.19092			1.30215	2.06677	1.67364	0.763885	1.65139
3.62899	3.77203	1.22383			1.56867	2.89746	1.45176	1.16738	9.82418
1.07142	1.24343	1.13164			2.03443	0.813111	0.841672	2.43229	0.0956092
3.8427	1.29789	1.73737			3.29352	1.96702	2.20076	1.85709	2.96855
3.5623	1.30737	1.80059			3.29352	0.959324	0.639552	1.01407	2.11589
2.13856	2.23187	1.46723			0.998513	1.20619	2.05069	1.11823	1.14252
1.8772	1.90727	1.26261			0.998513	1.29965	1.1007	1.57951	0.869987
1.85633	2.2138	1.69122			1.46975	1.80225	2.20157	1.9598
2.12705	1.82936	1.06931			2.10352	2.04884	2.03306	2.38616	1.59982
3.21447	1.90224	1.72951			1.31835	2.04884	1.64865	1.16712	1.89282
0.544936	1.43067	1.67174			2.09929	1.00979	1.44419	0.722071	1.08995
2.37167	1.69569	1.46574			2.09929	1.11347	0.932998	2.28843	1.42347
2.17101	0.768067	1.73062			1.37831	1.46451	1.81768	1.05256	1.34349
2.54851	1.9336	1.63759			2.25972	1.39759	1.44597	1.4361	1.65334
2.10246	2.27655	1.32112			1.07465	2.77148	2.18907	2.21932	1.21555
1.11146	1.67191	1.70771			2.00204	0.739912	1.26759	1.0148
4.62621	1.67517	1.60762			2.00204	0.739912	1.54485	0.925787
1.91445	2.16356	1.32885			2.21869	0.733285	1.5845	1.17766	0.851161
3.50424	2.00825	1.75996			2.43751	0.733285	1.27068	1.55816	0.925558
2.22778	1.93694	1.46688			2.41853	1.76339	1.40999	2.5763	0.749775
10.8601	1.74719	1.22325			2.41853		1.07074	1.43541	1.76677
6.34425	2.11509	1.29051			1.30448	3.0674	0.659614	0.865773	2.61887
2.40175	1.31349	1.19886			1.30448	1.30721	1.13998	0.893697	0.505198
1.96731	1.28961	1.41768			1.12122	0.433411	3.25223	0.88025	28.8148
2.35643	2.77163	1.00849			0.721807	1.96496		2.1107	1.19361
3.38677	0.755987	1.45907			0.721807	2.37958		1.50084	1.41596
1.1845	2.37059	2.74497			1.72773	1.70305		1.3247	1.60783
2.28107	1.64674	1.24396			1.72773	0.492786		1.58359	1.19761
1.77375	2.16994	1.73002			2.55265	2.72797		1.58359	0.546693
1.33017	1.51575	1.18358			2.16455	1.02893		1.64676
3.77625	0.93739	1.79075			2.16455	2.06217		1.52311	0.850144
2.10792	1.65569	1.11453			1.20683	1.2153		1.11718	2.62016
2.64144	2.26769	1.2652			1.20683	1.61759		0.959114	4.16487
1.75714	2.38157	0.971417			2.15008	1.07853		0.865491	0.921502
1.6093	1.49035	1.13106			2.15008	1.23846		1.35862	1.50078
3.19181	2.27175	1.7113			1.39235	1.534		3.45708	0.992014
2.75918	1.69695	0.925044			1.84018	0.687465		1.53202	0.671341
2.58991	1.4436	1.40109			1.90392	2.32962		1.51432	1.72108
1.96183	2.84337	1.24371			1.90392	2.04125		1.3907	2.04598
1.87276	1.71401	2.03502			1.31268	0.418367		0.935432	0.595709
1.30662	1.97052	1.52891			1.31268	0.760834		1.30282	1.64266
2.2543	1.78163	2.11168			1.73308	0.631605		1.82418	4.82775
3.34691	2.38181	1.09931			2.13472	2.16046		1.82418	0.770146
1.2756	1.23699	1.77543			2.13472	0		1.0951	1.02603
3.22108	1.84677	1.8954			1.23059	0.888048		1.06565	1.83096
1.63946	2.93124	3.23873			1.93787	0.608137		0.935148	1.89441
5.80852	1.62871	1.27005			1.49895	0.656906		1.27486	5.06775
2.43446	1.96389	1.4071			2.22399	0.83846		0.406122	1.11197
1.78986	1.52552	0.674569			2.22399	1.85445		0.656442	6.03912
2.30548	1.73509	1.3292			1.60568	1.85445		1.28053	1.09682
2.19205	2.55112	1.26842			1.82666	0.870699		1.28053	0.358269
3.73918	2.79546	1.33108			2.08618	0.377228		1.49767	1.51875
2.24913	2.04057	2.09707			1.94489	1.46489		1.49767	2.66408
1.36582	1.98855	0.930636			1.94489	1.18431		0.739919	2.12166
2.051	0.807504	1.48412			1.37394	0.816652		0.739919	14.0799
2.5656	1.7763	1.63457			1.37394	7.4358		1.61492	0.881144
1.70196	1.87681	1.66747			1.78093	1.90489		0.766524	1.97366
2.47365	1.56395	2.02395			1.31	1.34716		0.899307	1.19114
3.43457	1.95607	2.04391			1.31			2.65283	1.57755
3.0883	1.45396	0.954236			1.85589	0.536573		1.20197	0.863941
1.69066	1.77495	1.61676			1.85589	0.592396		1.42746	2.05133
2.55429	1.59818	1.39104			0.74709			1.46963	2.49018
3.36098	1.05609	1.55658			0.74709	1.22553		1.49881	0
7.20269	1.27045	1.51797			1.65673	0.832599		1.03687	2.71137
2.75812	1.52499	2.2423			2.30972	0.607094		1.61946	1.18016
1.79304	1.68794	1.97547			2.30972	1.61204		1.61946	3.2871
3.49574	0.64943	1.46446			0.913449	1.13869		1.11158
2.23678	2.04348	2.14147			1.89498	7.20987		1.51148	1.86804
2.89293	2.46154	2.14424			1.89498	2.03076		1.05273	1.32123
3.10229	1.45028	2.60647			2.02669	0.47996		1.26352	1.53504
5.13814	2.25497	2.13805			0.901139	2.66319		1.26352	6.48588
4.22778	2.00445	1.63317			2.09349	0.537733		0.723892	1.05874
1.62875	1.62753	1.25312			2.58194	1.23086		2.19159	0.922092
2.89135	1.9138	2.15203			1.38238	0.487033		0.712593	0.758786
3.0103	1.3114	1.83706			1.38238	1.82943		1.31501	1.51441
2.94956	2.47638	2.31203			1.82924	1.27883		1.19985	0.0620259
2.66721	2.18969	1.52317			3.11246	0.229392		1.71026
4.1767	2.29222	1.3804			3.11246	1.23073		1.71026	1.23117
1.25453	1.58691	1.35709			1.52311	0.902906		0.941947	0.361631
1.96616	1.73956	1.37545			1.99492	0.760209		1.36726	0.835027
1.42504	2.04788	1.89503			1.74385	1.2722		1.42169	1.43541
					1.20143	1.16785		0.795353	1.71125
					1.39543	1.40268		1.08465	1.85233
					2.31367	1.40268		1.08465	2.14928
					1.34491	0.577236		1.59219	1.77063
					1.24309	2.24945		2.04897	2.20285
					1.24309			1.16506	1.84833
					1.40952	0.484215		1.34818	0.60322
					3.61656			1.34818	2.16588
					3.61656	4.29558		0.866455	4.001
					1.2078	0.771215		1.41084	1.84646
					1.2078	1.23944		1.33882	1.7403
					1.62715	1.08509		0.898379	1.6895
					1.62715	1.333		0.898379	0.874607
					1.3209	0.609437		0.529282	1.21093
					1.3209	2.38107		1.17201	0.654274
					0.678674	1.80604		1.68194	0.594861
					1.19822	2.86353		1.38265	1.26296
					1.19822	1.11637		1.45989	0.681929
					1.80224	4.58514		1.77408	1.1525
					1.43078	2.24317		0.941416	2.05375
					1.43078	0.749299		2.55718	0.427071
					2.0241	1.3948		0.501935	3.58457
					2.0241	1.7508		1.51393
					1.21915	0.580544		1.18002	0.973476
					1.21915	0.926765		1.93019	1.32436
					2.01943	1.76374		1.93019	2.01718
					2.01943	2.01767		1.23537
					1.86033	1.73755		1.23537	2.53354
					1.86033	0.796751		1.26906	1.20816
					1.2973	1.02687		0.709171	0.460139
					1.2973	1.07308		2.55256	1.21729
					1.11102	0.711973		2.55256	0.486082
					1.11102	2.77102		0.947984	1.88729
					2.34795	1.37649		2.45759	0.628182
					2.34795	1.72939		1.38364	3.78394
					0.925589	0.410927		1.22043	1.79211
					0.925589	1.51882		1.22043	0.0783784
					1.43088	18.062		1.23699	2.70231
					1.89901	2.04936		0.926197	0.994237
					1.89901	1.47567		0.664016	7.93103
					1.36973	0.519754		1.04033	1.70462
					1.36973	2.19439		1.37785	0.912458
					1.71311	2.85856		1.6891	0.738188
					1.71311	1.03021		1.92865	1.64718
					1.58971	1.03021		2.46778	4.62507
					1.58971	1.05986		2.46778	1.41635
					1.27669	0		2.22362	0.750809
					1.27669	0.908083		2.00776	3.42864
					1.06335	1.88128		1.95382	1.40952
					1.06335			1.95382	6.85501
					1.66858	1.24387		0.987851	1.70871
					1.66858	1.24387		0.748557	2.28428
					1.7717	1.04535		0.748557
					1.7717	2.05885		1.11445	1.52826
					0.790315	2.52571		0.538911	1.34114
					0.790315	1.0436		1.25139	3.22533
					1.18605			1.62187	1.31137
					1.18605	0.277764		2.06832	1.02038
					1.76976	7.36282		1.38161	0.399301
					1.76976	1.1654		1.73556	1.07309
					1.23156	0.757129		0.894073	0.775
					1.23156	6.94306		1.09584	1.0732
					1.86904	1.03138		1.34636	13.4646
					1.39129	0.412073		0.556573	1.06247
					1.46945	0.412073		0.294534	1.58901
					0.751863	0.54998		1.34118	1.08459
					1.00207	1.00045		1.08902	2.25581
					1.9253	1.67471		1.82938	0.809227
					2.25055	0.0720772		1.82938	0.657274
					1.87827	1.76532		0.984756	1.13063
					1.28239	1.76532		1.53311	9.68203
					1.12006	1.75889		1.23979	1.30106
					1.49705	0.110596		1.23979	26.3363
					1.51097	1.51321		1.18224	5.03516
					0.8649	1.83259		1.11116	2.20995
					3.13732	0.776025		2.17016	1.13363
					1.27048	2.10955		1.06988	1.13902
					0.908855	2.81074		1.32515	1.87575
					1.36716	1.27472		2.23595	1.85221
					1.90453	0.288227		1.34597	3.95918
					1.22347	1.58031		1.17654	1.45133
					1.19874	0.801016		1.10558	13.5639
					1.36493	1.47702		1.10558	1.0594
					1.47849	0.835132		2.3454	0.906384
					1.64715	0.834695		1.75832	0.696195
					2.76036	1.55079		1.54763	0.631625
					1.79811	1.55079		0.851688	0.0543716
					2.33695	1.39978		0.859246	7.71357
					0.683239	1.2116		1.4301	6.56677
					0.959045	1.31099		0.731953	4.99495
					1.21778	1.31099		1.26498	0.858531
					1.54803	1.92849		1.41827	1.89244
					2.40531	1.54829		1.88617	1.93825
					0.995611	1.54829		2.23988	1.92792
					3.43624	1.90898		0.772103	1.63545
					1.8684	2.55153		1.4739	1.57072
					0.890781	2.14877		1.37614	0.511536
					1.54358	0.387517		1.75615	1.6411
					1.43209	1.63581		1.45237	7.74604
					2.14106	2.25349		0.827034	0.982469
					2.55739	2.17741		1.8403	0.324666
					3.08346	0.885822		0.705231	3.67385
					1.65957	1.04661		1.07434	0.449849
					1.13417	1.62941		1.31063	1.19807
					2.76676	1.0277		2.00904	11.5343
					1.32766	0.722112		2.00904	1.38215
					1.11316			2.12187	0.560588
					2.37538	1.03597		1.36218	1.21187
					2.34762	2.15608		1.36218	1.2367
					2.358	0.765228		1.10084	1.10322
					1.32547	1.44081		1.10084	1.23128
					1.26161	1.61229		1.66869	1.73851
					1.67234	1.09951		1.6904	1.4763
					3.6558	0.925981		1.6904	21.6942
					1.55081	2.69354		1.88819	0.690476
					1.51614	0.687621		1.82556	1.39352
					1.09515	0.734713		1.24492	2.57261
					1.61624	0.6143		1.24492
					1.4163	2.69351		1.06864	45.9524
					1.46923	2.48108		1.50847	14.8205
					1.46274	1.24053		1.573
					1.56965	5.43963		1.55553	3.48345
					1.59862	0.711111		1.1541	0.965362
					0.90808	1.28775		1.46673	0.793484
					1.93611	1.28775		1.02716	3.23582
					1.26883	0.743327		1.11188	3.64874
					0.889889	1.49604		1.48482	1.08283
					1.36288	1.49604		1.2318	2.195
					2.0587	4.71703		1.74445	3.09224
					2.95757	4.71703		0.547784	0.18
					2.35075	1.87892		1.03137	1.45339
					1.60383	0.633325		1.75861	0.768232
					1.65895	0.633325		1.57991	0.963913
						1.22426		1.82752	0.727101
						1.11064		1.26344	9.10476
						2.18077		1.59917	4.25112
						1.24777		0.609504	2.99627
						2.86874		0.945237	1.18891
						0.495571		1.54633
						2.87567		0.884606	1.70036
						1.15359		1.0486	1.01795
						0.767788		0.499371	0
						5.03486		1.30467	2.27422
						5.31226		1.30467	0.987743
								1.63923	1.41071
						1.12273		0.927377	2.83766
						0.340498		0.927377	3.63057
						1.2447		1.15961	0.969246
						1.03882		1.85562	0.218947
						0.867497		1.34783	3.52316
						0.473668		2.07349	8.32148
						0.396514		3.12655	4.47552
						2.48604		3.12655	1.85526
						1.30482		0.828216	1.14153
						1.21741		1.74079	1.75253
						1.69005		1.39845	1.25035
						0.888784		1.729	0.877348
						1.30418		1.75559	1.13175
						0.401242		1.02077	16.9379
						0.414867		0.900966	0.848556
						6.99452		0.586515	1.96595
						2		1.40244	1.84034
						2.28298		1.5239	1.55245
						0.917584		1.2396	0.770075
						2.06008		1.2396	0.8908
						1.91147		1.21181	0.984147
						8.55531		1.05658
						1.30292		0.793391
						1.75187		0.856224	2.38487
						1.45312		1.01164	0.940034
						3.00861		0.883805	1.61063
						2.4978		1.52816	2.69293
						1.87338		1.52816	1.65375
						0.89568		1.18657	0.936086
						1.69732		2.71163	0.583438
						1.70683		1.47827	1.61353
						0.723769		0.630616	2.67414
						1.49203		2.0487	1.40565
						0.442975		0.622043
						1.52753		1.66684	1.52239
						1.16471		1.69744	0
						0.841631		2.36672	3.81129
						1.91594		1.19265	1.71334
						1.5935		0.946897	0.28065
						0.259673		1.01115	0.881726
						2.57135		1.39972	1.04225
						1.83038		1.81807	0.728968
						3.06035		2.10554	3.50646
						2.21307		0.892752	1.77105
						1.62582		1.48747	2.09624
						1.01783		1.19676	0.456274
						1.726		1.22081	1.34409
						0.502867		1.75147	1.12762
						0.797807		0.865753	0.797883
						3.27944		1.5951	1.26482
						0.933517		0.763194	2.38504
						1.17886		2.77948	0.922712
						1.53937		1.31417	2.83081
						13.3793		1.66068	0.422087
						0.81225		1.51007	1.8784
						1.39892		1.26041	6.51955
						2.8441		1.1857	1.14848
						1.02216		1.83763
						2.07388		1.83763	0.758669
						0.560666		1.11733	1.28602
						1.35776		1.11733
						2.96647		1.57649	2.49058
						0.863283		1.35017	0.905927
						0.863283		2.30869	1.9378
						2.56624		1.67467	1.21542
						1.77665		0.966854	0.965527
						1.77665		1.18648	3.47463
						0.865484		1.18648	0.166667
						3.63258		2.04499	1.1085
						3.63258		1.29088	5.81265
						0.451349		1.09357	0.874341
						0.380282		1.09998	6.25742
						0.380282		0.897656	0
						0.60227		2.68838	1.37386
						2.96351		0.72082	0.354702
						6.82414		0.72082	1.73265
						6.82414		1.27947	2.68406
						2.63257		1.27947	0.552006
						2.27708		2.58299	1.07655
						0.185694		1.4666	2.28677
						9.00299		0.918731	2.57348
						1.7035		1.6932	1.14613
						1.28392		1.28319	0.330092
						0.125252		1.12241	1.39338
						1.60354		2.20999	1.38492
						0		1.15863	3.81948
						0.830964		2.03186	0.425
						0.607013		0.900664	2.98402
						0.599756		1.67648	3.28945
						3.28792		1.67648	1.07889
						0.742844		1.18449	0.541088
								1.21747	2.27291
								2.57807	1.34356
								1.36589	2.45077
						0.507179		1.64703	1.81011
						0.550142		1.332	1.35484
						0.854123		1.28282	1.03171
						1.67688		1.19573	0.546763
						1.26664		1.54746	0.811516
						1.32086		1.38077	0.897068
						0.519887		1.53232	0.871373
						3.69857		1.53232	0.895842
						1.93796		1.20835	0.713169
						0.668613		1.20835	6.49812
								1.11112	2.31392
								1.00624	1.40835
						1.08323		1.69119	1.08325
						1.07524		1.46309	4.87809
						1.80488		1.46309
						1.04222		1.06071
						1.04222		1.06071	0
						4.75277		1.11902	1.83655
						4.75277		1.29825	1.18499
						1.14048		1.28576	1.04052
						1.14048		1.08414	1.74673
						84.7119		1.53255	1.90823
						1.83015		1.53255
						1.45779		1.22711
						1.1525		2.03152	0.454494
						1.79772		1.81419	1.6031
						2.41456		1.17885	0.596103
						1.91853		1.17885	3.57647
						2.83397		2.06116	0.867891
						0.887915		1.54114	2.3599
						0.985346		1.12349
						1.08158		0.851635	1.13273
						1.00177		0.374288	0.826319
						4.7677		0.892543	0.393798
						1.57561		0.902473	0.583032
						3.53138		0.902473	0.836208
						0.933555		1.21048	19.8767
						1.2069		0.908499	7.59037
						0.485361		1.63558	2.26796
						1.62741		2.57159	1.10194
						2.14664		2.57159	0.388089
						2.49157		1.55602	2.58089
						1.21628		1.55602	1.59421
						1.00761		1.05234	1.78408
						1.12697		1.05234	0.527933
						0.685068		1.52063	0.739379
						4.23818		1.04795	0.561541
						1.0559		1.06136	0.768116
						1.51039		1.52416	3.84661
						2.28252		1.52416	2.85876
						2.28252		1.84737	0.331038
						1.22595		1.14582	8.44019
						1.22595		1.14582	2.51709
						0.552118		1.75169	1.71422
								1.23179	3.7808
						3.53329		1.18852	0.94254
						0.851821		1.43397
						5.77875		1.43397	0.560193
						1.02068		1.59853	1.26963
						2.98105		1.59853	1.71577
						4.63393		1.2802	2.33052
						1.24461		1.17034	1.12025
								1.12101	1.0413
						1.42557		1.64335	1.57529
						0.94776		1.38346	1.48951
						1.69082		1.67596	2.26316
						1.86851		1.25938	3.72556
						2.41061		1.08091	0.828194
						0.535917		1.08091	2.97034
						3.67408		1.18446	1.97346
						0.60572		1.4069	0.654608
						0.471837		1.04102	0.9027
						1.85583		1.04102	2.04028
						1.85583		0.777518	0.721561
						1.34986		1.1943
						1.34986		1.52799	0.742359
						1.40293		1.52799	0.670968
								2.37567	1.30073
						1.02573		1.3962	7.7465
						1.1381		2.69421	1.79145
						2.34977		1.24259	4.83604
						0.787075		0.559651	0.712441
						0.569072		1.43181	3.7951
						0.818481		1.32212	0.65
						1.24734		1.32212	2.59216
						1.2788		2.44953	13.0185
						3.52115		3.67511	0.786946
						0.792758		1.58476	1.99403
						1.0779		1.56097	0.568899
						2.12194		1.16839	5.6848
						0.802024		1.16839	1.27136
						0.507436		1.07279	2.01488
						0.507436		1.50887	5.33794
						1.04589		1.28298	1.96805
						1.25614		0.951595	0.132806
						1.07579		1.95495	0
						1.07579		1.20922	4.28922
						1.0697		0.906931	1.87373
						1.85406		0.906931	2.66538
						1.85406		1.24809	3.19807
						1.01776		1.32219	7.73989
						1.01776		2.42103	2.43939
						0.669624		2.42103	2.47033
						0.669624		1.12086	2.89246
						3.28863		1.46052	1.81638
						1.94294		1.11654	1.86329
								1.25654	1.71872
						1.12832		1.90149	0.629111
						0.860032		0.918166	0.149303
						1.04115		1.5477	0.508153
						1.60316		1.69029	2.4348
						1.60316		1.06478	1.48837
						2.22885		1.29679	1.36246
						0		1.82078	3.15016
						0.810543		1.94592	1.47553
						1.77689		1.21786	2.04405
						2.52948		1.21786	3.38248
						0.990142		2.01068	2.30826
						1.90421		1.61381	1.00434
						0.998702		1.61381	0.801453
						0.998702		1.52119	1.68628
						1.8162		1.52119	1.53126
						0.355306		1.41363	1.6971
						1.62468		1.41363	3.656
						0.793326		1.52532	1.84662
						0.90294		1.1791	2.1267
						1.74647		1.1791	0.882674
						2.20366		1.51594	0.472339
						2.20366		0.660067	8.19905
						1.86519		0.660067	0.761712
						0.784391		1.06046	1.70991
						0.895714		1.06046	0.985637
						2.81541		1.40616	1.22977
						0.533255		1.68955	2.99528
						0.448002		1.68955	0.755656
						1.01323		1.73036	0.685951
						0.965547		1.41074	4.40336
						4.99829		1.22564	4.06148
						4.99829		1.22564	2.17834
						1.05139		1.08039	1.125
						0.632201		1.49457	0.919458
						0.146848		1.49314	1.04249
						0.388247		1.89028	0.847644
						1.64339		1.89028	6.66053
						1.64339		1.11489
						1.3093		1.12382	2.36788
						1.87626		1.42081	2.18025
						0.799549		1.42081	4.30273
						0.432187		0.912075	1.32347
						0.432187		0.912075	0.801717
						1.06421		1.20053	1.97828
						0.758763		1.50336	1.19566
						1.46907		2.57564	0.388218
						0.533021		2.20812	6.935
						1.29123		2.20812	2.56184
						1.43259		0.909999	34.801
						1.43259		2.00393	1.75537
						1.8411		0.935166	1.99293
						2.13346		0.935166	8.22121
						5.08691		1.67258	1.01413
						5.31276		1.21561	2.80493
						0.58581		0.99966	1.55141
						2.26131		1.39935	1.51676
						0.0743842		1.67802	0.390045
						4.19549		1.67802
						3.76872		1.33171	1.42466
						1.0596		0.852592	1.21862
						8.26995		2.15515	1.75052
						1.4174		1.27826
						0.90215		1.19814	1.79611
						0.968397		1.82508
						0.447706		1.38359	5.36402
						1.23202		2.48802
						1.11966		0.822328	0.199437
						4.59372		1.51109	10.7297
						0.637314		1.51109	6.86165
						4.75859		1.36991
						2.04444		1.59913	1.17309
						1.49399		1.59913	1.43096
						0.784112		1.15373	1.77805
						3.19294		1.11387	4.18846
						1.04568		1.11387	0.780848
						1.04568		2.11849	11.9988
						1.21684		0.729073	0.462996
						17.107		1.60786	3.20693
						0.508526		1.36106	1.33078
						0.508526		1.61399	1.6287
								1.61399	0.967442
						0.337642		1.22769	0.631484
						1.15617		1.0844	1.19247
						0.264114		1.25581	0.366213
						1.17329		1.57456	1.47593
						0.983072		1.7058	2.31329
						0.796672		3.24007	0.673712
						1.58808		1.53761	6.20069
						1.58808		1.53761	4.96987
						1.56392		1.78477	3.10331
						1.56392		1.78477	0
						1.04026		0.872786	0.969213
						1.04026		0.823724	1.74225
						6.49944		0.877479	0.598505
								2.77162	1.56264
						3.68157		0.877399	1.10533
						2.92185		1.60487	4.7442
						2.68414		1.22604	2.61999
						0.782014		1.05191
						1.07985		1.05191	2.43682
						1.04012		1.51732	1.78559
						3.07246		1.65264	12.1678
						1.31571		1.10367	1.79204
						0.874054		1.70102
						0.552534		1.70102	0.389496
						0.526032		1.11534	1.51771
						1.46472		1.67575	1.86881
						2.66814		2.24355	8.92817
						1.21195		1.45168	1.60526
						1.21195		1.45168	0.583584
						0.200449		1.36704	2.09819
						0.880178		1.16907	0.998304
						3.31572		0.688724	2.22764
						3.31572		1.47778	17.4691
						2.66215		1.47778	1.37947
								1.77282	2.66634
								1.62912	2.01667
						1.93126		2.98101	0.941093
						1.09197		0.940579	1.72456
								1.17692	8.03177
						0.784327		1.17692	2.96952
						1.54506		0.768029	2.27339
						0.740755		1.1742	1.66447
						1.03897		1.1742	0.720125
						1.91152		1.60588	0.612466
								1.60588	0.171625
						0.900521		1.48949	5.50029
						1.63657		1.48949	1.23525
						0.442657		1.6865	0.974456
						4.84527		1.6729	0.523187
						1.57187		1.6729	2.54275
						1.24045		0.573709	3.55851
						2.16577		0.573709	1.72905
						0.59271		1.39032	1.17183
						0.679679		1.38345	1.74765
						0.51876		1.38345	11.9244
						1.14		1.04315	1.63679
						1.26586		0.820015	1.99766
						1.26586		1.20018	4.93949
						1.03472		1.20018	0.584582
						1.33962		0.819376	0.760373
						1.33962		2.09624	2.00559
						5.00238		1.03956	3.51008
						5.00238		0.956764	0.464882
						1.2139		1.7428	4.92643
						2.00461		1.7428	1.80461
						0.657643		1.52812
						0.657643		1.52812	6.4026
						1.05455		0.869124	1.46907
						10.2		0.869124	2.25893
						10.2		1.34064	1.61197
						1.36269		1.34064	0.784275
						2.02177		1.62239	1.47599
						0.596171		1.62239	1.61063
						2.56957		0.581078	0.769891
						2.48851		0.581078	1.49787
						1.79436		0.771481	2.31598
						3.34127		0.771481	2.86957
						0.815715		1.45801	0.184615
						1.94412		1.45801	0.207564
						0.249704		1.40379
						0.971841		0.999595	1.14167
						1.43807		0.980551	1.00827
						0.917533		1.35924	2.36194
						2.30863		0.642028	5.24731
						1.7875		2.29853	1.22127
						1.7875		1.90415	59.6716
						2.18805		1.61587	2.93245
						1.42378		1.28324	1.53573
						0.588806		1.28324	13.1869
						0.557308		0.941296	2.4752
						0.881586		1.46656	6.28096
						0.881586		1.497	2.82932
								1.497	13.1515
						3.74096		2.20028	1.65126
						1.51626		2.20028	2.02231
						1.51626		1.00429	1.29326
						0.768367		1.00429	2.39799
						1.788		1.12725	1.36264
						0.839452		1.59701
						1.84816		1.69368	0.949108
						0.713296		1.69368	5.51074
						0.630066		1.36643	6.49121
								1.36643	1.97162
						1.36826		1.63773	1.94309
								1.39375	0.909933
						0.022314		1.39375	0.568636
						1.85134		2.66447	58.8437
								2.66447	2.80887
						0.95444		1.42283	2.21849
						0.36601		1.42283	1.56653
						3.2486		1.43234	2.36714
								1.43234	2.54678
						4.46552		1.02217	2.45792
						0.59384		1.02217	1.39753
						1.81355		1.29077	1.14941
						1.40302		1.29077	2.64746
						2.77081		1.34319	1.06606
						1.6648		1.2853
						0.321687		1.97533	3.13775
						0.385406		1.97533	3.91625
						2.24049		1.15285	0.393878
						5.8377		1.15285	1.6244
						0.887778		1.21029
						1.45562		1.70681	1.59535
						0.560686		1.70681	1.70879
						0.775293		1.78972	1.23072
						2.96401		1.78972	1.59903
						0.720523		1.07484	4.74257
						2.06549		1.07484	4.32329
								2.4636	4.9864
						0.683722		2.4636
						1.66979		1.04252	0.32244
						0.642084		1.04252	0.537354
						1.93649		1.44323	8.9407
						1.35717		0.786884	1.83814
						2.91336		0.786884	26.747
						2.34063		1.10973	2.64927
						3.14168		0.84576	0.914588
						1.80761		0.84576
						1.80761		1.02601	3.68547
						2.08539		1.02601	1.76411
						1.09435		1.59423	1.74165
						0.168879		1.54142	8.54855
						2.25912		1.21401	1.60376
						2.25912		1.21401	2.4449
						1.81807		1.74652	5.1653
						1.66233		1.51244	0.848218
						6.40283		1.51244
						72.4734		1.54377	1.5667
						2.61532		1.54377	4.91
						2.06841		1.14373	1.11105
						2.78676		1.14373	1.5828
						1.15251		2.81505	1.40553
						3.01742		2.81505	1.88153
						2.25673		2.14944	1.64527
						1.34658		2.17152	1.88541
						0.843086		1.13293	1.63107
						2.44469		1.13293	1.59777
						1.48204		0.816191	11.2712
						0.381349		0.816191	0.399629
						0.902151		0.138679	12.1429
						1.35991		0.138679
						0.975337		1.33546	2.95017
						1.00718		1.33546	3.80678
						0.943022		2.00307	2.04265
						0.943022		2.00307	3.79526
						1.46503		1.34522	0.0851393
						1.16327		1.34522	1.85121
						1.16327		1.83029	8.88756
						0.922433		1.83029	1.94239
						0.922433		1.40535	1.87835
						1.26288		1.40535	1.55091
						1.50017		1.90461	1.9136
						1.28255		1.90461	3.19507
						2.26349		1.16702	1.30623
						2.07625		1.46055	0.81529
						1.32572		1.10614	33.0241
						1.16439		1.10614	19.8642
						0.808578		1.47698	1.29317
						0.686666		1.47698	3.78902
								1.24235	1.64833
						0.77445		1.24235	0.922127
						0.732181		0.0225143	0.226387
						1.2094		0.0225143
						5.53333		1.99803	0.760294
						1.3382		1.68325	2.63631
						0.555826		0.981372	2.76801
						0.555826		0.628386	0.640203
						1.84457		1.02516	0.95871
						0.703574		1.21537	3.9529
						0.703574		1.51233	1.5045
						0.379372		0.831077	2.39604
						1.18373		1.11141	1.2727
						0.745012		1.13859	0.984569
						1.17163		1.37749	0.935714
						1.97961		1.63185	12.0504
						2.68606		0.963381	34.65
						2.11071		0.349373	0.664277
						0		2.68387	0.690593
						0.289412		2.46473	1.17038
						0.918718		1.12489	7.18692
						4.21645		1.61736	3.55933
						1.89732		1.33396	0.779054
						1.07338		1.96389	14.0091
						2.00897		0.762627	2.91373
						1.39132		1.15769	2.08851
						0.489496		2.06028	3.80926
						1.64865		0.925492	1.78495
								1.44348	0.867201
						1.35771		1.78816
						2.27349		0.909785
						1.08872		0.573253
						1.7108		0.929965
						4.79993		1.59923
						4.79993		0.330552
						1.12248		1.22055
						1.12248		1.41387
						0.847563		1.71045
						0.847563		1.02656
						0.976119		1.1422
						0.976119		1.80758
						1.05172		1.09246
								0.773571
						2.16848		2.55203
						1.45087		1.02392
						1.35383		2.0552
						1.3771		1.34636
						1.03208		0.923379
						1.11814		1.08199
						1.44048		1.09175
						0.676416		1.61224
						5.01541		1.03381
								1.1769
						0.828947		1.21841
						1.07767		1.62256
						1.07767		1.14972
						6.09857		0.559172
						0.458093		1.40188
						1.84326		1.92342
						1.32236		1.62875
						1.15289		1.82401
						2.06388		1.15577
						2.06388		1.18617
						0.725791		0.949422
						1.29763		0.70765
						2.21989		1.21189
						0		1.28626
						0.079643		1.98269
						0.079643		1.57849
						1.22576		1.60101
						1.1571		1.65354
						1.53451		2.39969
						1.47538		1.25067
						0.657845		1.34891
						0.169811		1.56246
						1.85869		0.736015
						2.97753		1.82889
						2.97753		3.38422
						0.0362086		0.820836
						0.973322		1.07539
						1.2647		0.780434
						0.234674		1.77447
								2.0099
								1.71613
						5.61778		0.520042
						1.65493		1.09662
						1.06808		1.40735
						1.52523		0.892806
						0.475595		1.87772
						0.676287		1.51689
						3.36213		0.910838
						0.891528		1.40176
						0.580365		1.61061
						2.14382		0.518677
						0.164936		0.97296
						0.722514		1.39236
						1.31919		0.627278
						0.860963		1.47836
						0.805832		1.38786
						0.805832		1.83675
						2.58907		0.953904
						3.63467		1.21949
						3.79123		1.11101
						1.21993		1.23177
						0.385623		2.60304
						1.77582		1.49747
						2.67851		1.21122
						0.484081		1.6049
						0.560295		0.695164
						0.560295		1.63169
								1.41704
						0.30638		1.48031
						0.555737		0.934226
						1.01095		1.56395
						1.02983		0.905969
						0.49462		1.85563
						1.80109		2.96556
						0.25671		1.16261
						0.75621		0.726367
						1.64752		1.58274
						0.168971		2.21968
						0.168971		1.27833
						0.343891		2.68057
						1.98862		1.19003
						2.65469		1.26778
						3.93017		0.818156
						4.85248		5.04196
						2.26846		1.40996
						3.70656		0.846633
						1.46396		1.0219
						1.46396		1.41169
						0		1.01871
						0.953744		0.839019
						1.55911		1.26656
						2.8414		1.20023
						0		0.897819
						0.388486		1.35862
						0.672909		1.27352
						1.8364		1.20396
						9.32216		0.779643
						1.55227		1.80776
						1.55227		1.53022
						0.769257		1.38764
						0.769257		1.57226
						0.95006		1.23156
						0.95006		1.21691
						0.593853		1.66383
						3.22421		1.80834
						1.9206		0.93172
						1.27265		1.33957
						2.33658		1.43823
						0.253834		0.992603
						1.20315		0.707361
						1.58257		1.02105
						1.43953		0.917415
						2.11799		2.24606
						2.19228		1.54283
						12		1.55653
						12		2.09802
						0.33707		1.15662
						0.453493		0.635742
						1.28183		0.795653
						1.28183		2.55546
						1.33984		1.11638
						3.30147		2.32014
						3.22199		0.949181
						3.42848		1.33607
						1.53747		1.79219
						1.42851		1.07197
						0		1.3751
						1.16697		2.21138
						3.47184		1.19948
						0.93573		2.01661
						1.04707		0.555247
						0		0.970739
						0		2.37059
						0.792894		0.760322
						1.7809		1.21206
						1.68808		1.95211
								1.20422
								1.28477
						0.224857		0.376721
						2.27945		3.20672
						0.404871		1.86166
						2.17421		1.10377
						8.13532		2.38227
								1.45965
						0.283064		1.31425
						0.283064		2.49155
								1.26564
						4.49134		1.2917
						0.633803		2.1424
						2.03145		0.55974
						0.803636		1.82725
						3.88869		1.6248
						1.34431		0.954742
						1.33235		1.01563
						1.95853		1.83113
								2.03045
						0.785688		1.6572
						0.785688		1.31568
						1.06467		1.24242
						1.06467		0.95402
						1.04387		0.939944
						0.806409		1.33426
						0		1.33843
								1.05819
						1.48699		2.37643
						15.8179		1.11227
						1.8388		1.57375
						1.68417		1.4368
						2.38176		1.80578
						0.496956		1.94929
						2.47697		0.840438
						32.9017		2.0902
						3.6717		1.47113
						1.23405		1.60574
						1.23405		0.973294
						0.610018		0.938366
						1.8022		0.788974
						0.236559		0.844476
						0.417187		1.11323
						2.8095		0.857842
						0.827354		0.406538
						0.612739		1.06048
						1.21911		2.78798
						1.21911		0.695184
						1.88334		0.727482
						0.938785		1.89855
						0.938785		0.955324
						0.557207		0.948285
						2.19176		1.32688
						2.19176		1.00874
						5.44429		0.992706
						1.03639
						1.03639
						2.90867
						0.746286
						4.83657
						1.14799
						1.58173
						0.55148
						2.02889
						0.991102
						0.963228
						0.909929
						4.29532
						1.38417
						3.76913
						3.76913
						1.71871
						1.59307
						1.09793
						1.48021
						0.839693
						0.839693
						1.09766
						0.937235
						0.937235
						0.267873
						0.267873
						5.93353
						3.10919
						1.67726
						9.09839
						2.10079
						0.562926
						1.38659
						1.02608
						1.51865
						1.39406
						2.01392
						1.53295
						2.252
						0.959825
						1.86356
						0.735988
						1.10614
						0.87707
						0.87707
						1.10762
						0.942263
						0.942263
						0.81121
						0.81121
						1.64318
						3.22066
						1.03898
						1.45461
						0.712895
						0.233044
						1.32438
						0.538039
						0.438999
						1.18015
						1.37661
						2.10616
						3.26589
						3.26589
						0.552955
						0.552955
						1.01596
						10.7448
						5.16032
						2.57
						2.08221
						2.76618
						0.790411
						0.549481
						1.89122
						0.882269
						4.30654
						1.01157
						0
						17.061
						2.66221
						2.66221
						1.55939
						6.08819
						1.19208
						0.736261
						1.14286
						1.54204
						3.60145
						0.469176
						0.95089
						3.65023
						0.808504
						0.604388
						3.42517
						1.79599
						0.868173
						0.868173
						0.646467
						2.21005
						2.21005
						3.95797
						2.29528
						2.67521
						0.645881
						1.58615
						0.444754
						0
						0
						0.955735
						0.817214
						1.10155
						1.82147
						3.26081
						1.82604
						1.08951
						1.42015
						0.416032
						1.21819
						1.21819
						4.30609
						4.30609
						0.246663
						0.246663
						3.56246
						1.06736
						2.34506
						2.8951
						0.878617
						0.426017
						0.835664
						1.73676
						1.73676
						0.375526
						2.16424
						2.19515
						2.19515
						1.3722
						0.580518
						1.35318
						1.02313
						1.96185
						0.913553
						0.775723
						3.02088
						2.06573
						2.06573
						13.1031
						0.208387
						1.34946
						2.46846
						2.44043
						2.5817
						1.70186
						1.07656
						3.84349
						0.916563
						1.16098
						2.16421
						0.594099
						1.15766
						1.15766
						0.575185
						0.575185
						5.16455
						0.482987
						0.482987
						0.763158
						1.388
						1.36005
						0.441427
						0.879682
						1.03426
						1.03426
						0.793789
						1.53999
						0.600873
						0.563957
						1.16385
						2.03272
						1.5769
						6.5522
						0.372983
						1.11677
						0.662795
						1.10977
						0.412528
						1.7513
						1.93152
						2.32168
						1.97849
						1.39772
						1.35569
						3.40015
						0.717789
						0.58554
						3.96993
						1.61904
						0.679938
						0.679938
						0.725914
						0.725914
						1.30243
						3.52661
						1.12096
						1.42285
						1.6288
						1.20597
						0.761721
						0.754466
						1.31478
						1.31478
						0.704643
						1.2115
						0.954545
						1.3993
						1.3993
						17.2174
						17.3709
						29.4724
						1.91058
						4.2917
						0
						1.60466
						0.337976
						0.371455
						0.554624
						1.15098
						0.170028
						0.170028
						1.3452
						1.08497
						0.705531
						1.16562
						2.28636
						1.42269
						1.33236
						15.4978
						15.4978
						1.41321
						4.38055
						4.38055
						4.7995
						4.7995
						1.39643
						0.931614
						2.07072
						1.05201
						1.05201
						1.35554
						0.281979
						0.281979
						0.652652
						1.45543
						5.46316
						1.48869
						2.66982
						1.33482
						1.64255
						4.15377
						3.41323
						10.2864
						1.16826
						2.9334
						1.14456
						0.925381
						1.4746
						0.892275
						4.09701
						4.09701
						0.892101
						0.892101
						0.890942
						0.433982
						0.433982
						8.35883
						0.477974
						1.63057
						1.08547
						1.28565
						0.931742
						0.75737
						0.426094
						2.04037
						0.592026
						0.592026
						1.22361
						1.22361
						0.859647
						0.859647
						0.849154
						0.849154
						3.24749
						2.32841
						2.66893
						0.67285
						1.73444
						0.250333
						1.71394
						4.4195
						10.2905
						1.60972
						0.937371
						0.689621
						0.689621
						4.61496
						2.76132
						0.964951
						1.86044
						0.752992
						2.96154
						1.82922
						1.51069
						0
						0
						1.20007
						2.73317
						5.04971
						4.89939
						2.80594
						3.44899
						1.40325
						2.60075
						0.725727
[truncated: 1,084 more rows]
