# Supplementary material for: In the absence of mitochondrial fusion unequal segregation of mitochondria drives mtDNA loss
Source: EMBO Rep. 2026 May 14;27(12):3359–93. doi: 10.1038/s44319-026-00794-5 (PMC13303861; doi:10.1038/s44319-026-00794-5)
Supplement: Supplementary file 14 — Source data Fig. 6 [file 44319_2026_794_MOESM14_ESM.zip › Source Data Figure 6/Source Data Figure 6D.xlsx]

## Sheet: Sheet1
Atp6 fold change over the cell cycle compared to Control
low Atp6 concentrations - 3 -9 h	middle Atp6 concentrations - 3-9 h	Atp6 concentrations high - 3-9 h
-0.867	-0.557	-0.293
images and raw data are available on an OMERO server, see data availability statement
