# Supplementary material for: In the absence of mitochondrial fusion unequal segregation of mitochondria drives mtDNA loss
Source: EMBO Rep. 2026 May 14;27(12):3359–93. doi: 10.1038/s44319-026-00794-5 (PMC13303861; doi:10.1038/s44319-026-00794-5)
Supplement: Supplementary file 15 — Source data Fig. 7 [file 44319_2026_794_MOESM15_ESM.zip]

Archive with 7 entries (6 files):
- Source Data Figure 7/
- Source Data Figure 7/Source Data Figure 7B.xlsx
- Source Data Figure 7/Source Data Figure 7C.xlsx
- Source Data Figure 7/Source Data Figure 7D.xlsx
- Source Data Figure 7/Source Data Figure 7E.xlsx
- Source Data Figure 7/Source Data Figure 7F.xlsx
- Source Data Figure 7/Source Data Figure 7G.xlsx
