# Supplementary material for: In the absence of mitochondrial fusion unequal segregation of mitochondria drives mtDNA loss
Source: EMBO Rep. 2026 May 14;27(12):3359–93. doi: 10.1038/s44319-026-00794-5 (PMC13303861; doi:10.1038/s44319-026-00794-5)
Supplement: Supplementary file 15 — Source data Fig. 7 [file 44319_2026_794_MOESM15_ESM.zip › Source Data Figure 7/Source Data Figure 7B.xlsx]

## Sheet: Sheet1
	Fzo1 depleted
time in hours	all cells	Atp6 conc. <0.15	Atp6 conc. >0.15		average solidity of the mitochondrial network
-1.6	0.321236
-1.4	0.343436				images and raw data are available on an OMERO server, see data availability statement
-1.2	0.348808
-1	0.309786
-0.8	0.278345
-0.6	0.31251
-0.4	0.324044
-0.2	0.287532
0	0.271244
0.2	0.307517
0.4	0.332876
0.6	0.361146
0.8	0.380625
1	0.386595
1.2	0.450335
1.4	0.4495
1.6	0.462372
1.8	0.515385
2	0.516159
2.2	0.495808
2.4	0.493995
2.6	0.518909
2.8	0.517605
3	0.544063
3.2	0.534931
3.4	0.535304
3.6	0.562377
3.8	0.561746
4	0.563239
4.2	0.584919
4.4	0.585638
4.6	0.580454
4.8	0.574206
5	0.578786
5.2	0.585479
5.4	0.566516
5.6	0.587885
5.8	0.59114
6	0.605694	0.645224	0.588438
6.2	0.598841	0.629759	0.584915
6.4	0.572132	0.59131	0.562171
6.6	0.550607	0.585544	0.531809
6.8	0.533234	0.571749	0.510437
7	0.529256	0.575452	0.498566
7.2	0.511896	0.547898	0.486235
7.4	0.505191	0.529599	0.487742
7.6	0.491888	0.528678	0.464495
7.8	0.488965	0.52668	0.462364
8	0.489866	0.523359	0.465997
8.2	0.489829	0.535159	0.458504
8.4	0.47627	0.51887	0.444357
8.6	0.473711	0.507248	0.451052
8.8	0.476728	0.516017	0.447319
9	0.463599	0.498128	0.438195
9.2	0.454832	0.490159	0.429698
9.4	0.459482	0.490231	0.436072
9.6	0.448399	0.47992	0.423032
9.8	0.437838	0.463954	0.417902
10	0.444082	0.469632	0.424498
10.2	0.439525	0.464559	0.42042
10.4	0.436641	0.4581	0.420887
10.6	0.443445	0.475148	0.41877
