# Supplementary material for: In the absence of mitochondrial fusion unequal segregation of mitochondria drives mtDNA loss
Source: EMBO Rep. 2026 May 14;27(12):3359–93. doi: 10.1038/s44319-026-00794-5 (PMC13303861; doi:10.1038/s44319-026-00794-5)
Supplement: Supplementary file 15 — Source data Fig. 7 [file 44319_2026_794_MOESM15_ESM.zip › Source Data Figure 7/Source Data Figure 7C.xlsx]

## Sheet: Sheet1
data is mitochondrial concentration bud / mother at the end of division
Fzo1 depleted gen 1									Fzo1 depleted gen> 1
0-3 h	3-5 h	5-6 h	6-7 h	7-8 h	8-9 h	9-10 h	10-11 h		0-3 h	3-5 h	5-6 h	6-7 h	7-8 h	8-9 h	9-10 h	10-11 h		images and raw data are available on an OMERO server, see data availability statement
1.59681	5.84969	2.72877	1.94894	0.954151	2.3425	0.833789	0		0.79504	6.63083	1.70549	12.5196	0	0.532103	15.2642	2.39446
2.56528	1.19635	1.21921	0.73096	0	1.54289	13.1916	1.30706		2.57701	0.334011	6.51296	0.609512	4.5546	6.47588	7.00423	1.51737
9.80116	3.65635	1.37945	2.64114	4.86877	2.97002	3.00634	8.5225		3.81448	1.45388	2.07527	1.46336	10.4884	3.77103	1.30814	5.55965
6.27526	3.89327	13.8359	5.96246	3.06861	1.45114	2.35746			7.59902	0.136775	16.0331	0	0	5.97776	19.456	0
3.83526	12.1844	2.17069	8.75136	1.88901	2.4615	0.649284	3.36373		0.0610456	6.07854	9.21592	0	0	0.168486	1.62134	1.49986
7.17468	5.75477	3.96229	7.3036		2.06487	18.3976	2.50382		4.5604	6.19821			1.0118	31.0942	3.45929	0.635327
6.10503	2.1569	2.01658	66.443	2.9282	2.53455	3.65438	2.85189		0	6.69221	15.208	0.514998	3.01705	0.410687	0	8.88477
3.1861	9.12387	1.52398	0.443384	4.51274	2.49604	0.691774	0.709419		0.880233	2.63992		13.7777		3.93165	5.16056	0
3.42613	8.32931	0.686813	3.65645	1.29831	1.55866	2.05309	2.81862		2.38326	2.98374	0	5.90868	6.6728	1.51079		52.0666
0	4.50208	21.6435		6.27368	1.42322	5.39898	2.76213		1.91661	3.12856	2.02569	0	1.38004	2.14191	1.99211	0
2.74519	2.22103	5.78661	7.37174	2.71652	8.10703	2.40989	0.819319		1.60302	5.99387	0.372052	435.102		1.63569	4.86618	0
3.29879	3.16785	1.55351		1.21715		2.12945	1.24423		0.749011	1.65786	4.2064		5.43676	7.53509		4.37917
1.43507	6.17552	2.94682	4.82201	2.35665	1.91393	1.62968	1.52537		3.74252	2.49144		1.00868	3.87193	0	0	4.24578
2.98763	8.27245	7.05759	2.59233	3.42976	4.22096	1.85725	32.5549		1.62383		8.16996	12.0657	2.47671	7.15819		0.654595
3.81233	11.5157	8.24014	1.53422	2.11007	3.33692	0.954396	0.602223		0.152399	0	0.55656	0	0			3.8945
2.37121	1.22646	3.74667	9.28988	3.28662	1.53959	0	4.52861		3.41558	1.37839	6.20639		7.66328		0.469665	0
70.6784	39.9971	12.9744			0.531338	1.28497			0.654727	0.848868	4.39643	0.40955	0	3.36029
3.51964	2.98822	9.79917	0.506961	7.32111	2.90983	1.78701	2.0888		4.28427	0	10.5128	0.122373	8.85717	0	0	3.55277
19.8522	0.46313	0	2.067	3.00291	1.24426	2.58813	2.59266		2.95189	2.60839	0.0785202	0.0364907	1.72762	6.87737	55.4128	2.64463
0.26071	0	3.10796	5.21024	4.52402		1.34377	1.63356		2.0848	5.01255	23.2322	0.524934
11.0861	2.73871	13.1757		1.91907	5.55046		0		2.53361	10.9263	1.33017	3.70419	1.48887	2.67958	0	11.2264
2.47901	13.6427	11.3362	5.2795		3.6781	2.26088	1.44706		3.50966	0.154435	7.30246	0.418811	1.00035	7.30687	4.39875
8.25184	3.3031	8.16223	11.8566	27.6721	2.10686	0.697479	0		3.54668	0	0.369285	0			2.86996	3.59526
8.72665	1.51874	2.80941	7.4643	2.04252	3.7338	0.309959	11.5657		8.63024	0	1.40481	4.33396	0			0.562132
2.14982	0.645126	3.27011	20.3318	35.5143	12.7086		1.29004		7.93222	9.67711	1.11568	0	0	8.55381	0	0
1.3718	80.8199	4.66953	22.9334		2.94843	0.250952	10.5452		3.42593	2.43777	11.6351	0	5.40862	3.7503	2.62211	0
0	9.50443	7.31703	26.617	11.9385		1.2168	1.31553		1.72524	1.44578	5.85132		3.1852	2.02553	18.3897
3.55935	4.15953	3.16476	20.0623			1.14418	0.838175		2.39731	20.7196	11.1876		6.03969	3.40918	0	9.27687
10.3967		2.93065	2.74743	3.85172	0.553378	1.1187	2.76499		2.41878	1.73707	0	4.29312	2.55986		3.62238	0
1.06588	4.07147	2.67727	14.5653	1.17054	1.06123	1.71001	1.47277		9.19986	0.716989	5.53648	4.41157	3.8891	3.22645	1.83986	1.12949
0	7.61901	0.974212	2.65895	7.46345	5.18252	1.14248	1.11001		1.63601	1.14744	4.59518	0			8.14498	0
1.82628	6.26663	53.6912	5.45411	14.1458		5.83929	1.13581		11.8566	0.829875	4.77	0.500008		0	43.4893	3.99039
4.50265	1.65966	3.45122			2.30076	1.14428	1.6461		0	1.11889	0	0	4.39237	3.42504		9.98441
20.0241	14.6684	8.93403	4.30076	0.404691	2.90846	2.14289	12.7745		0	3.70462	0.657078	0.597191		0	6.12504	5.11589
4.34898	1.41883	11.5252	8.73008	6.79615	2.71696	4.56032	1.53388		0.0763496	0	0.251891		1.55359	14.9433		0
8.74599	4.70359	23.7606	9.15924	0.40562	4.26607	0.805711	2.42016		0	5.21254	32.3099	2.68253		2.44719	0	4.51696
	1.85692	3.53656	4.00907	4.91241	1.40288	4.23001	1.50626		3.81176	0.419763	3.1354	0	0.536013	34.7659	1.30424	10.8808
	2.35082	16.7906	3.41423	7.1109	17.6565	1.08699	3.30827		4.30101	0.217072	0		0.163394	3.70435
	2.98045	11.6096	21.1836	3.78479	48.7282	5.68945	0.299128		2.74671	8.78417	1.89315	4.49982	0	5.34804	2.09454	1.35587
	47.7469	3.29756	5.30696	3.51379	2.87526	0.702386	11.1159		2.00373	52.6458		24.1975	5.24216	7.27816	4.35179	0
	103.113	2.90046			1.58712		2.11655		0.956145	2.29772	11.2607	23.7954		7.44945		6.35927
	7.90473	18.1582	10.3548	4.92449	3.20903	1.64323	3.49253		3.83304	0.98428	1.22694	1.36828	4.9432		6.72795	2.50482
	2.12296	1.85281	3.83206		5.11963	2.09672	0.125695			4.41855	0	0.769608	6.50671		0	0
	0	2.8759	11.8992	24.6307	1.76635	0.433952	1.25204			0	5.71229	0	0	0	0.744916	0
	0.802559	4.0845		8.50966	2.88278	2.65712	1.97923			2.94308	0	2.38706	0.499463	3.55812	0	2.2407
	39.4219	0.0299469	3.69919	1.40071	1.02413	1.95373	2.26067			0	2.15961		17.1104	0.349783	0
	4.25442	1.36256	1.70027	1.84947		0	3.426			0	0	0	0	1.00732	0.954369	0
	0	29.2777	2.4188	1.96518	4.3903	1.17313	5.21776			42.6999	6.59585	4.42825	22.9844		3.23922	4.31668
	4.82325	27.4059	4.48343	39.9029	2.98953	1.5019	1.73041			0	1.03786	3.8957	4.03367	0	0	0
	2.7312	7.39018		2.27796	1.51837	2.04514	1.58515			1.11931	4.65689	3.97493		3.16421		2.60211
		8.15663	0.233115	1.37877	2.95833	0.0635809	2.35731			0		1.05394	4.85086		3.46697	7.44247
	3.78827	2.75565	7.43075		11.8685	4.51527	0.122714			8.55167	5.85593	0.932345		4.77645	0
	16.0722	4.21133	0.755818	0.167429	1.73879	2.08476	1.43052			0.457837	7.37026	1.59987	0	10.0517	0	3.32627
	3.70872	35.1127	5.94112	2.13658	2.54812	4.71224	0			5.05937	1.64507		1.04125	5.03535	10.9492	1.05623
	1.20352	2.3432	5.8923	4.59899	1.79551	2.05518	0.469605			3.21801	3.7712	0		0
	4.14962	5.31585	6.33025	16.3287	10.3267	1.95806	1.43502			1.04436	2.20386	0.66055	1.68866	3.08706	7.71814	3.74392
	5.42373	1.22726	6.29939	4.50693	4.12744	6.98589	11.2263			0	3.82144		1.33269	0		12.0238
	3.17475	3.02952	3.29811	4.25629	0	1.15803	28.4068			9.10911	0	2.28969	5.90735		1.28493	4.22217
	11.761	6.48167	5.23848	4.57363	0.898417	1.51414	5.32626			1.43422	2.79639	6.01753	1.1151	0	8.28449	0.814946
	3.11327		0.800928	6.16923	1.46928	0	5.05209			5.17635	0.564998	0	0	2.0381	4.88953	8.07102
	3.15949	0.865468	37.0311	13.2027	1.16953		2.53834			0	4.73467	0	0.613502	3.61001	1.60565
	11.5641	2.05134	0	4.76525	1.99746	1.02175	2.38323			2.98221	29.8749	1.09128	0.823793	7.74699	2.00543	0
	2.55223	23.0852	4.6202	0.531925	0	9.43297	1.94865			2.70443	0.816818	0	1.5094			1.33296
	3.54357	4.28773	7.2628	5.59026	30.3677	10.8884	1.8006			17.125	1.82642	0.892832	1.02046	6.5704		26.6908
	1.26276	4.51836	5.63916	1.99843	0.177688	3.26662	1.09802			3.83792	0	1.08832	0.433172	20.9816	2.32286	0.134427
	8.51531	10.7175	7.86365	1.47337	0.766074	16.2663	1.77825			1.63681	0	2.65588	0.176083	5.2912	0	4.20427
	118.153		0.371482	40.2008	0.873162	1.59251				13.7396	3.35223	0	6.88666	0.184333	0.710084	4.88056
				1.18481		10.3289	2.17406			0.851146	0.585816	0.635453	19.2473	3.25069	0	7.24082
			29.2155	8.77871	1.90783	4.838	0.389629			1.71198	0	0		1.27828	0.25124	1.92961
			1.22674	3.16247	3.30008	2.78532	0.327611			1.02498	1.07422	3.25521	0.680275		0.552225	0
			4.56707	0.930123	2.35774	1.63269	7.68078			0	0	0.882707	3.3832	18.9795	1.312	2.58554
			3.01341	1.20848	3.89538	1.82822	1.53137			7.56345	0	4.34395	14.781	11.5752	1.08942	0
			1.80246	1.78509	4.83115	2.14914	0.709999			3.40202		0		0.193955		0
			5.16639		1.20384	0.80764	6.77566			1.7842	0		0.398839	0	10.8005	5.3069
			1.5138	2.07798	2.76692		1.97613			9.05115	6.27694		0	0.973846	0.694876	0
			5.78979	0	8.86662	4.01285	2.36621			0.785941	0.32213		1.99345	17.8929		0.232881
			2.9124	5.37701	0.74552	1.03196	0.955077			0.916099	4.16979	3.90461	0	2.56678	1.742
			91.9001	2.0562	4.92205	2.85722	4.06649			0.396847	3.97732	0.19166	4.17888	0.129326	0
			20.2699	53.9979	0.469865	1.19634	2.30023			0.160058	0	1.45886	1.24197		4.98457	2.12738
			0.486493	5.03625	5.55473	0.0729193	11.2489			0	0.291036	32.5239	1.94989	3.23647	2.44053	5.44257
			0	1.65095	1.38915	2.09084	2.48818			0.818573	1.18056	5.63209	0.360964	0.646577	2.2659	0
			34.2848	4.67358	2.52259	1.42548	2.38503			1.81266	0	0	1.18688	77.7067		5.70139
			0	1.86998	1.30949	4.941	1.29422			2.85953	22.8827	18.3185	0	2.10255	0.450419
			5.96386	0.901844	1.43956	1.95477	0.639752			0.345389	0	0.599392	0.682425	2.6783	1.90914	0
			2.79137	4.0513	1.7753	1.25027	21.8211			0	7.30031			0		0
			0.315642	8.10868	18.2409	4.5011	0.190801			0	0	0			0	1.91455
			3.19514	2.13442	4.58793	1.31984	2.08894			0	2.2706	0.843317		11.7041	0	27.5227
			11.8706	0	4.19301	1.30108	1.16257			0.753295	0	2.48017	0	7.97721	20.7582	1.3416
			299.191	1.91473	1.56206	1.06646	3.61233				11.5339	0		0	2.39651	10.2077
				1.59569	2.02456	2.6458	1.22472				0	0.502212	34.075	3.79425	0	6.02634
			1.41405	6.79375	1.27315	1.54711	0.701879				7.99588	6.70868	2.67317	2.00568	0	0.188269
			5.62861	6.97914	3.0364	1.72877	0.225009				0.890845	0.518376	2.40488			1.81358
			9.07244	2.40571	0.61098	2.53496	1.70584				2.54431	17.1082	0	0	0	0
			25.2302	2.52056	3.4417	0	0.322322				0.161635	8.70576	2.76842	0	69.5086	0
				1.68166	2.64409	1.16729	29.3649				0.353131			2.77218	1.31864	2.10224
				2.36725	2.25852	1.22956	1.42738				5.21069	0	1.96283			0
			4.4425	1.57382	6.81984	1.58401	2.04384				0		4.75495	1.1991	0	1.26696
			0.880788	3.83235	1.38727	1.34924	3.32633					5.47352	2.01997	0.664333	0	5.87629
			6.13148	3.57818	1.20983	0	1.62827					0.411509	1.95126	23.2036	0.378897	0.695172
			7.93106	11.7186	21.6291	1.1325	1.99063						0	0.717434		0
			2.07012	4.12405	4.10136	7.23316	3.86386						3.89558	12.2707	0.88969	2.99317
			4.21936	5.04945	3.05516	1.17487	3.48033					3.50993				1.98074
			4.97498	5.61016	1.22886	1.94714						3.58758	11.3523	0		1.95435
				8.53886		1.55512	1.41499					3.60318		0
			25.9231		3.54047	0.195588	1.29655					17.3135		5.11902		0
			0.621	60.2894	1.55573	2.95567	1.02817					12.4357	4.87886	2.71291	1.21494	0
			3.24	1.43774	2.01776	2.46552	5.22899					0				2.56306
				0.874617	4.53231	1.60945	2.37838					4.00976	24.4544	2.25276		0.317423
			5.74193	10.6901	2.81021	0.981756	1.31511					1.73445	0.187738	0		0.582016
			2.17983	6.08461	6.40863		0						7.62208		8.62046	1.03228
			2.13368				1.1536					2.78176	3.15343	1.04917	2.25269	0
			0.211961	25.2145	3.49929	1.13395	4.48312					0	1.01632	14.8165	2.99404	0.765959
			22.9663	0.78015	0.195993	3.45982	0					0	13.7727		1.31817	10.0051
			19.3656	1.16869	1.95001	4.64612	0.803191					4.65253	1.80065	0.494281	6.6167	0
				0.802326	3.38126	1.44963	0.783498					7.75006		1.00406	0.856986	0.933941
			3.07364	52.0768	1.43363	1.16772	0.230963					0	16.173		0.841875	0
			2.35026	20.4107	10.3603	7.25003	3.55577					0		2.29023	0
			6.16653	2.40881	1.81607	1.17135	1.57079					2.06161		0.604127	1.38354	6.93335
			21.2262	3.4721	1.40992	2.20957	0.834898					1.17468	13.7943	0		7.17266
				10.5383	1.75338	2.4776	2.63047					5.5724	3.13037			0.671794
				4.43659	3.75822	3.56616	2.41324					4.05828	6.28673		0.771418	1.04212
				6.06884	1.89679	2.34216	1.36582					1.47285		0	2.07647	0.484358
				3.13244	4.65388	2.41341	1.02393								5.17977
				119.679	0.994386	1.6644	1.31785					5.6996	1.96975	7.58083	17.1694	3.6306
				2.56528	6.9409	1.75833	0.740458					1.78661	24.8762	0		5.05046
				1.94228	1.26865	1.93846						1.09295		0.166671		1.93859
				33.0134	0	1.78141	1.47978					0.693401	1.24912			3.70212
				8.3901	0.851631	0.761986	0.942271					4.834	1.48184	0	1.67054	11.1845
				2.9726	0.764201	1.50492	1.37865					2.8911		17.6497	2.27609	1.82895
				1.05112	3.61831	3.62178	1.81242					1.72915		0	2.1851	43.3317
				25.4946	1.31095		3.55448					13.0063		5.35644	3.48047	3.46428
				1.86652	4.82993	1.2123	0.8196					8.00657	0	1.41904	1.32975	2.1979
				0	2.5619	1.55877	0.344355					2.27423	0	0
				7.20548	5.18661	1.51559	0.829731					0	3.22622	6.65642	0	3.24897
				0.883752	2.25024	4.25207						1.43938		1.94651	3.18864	3.29336
					4.50716	3.48125	2.46432					0	3.08857	0.083596	0.0973825
				2.65475		1.70874	0.546749					0	6.89468			2.48041
				2.41272	1.21708	2.31245	2.53751					1.36702	4.85275	2.75059	1.97276
				32.1664	0.576314	2.06787	1.20371					0	6.83598
				1.55971	4.72594	0.223204						0.0226906		0	20.8399	0
				3.42339	2.84	6.37933	2.96443						0.568066	1.88048	9.52039	0.925854
				3.12124	3.89164	1.48721	9.85659					1.65869		0.111189	2.99177	1.54494
				2.96153	5.34727	1.69991	1.86819						1.38114			1.00607
				0.391417	2.71304	5.58481	1.46015							0.95281		1.19652
				1.65901	0	2.5684	2.91089						1.02461		8.27493	0
				2.45875	2.72805		4.80427						0.439003	2.48693	13.4891	8.46862
				3.91123	0.493156		2.99168						3.31532	0		1.87422
				0	4.9703	2.84371	1.11162						0.954486	2.44312	5.4955	11.2581
				0.977454	1.34128	0.800718							1.93371	14.6114	4.20593	6.6524
				0.233653	1.20285	2.83594							6.39873		2.71568
				6.90094		22.8885	9.8995						0	2.32009	7.41807	2.02381
				0.913946	1.89166	4.39186	5.03194						24.6035		7.42798	1.1346
				2.95255	1.03959	1.664	6.01413						2.55537	6.50713	1.95989	5.0273
				1.24572	1.12085	3.13315	1.68158						4.06832		1.4345	0
				0.224677	5.65625	1.79092	3.75105						0.865081		0	1.86271
				1.19931	1.77616	5.14104	2.60237						0	3.71922	3.27365	0
				3.22742	4.07667	1.39927	1.16957						1.42231		3.92756	2.0182
				3.0422		3.03579	1.61712						9.40398		2.38747	1.96498
				6.37697	0	2.70877	2.63941						0	2.33914		0.136637
				4.80796	1.28456	3.68674								9.69804	1.45636	0
				3.73067	0.0907297	4.56405	1.86369						5.29185	4.8639	32.148	2.82138
				8.06639	5.29456	0.25836	2.92052						2.5981	10.7498	3.70298	0
				7.7423	13.33	3.11491	0.516497							5.53827	3.99721	7.07259
				1.80894	3.1225	2.03362	1.46937								3.24558	0.640963
				5.41118	1.3155	2.91047	0.135652							5.95247		4.04199
				0.454076	3.58039	2.47353	2.34178						0
				3.17341	2.16678	1.41819	1.61061						0	12.2875		0
				4.63521	0.140211	0.336266	1.9069							3.16711	13.264	1.3272
					8.19985	1.78616	0.592468						2.59275	0	0	5.44354
				6.54875	1.46292	2.40186	2.8269							0		0.360653
				1.25123	10.3729	1.41157	0.809177						0	0	0.545424	3.1286
				7.99427	0.0953008	2.14491	1.4283						1.64829			6.88054
				28.4157	1.82159	2.97559	4.22774						0		3.40054	2.07684
				4.77369	1.64442	3.25616	2.62946						0.97373	41.7297	1.98902	0
				0	1.29746	3.72095	2.54814							0.163931	4.589	1.60807
				1.73077	2.21646	1.36433	1.7163						13.8389	2.02973	0.857681	2.28987
					2.1306		2.40369						5.01461		6.23343	4.07717
					2.13204	2.23197	2.54231						0	1.26261		0
				9.24198		35.0537	2.49452						0.401784	4.48855	0	0.759127
					3.52662	1.64195	2.35968						8.37036			2.61817
					0.973871	1.57646	2.61175						0.256073	9.95261		2.30524
					3.66005	8.81373	1.08233						28.9771	2.44023	0.168688	3.85446
					2.46177	2.78158	1.19607						1.42578	1.05582	2.01829	2.94791
					65.0429	1.30323	1.95028						0	1.51821	2.67504
					1.65054	0.383314	3.36651						3.14508	0.753631		1.50644
					4.22477	3.25615	0.357019						1.45123	0	0.949702	0
					0.927141	1.36175	1.8074						0.321187	1.05065		1.57628
					3.2402		2.07084						0	5.44948		0
					1.18142	0.882359	0.872403						22.9077	5.73812	1.05224	1.76204
					2.51066	0.779847	1.43362						0	1.35668	0
					2.17518	1.12435	2.30737						0	2.35451	5.38627	2.29777
					1.75658	0	1.15636						4.0762	2.40707		0
					7.7418	4.11476	1.96433						4.33218	0		0
					1.73425	0.627996	0.623915							0.631472	1.61908	8.86509
					2.83295	9.16745	1.06873						3.95222		2.47364	4.50293
					1.81157	1.97486							0.609256		1.39658	2.14503
					1.78128	1.45577	1.64898							1.74328	2.47034	1.19743
					7.46478	1.48455	1.61429						17.7152			0.450642
					1.51834	3.23985	1.17809						1.75898	0.562932	1.18058	0
					3.31334	1.37131	2.16628						0	1.25702	1.21535	2.19569
					1.9215	1.56554	2.64393						6.3631	2.9997	4.45199	5.99266
					8.53219	0.77401	4.09497							7.23097	2.41829	0.0651426
					0.924148	0.950022							5.74797	38.3026	2.27524	1.18622
					3.60657	2.56016	6.96544						3.34633	0.864397	0.887203	0.224583
					5.61388	0.241084	1.7065						3.32753	2.48299	0	1.76558
					2.47041	3.59498	0.412873						5.27941		10.9589	1.94313
						1.13721	1.94142						32.1595	0.701958		3.18309
					3.47716	1.97346	1.74597						5.5734	1.901	3.53866	0.158807
					23.998	4.9517	0.444493						0.607502	1.14098	3.95048	1.76552
					10.9358	3.37557	0.483381							212.196	5.92468	0.203937
					34.0712	4.72954	1.77594						0.916468	0.890772	3.01343	2.23057
					8.81477	1.82775	1.67892						2.32246	1.91207	1.6191	1.19939
					4.529	2.84699	1.65578							1.88791	0	5.3503
					4.3412	0	0.869021								8.24751
					1.65997	1.73951	5.40076								0.280706	3.34343
					3.9572	3.63635	1.01092									2.36744
					0.297974	2.50413	0.765096							0	3.18862	1.07039
					0.332244	0.790253	2.50381							3.11682	0.354107	0.459793
					1.64503	5.86294	9.55522							62.9954	4.64424	0
					0.131881	3.12546	1.13957							0	4.67476	2.15839
					3.17809		0.994095							2.79873	0.348547	0.253974
					1.06024	3.89164	1.06241							0	1.08447	3.3101
					1.6052	1.31094	1.3563							4.77532	2.69333	0.120728
					3.06178		4.43382							1.65895		1.42084
					1.48762	0	0									2.15849
					4.10513	0.0810035	0.656454							1.98532		2.32598
					4.05747	1.1256	2.99303								2.55426	12.2925
					4.2115	4.42766	0.481127							1.84013	2.85143	14.2264
					1.31984	2.89577	0.890168								4.05583	2.15147
					8.71263	4.29573	7.13858							2.3255		1.38705
					18.4708	1.73798	5.71839								1.59494	1.29272
					1.41671	1.08241	3.93853							7.12857	2.15998	3.4416
					1.1635	5.53846	1.87067							1.88111	18.9323	18.512
					3.16604	3.37764	0							0.791025		0.970399
					0.717527	2.85455	1.64737							1.46196	3.59124	2.77904
					2.11162	4.42909	2.97859							4.43324	0	1.21977
					13.3915	5.09024	3.72229							3.90568	4.31048	0
					1.76715	1.18657	1.4041							0		1.07899
					1.78971	3.91575	1.7889								1.03048	0.310673
					117.525	1.08941	2.26941							0		2.10903
					0.663827	2.55639	1.28215							4.83955		1.39118
					2.17889		2.64092							6.89889	4.27701	2.37363
					8.20555		1.40893							3.84603	1.87729	1.47387
					0.524752	0.599557	0.649791							1.43764	0.62103	1.21488
					1.7156		1.58965							2.53566	3.67258	0.763371
					0	2.67812	5.07109							0	2.37139	8.57512
					11.0261	2.76198	1.68255							0.0971902	2.44474	1.31949
					0.817034	4.96226	2.11414								6.47956	4.69752
					1.97221	2.93678	1.16956							8.09943	3.93015	0.127343
					2.07896	0.221078	2.11368							5.37257	0.775307	1.55811
					0.0530766	1.50947	0.201699							2.02962	6.56224	53.8936
					0.89152	1.28005	2.09735							2.86967		2.00603
					1.35988	14.0146	1.81521							1.94869	0.278651	0.78996
					0.509269	0	5.90255							3.28262	2.11414	0.550166
					2.22244	0	3.18794							56.5496	8.26034	2.54245
					2.16027	1.28314	1.93028							3.35739	0	0
						2.35444	1.58463							0.145325	2.59844	3.24378
					3.05856	4.3239	2.82682							0	3.06084	4.38212
					55.022	6.65707	1.80999							0.994525	1.37219	1.47834
					0.191386	7.56866	0.640539								4.39885	1.69232
					5.58172	3.1761	1.89084							1.66428	1.57779	1.91236
					16.2408	4.69759	2.25361							1.21274	2.76806	6.56047
					0.21993	0.925444	5.21246							0	3.84315
					0.351958		6.14795							0	12.8578	0.618936
					1.73907	3.24986	3.51899							0	0.397891	1.64525
					0.735259	6.75314	3.04766							13.1139	1.72519	6.74483
					9.99187	3.40983	9.72426								6.50897	0.968341
					0	0.31445	1.65768							37.2903		0
					0.470425	4.83471	1.98434							0	2.4852
					0	5.99125	2.99338								5.95687
					2.31011	3.53723	6.53873							3.80119	0	4.90718
						0	1.06835							0		1.58476
					0	3.38543	4.10405							3.00231	1.92066
					0.48569	4.35753	2.72392							6.663	0	1.70699
					7.74064	0.914425	3.31097							5.91788	6.4765	0.974183
					2.4492	3.12701	7.79243							8.33654	7.50383	0
					7.29891	1.05329								4.04919	43.9374	0.955329
					3.06358	2.82283	6.28385							1.63021	4.03506	4.32424
					5.32372	2.57864	1.20634							0.155485	1.09555	2.09861
					3.65293	1.95301	1.90349							3.5197	1.09917	1.8753
					4.35	2.08812	1.21619							1.79064	0.936567	3.59315
					2.69431	2.8672	3.08107							4.96724	1.6122	3.09789
					9.10302	1.58157	2.25182							5.17973	7.17606	2.13326
					6.09192	0.827952	3.58874							3.32545	0.66177	7.04829
					0.519272	0	2.53848								0	2.64714
					5.42037	1.00724	0								1.26317	1.45113
					4.12597	3.07907	2.55086							1.68098	2.70255	2.38682
					4.72541	1.22467	3.95385							3.61735		4.2554
						5.31886	2.53555							126.978		0
					2.21848	9.14356	1.3218							2.07701	0	2.39179
					2.80891	2.48618	0							5.08914	2.18224	0
					2.40977	0.497923	3.99569							1.8752	2.95668	3.50541
					2.15301	1.34676	12.5983							0	2.13413	4.14596
						13.3351	2.06638							3.28687	1.64247	1.36516
					2.58611	1.19069	0.185163							0	1.15732	6.91846
					3.35314	1.86323	0.672033							5.14203	2.41238	1.33558
					4.11959	1.98871	34.0081							4.4785	7.55954	2.97013
					10.9286	0.648043	0.301937							0	1.24894	3.7149
					2.0102	2.50575	2.41747							0.281367		0
					3.804	1.73876	1.38451							0	0.221862	1.18907
					15.5896	0.886968	0								1.70493	2.33549
					0.737184	1.60852	0.500254							3.76487	0.432339	2.26877
							3.17171								0.509097	1.83786
					1.60249	3.07905	2.15911							10.9046
					3.43194	4.23008	49.9114							3.71121	4.95437	1.78674
					6.804		1.26265							1.43974	4.62548	2.33523
					1.03971	4.39281	1.09739							5.43436
					1.1724	2.36869	2.11856							1.2153	1.64742	0.219641
					0	0.393261	0.190489							4.75246	1.32963	1.85071
					1.03619	8.01624	7.618							0	1.85805	1.22111
					4.91496	1.31333	5.43497							6.94919	0.806732	3.07912
					4.10482	1.68579								0.240274	4.1655	0
					6.69045	3.59381	0							3.18006	2.07387	2.40643
					5.57477	0.91238	0.449833							0.789139	5.08723	29.4989
					9.16839	1.22469	1.85309							4.95631	0.752523	2.01146
					1.68641	4.68734	0.250689							3.18673	1.99019	6.6874
					1.75329	0.806187	2.88433								0.226719	3.21765
					6.23342	8.26881	0.86149							0.893118	0	1.0968
					1.3109	1.16968	0.667859								4.56538	3.39866
					0.255318		0.831405							8.10537	0.741082	1.89763
						1.90298	5.23154							1.07441	1.74336	3.08747
						2.07637								2.79937	4.88821	3.38393
						0.356227	2.69824							32.8575	2.95966	0.224388
						2.05436	0.909206								2.3933
						3.34026	1.24052							29.1775	0.249471	4.01737
						2.39355	1.96728							2.40367		1.89657
						1.72964	1.28054							0	4.42973	17.342
						5.42048	2.48824							0.564725	0	5.51028
						0.151024								1.76417	0.164448	0.635541
						1.13744	7.84564							3.07025	41.2113	0.980855
						3.23364	2.11101							4.99982	9.27179	3.15812
						2.04466	3.51915							0.2552	34.094
						3.14548	2.83148							3.11773	0.669171	5.66764
						0.641072	2.76528							0.714307	3.9056	1.18247
						11.1289	2.6995							0.578324	0.325072	1.58324
						0	0.357361							0.0949431		7.54922
						0	3.68716							45.639	0.525451	1.88092
						2.65354	0.956002							10.063	1.96734	2.7085
						1.91779	2.05961								0.886709	1.60546
						1.3204	0.286409							2.55857	5.47732	1.77709
						2.84964	5.64912							0.420314	0.669024	7.22306
						2.89739	1.91556							3.82277	20.8965	2.76171
						1.61716	1.66285							2.48	7.42104	7.54225
						3.0247	2.7756							8.43043	1.46404	1.53683
						0.994899	0.628146							0		0.307748
						0	1.6884							2.83964	3.63063
						2.5645	0.669558							0.850239	3.74919	0
						0.624634	0.729588							4.96516	2.10948	4.40962
						109.294	3.65335							0.691086	1.39242
						1.76905	3.62662							2.10063	3.70688	0
						2.20516	1.19749							6.76434	1.76366	1.04587
						2.81618	1.67503							2.2139	6.86613	1.99013
						0	1.70885							3.49416	0.973713	3.13046
						2.45171	1.01347							0	55.1895	1.90614
						4.39725	1.19871							0.550371	0.620395	0
						1.25895	1.82401							1.22127	0.450787	2.19219
						0.440782	0.341269							0	2.14598
						1.89548	0.753919							6.74941	2.3834	2.3087
						2.3719	1.28761								1.4041	22.7919
						0.537881	3.23948							6.20473	2.24356	2.65661
						4.57162	1.47265							2.07066	2.01351	1.4841
						1.59214	2.39314							0	0.394411	10.9427
						0.832125	4.79101							5.40972	1.09593	3.92848
						1.11477	3.11996							1.13576		10.0716
						5.66025	7.85519							1.52658		3.64081
						1.12851	1.50624							4.50156	1.53008	0.534497
						2.4553	0.758131							0	2.7312	1.81676
							1.06951							0	2.49047	1.32443
						0.3631	0.576068							36.9023	2.45462	0.460967
						0.915735	0.295415							0.904109	0.447265	1.04035
							14.3409							4.05409	2.19546	4.02008
							0.540858								2.99184	1.76053
						3.47986	1.26918							5.05195	1.0805	6.65965
						2.87535	8.10148								2.05377	0.546673
						0.994307	1.10759							5.41154	3.39807	2.24955
						0.589168	8.90437							4.68262	7.63219	5.27037
						2.23001	1.99692							5.22573	2.68032	88.2696
						0	2.68028							52.7752	2.54086
						0	3.15826							4.29803	0.532941	0
						0.257977	0.492996							4.00229	44.121	2.87922
						1.42993	0.607994							6.0631	0	6.02537
						0.29156	1.22937							12.9447		4.39879
						0.750928	0							0	0.904456	1.80753
						3.55222	3.98932							10.4683	5.38071	6.02615
						4.3302	0.804227							1.97758	1.0639	7.06016
						5.50534	0.965558							12.7377	2.05359	4.68165
							2.20791							3.15781	1.08581	0
						0.932741	1.20844							0.859031	2.15346	1.34144
						2.68461	0.991403								7.22638	1.50503
							2.39582							1.6064	0	3.91721
						0.209445	0								12.3427	1.29393
						0.805639	0.738409							0	3.31023	2.89958
						2.37583	0.209966							0	3.55343	1.15759
						0.243762	25.0476							2.43901	9.00049	0
						74.8855	5.01174							1.68029		1.61375
						2.05984	1.58079							0.862081	6.08481	1.80223
						18.4756	1.25747							0	0.624645	4.08575
						13.2385	1.56772							2.9178	0	1.98335
						2.71328	0							12.9451	0.151647	2.95019
						26.762	4.26376							17.4404	2.13457	15.4201
						3.00181	4.32124							1.63882	1.47	2.26403
						3.27381	1.01577							21.5501	4.10939
						5.17222	14.6484							5.06316	6.16412	0.282074
						0.824395	4.78147							0.117293	1.13322	0
						1.20116	8.45233								1.88047	0.18944
							3.31853								2.87104	3.85529
						2.87731	0									1.71417
						0.423182	42.2607							18.9877	0.812978	2.00232
						7.93009	0.848059							0	5.70702	4.68768
						1.26054	2.78163								1.22915	0
						2.9319	4.18543								2.52485	1.37112
						1.38215	1.81488							1.74371	1.98723
						1.12712	1.92271								0.627981	1.44958
							2.11532							2.00535	5.69639	3.13205
						0	0.993477							0	2.74748	0.736382
						4.2296	0.0335043							1.83229	0.458116	1.34494
						5.61785	1.05479							0.492507	0	1.51911
						1.64408	3.7128							0.870625	3.19236	3.15646
						2.77555	3.35658							1.91094	0
						9.22118	1.11463								2.93875	2.20541
						0.231945	27.3231								3.16644	3.78571
						4.81325									0	3.60861
						1.21596									2.77926
						7.07522										2.23707
						5.48577									0.613727	3.00066
						4.72797									0.260732
						1.81062
						2.10428									1.54034	2.90434
						1.56864										0
						18.6262									2.78879	1.89152
						0									3.45888	4.15329
						19.1491									4.6694	1.4602
															11.464	1.02406
						2.00497									0	1.02607
						0									1.58084	1.11284
						0									2.80997	1.25063
						2.34462										1.49071
						3.73157									3.98084	1.18891
						2.5167									2.43213	4.71159
						0.614743									0.546456	1.81643
						12.0216									1.54736	1.07251
						1.41111									0.943335	2.07274
						0									4.10618	3.8613
						0.673315									7.71214	0.871975
						0.450371									1.89754	0.925497
						2.59606									2.11804	2.37905
						2.0546										0.59103
						0									1.48049	4.19919
						2.67136									5.28685	2.95075
						0.124061									53.2565
						4.13754									6.16908	5.2174
						4.32177									3.8885	2.62061
						0									0.763215	1.2219
						2.39076									2.66435	3.65809
						2.32705										2.52578
						2.71497									0.929251	1.32062
						2.61291									2.05976	1.19898
						0.825109									1.32021	0.769106
						0.49422									4.25373
						0.507168									8.48327	3.9871
						2.72517									0
						2.34883									2.21949	5.37281
						0.859592									0.495506	0.862434
						11.2663									1.20443	1.14144
						1.56069									0.500845	2.1672
						3.22605									3.03547	1.70342
						14.6259									2.45578	2.5929
						0									0.957932	1.66741
						1.17817									1.78665	2.1638
						5.71947									3.8706	11.6556
						2.2033									7.58495
						4.59614									0	2.26757
						0.79562									1.15746	7.60067
						1.44683									2.54511	2.44207
						1.33464									1.44461	1.51473
						0.748045									5.07178	1.08745
						0									1.78129
						0.630856									1.07643	1.89204
						1.73895									3.60462	4.05561
						0.726164									0.568191	0.640209
						1.96367										1.49496
															34.6318	0
						12.8322									0.694572	0.239899
															2.61364	2.74439
															5.72344	3.20491
															6.4064	2.66133
															0	1.79987
															3.35535	10.8441
															2.0518	0.599152
															0.832868	2.66222
															0.795983	2.80728
															3.91857	0
															2.65804	2.22917
															0	1.29323
															1.98025	4.31516
															2.77958	3.90669
															3.88211	2.22047
															32.2134	0
															0.0535876	1.67349
															0.564203	0.688696
															0	2.61358
															12.7889	6.45552
																0.823973
															1.33867	1.46728
															2.54654
															4.29313	1.05681
															2.77571
															0.883302	1.91964
															9.69696	1.55805
																1.25082
															1.18947	0
															3.28353	1.24334
															2.16414	1.47828
															1.14561	2.00614
															4.80405
															5.94679	1.35694
															1.44046	19.3573
															1.88716	2.63223
															4.54943	3.00087
															1.29248	1.46083
																2.52898
															8.32187
															1.80943	2.2379
															1.21413	0.3609
															0.976763	0.527922
															0	0.170404
															0.782552	0.238978
																1.42518
																0
															3.33361	2.85701
															1.39208	0.95923
															1.21924
															0	0.730608
															1.11206	0.400761
															6.62743
															2.19347	7.97479
																3.62653
															3.26396	1.1994
															0.596003	0.708966
															4.18183	3.00368
															0.880766	0
															3.68009
															0.612582	1.1168
															12.5743	0.820059
															27.5931	3.04258
															4.62792	1.29355
															0.53894	5.80474
															3.98366	0
															3.94526	1.75118
															2.29524
															1.38583
															0.777343
															0
															0
															2.54108
															2.98119
															0.748395
															4.27663
															0
															0.998911
															1.43776
															0.393263
															11.2537
															0
															4.73004
															3.14064
															4.0891
															0.278966
															2.85624
															2.37227
															0
															0
															0.760509
															1.57997
															2.21212
															11.9066
															0
															61.2376
															0
															0
															1.00824
															1.67773
															5.99702
															1.17187
															13.422
															6.24009
															1.2729
															1.23024
															8.82708
															3.77988
															2.98431
															12.779
															0
															0.77185
															1.10803
															0.765902
															9.35161
															0
															0
															1.37623
															8.31161
