# Supplementary material for: In the absence of mitochondrial fusion unequal segregation of mitochondria drives mtDNA loss
Source: EMBO Rep. 2026 May 14;27(12):3359–93. doi: 10.1038/s44319-026-00794-5 (PMC13303861; doi:10.1038/s44319-026-00794-5)
Supplement: Supplementary file 15 — Source data Fig. 7 [file 44319_2026_794_MOESM15_ESM.zip › Source Data Figure 7/Source Data Figure 7D.xlsx]

## Sheet: Sheet1
norm Atp6 concentration after Fzo1 depletion at 0 h, removal of 5-Ph-IAA at 6 h after depletion
time [h]	median	75th percentile	25th percentile	average		images and raw data are available on an OMERO server, see data availability statement
-1.6	0.840654	1.52325	0.60982	0.966753
-1.4	0.924471	1.24348	0.613099	0.941233
-1.2	0.930567	1.16853	0.612473	0.974298
-1	1.04282	1.46431	0.753582	1.14924
-0.8	1.03222	1.36613	0.702488	1.00091
-0.6	0.925616	1.32632	0.64695	0.983637
-0.4	0.945046	1.36059	0.614585	0.996251
-0.2	0.918639	1.1793	0.623238	0.94951
0	0.894983	1.45309	0.64619	1.03401
0.2	0.919528	1.37929	0.553798	1.02655
0.4	0.796035	1.33985	0.377956	0.88307
0.6	0.837342	1.47551	0.333322	0.910477
0.8	0.894162	1.59915	0.452475	1.02255
1	0.845003	1.39172	0.153028	0.932941
1.2	0.931205	1.5716	0.290697	1.02243
1.4	0.802329	1.6602	0.278493	0.979065
1.6	0.715215	1.78026	0.22743	0.985503
1.8	0.69078	1.40989	0.224062	0.955042
2	0.66993	1.45978	0.174706	0.91322
2.2	0.642999	1.40699	0.210874	0.900722
2.4	0.619343	1.31917	0.150512	0.914131
2.6	0.593728	1.42853	0.19878	0.913035
2.8	0.430334	1.22222	0.118243	0.855159
3	0.478245	1.20409	0.133734	0.894983
3.2	0.440173	1.14831	0.189973	0.82239
3.4	0.379634	1.15058	0.114974	0.798724
3.6	0.3285	0.972116	0.0269447	0.731669
3.8	0.344961	1.04915	0.0362604	0.762818
4	0.348665	0.882818	0.0612209	0.707215
4.2	0.369788	0.879911	0.0396915	0.71529
4.4	0.322951	0.962448	0.0411248	0.691186
4.6	0.267177	0.721683	0	0.621554
4.8	0.2882	0.755021	0.0255865	0.629186
5	0.286425	0.736891	0.0335988	0.63062
5.2	0.250089	0.663875	0.0200644	0.565304
5.4	0.233126	0.692063	0.0180792	0.565015
5.6	0.222356	0.69054	0.0103635	0.596275
5.8	0.18662	0.649438	0.00433167	0.543143
6	0.163186	0.588792	0	0.515275
6.2	0.160651	0.590088	0.0137508	0.519006
6.4	0.143499	0.518867	0.00147834	0.482293
6.6	0.137585	0.493663	0.00255666	0.4683
6.8	0.129593	0.452047	0.00183609	0.461639
7	0.101775	0.41636	0	0.439108
7.2	0.107605	0.445758	0.00376255	0.429325
7.4	0.111882	0.43024	0.00475121	0.437033
7.6	0.102883	0.41149	0.00100438	0.418638
7.8	0.0987936	0.413698	0.00194316	0.423471
8	0.105837	0.458446	0.00691104	0.44857
8.2	0.119614	0.455502	0.00905873	0.43376
8.4	0.109991	0.4351	0.00616977	0.423151
8.6	0.1265	0.454663	0.0086572	0.433022
8.8	0.119935	0.448559	0.0100322	0.426432
9	0.116711	0.454856	0.00925362	0.425884
9.2	0.123793	0.499289	0.0111109	0.446901
9.4	0.117442	0.485828	0.0119006	0.432557
9.6	0.117213	0.512283	0.0124833	0.423769
9.8	0.124704	0.538147	0.0142926	0.443468
10	0.121196	0.550749	0.0151197	0.456146
10.2	0.130434	0.566476	0.017294	0.455454
10.4	0.134664	0.57511	0.0177161	0.45852
10.6	0.127168	0.563942	0.0181754	0.440137
