# Supplementary material for: In the absence of mitochondrial fusion unequal segregation of mitochondria drives mtDNA loss
Source: EMBO Rep. 2026 May 14;27(12):3359–93. doi: 10.1038/s44319-026-00794-5 (PMC13303861; doi:10.1038/s44319-026-00794-5)
Supplement: Supplementary file 15 — Source data Fig. 7 [file 44319_2026_794_MOESM15_ESM.zip › Source Data Figure 7/Source Data Figure 7E.xlsx]

## Sheet: Sheet1
average Atp6 fold change over the cell cycle
Fzo1 is depleted at 0h, removal of depletion by removal of 5-Ph-IAA is performed at 6 h
0-3 h	3-4 h	4-5 h	5-6 h	6-7 h	7-8 h	8-9 h	9-10 h	10-11 h
2.01945	1.2517	2.87293	0.843137	1.79433	4.33522	1.19841	0.956338	8.32		images and raw data are available on an OMERO server, see data availability statement
1.61412	1.01395	0.855259	0.599341	0.724681	1.48775	2.53782	6.90909	0.923729
2.30928	1.12149	1.18816	1.59403	0.775401	0.547748	2.09651	0.945013	12.1763
1.69397	2.88016	1.06896	1.63965	9.91189	0.980046	2.71714	16.2342	0
1.75373	1.74378	3.77075	3.4441	1.42539	0.906331	5.03652	2.75552	1.10457
1.73003	1.15823	1.22162	0.157895	1.2819	0.985825	1.61652	4.2402	1.92014
2.52319	1.51932	1.90773	1.12778		1.79485	9.47973	0.4312	0.234212
0.518354	0.975436	0.670686	0.0536304	0.26398		1.08473	1.99793
1.80036	3.45219	0.446694	3.62669	3.2429	1.1662	0.930412		54.3579
2.07986	1.27534	1.37271	1.88525	1.66869	7.29159	3.97281	5.33762
1.87711	0.778986	0.898405	1.85512	1.03496	0	2.20784	2.13359	0.581761
1.5183	2.02038	2.81234	1.03272	0.736931	1.04072	5.19363	0	1.94853
1.31583	1.70783	1.7532			0.264494	0.706531	0.532	2.98895
1.98577	1.75705	1.73571	2.92544	2.42795	0.743834	1.00923		2.64167
1.25129	0.797939	1.45061	0.293632	1.5229	6.97826			0.572208
1.77821	1.16132	0.880293	1.55037	0.773274	0.474676		4.05061
2.54053	1.75271	1.09811	1.69757	0.0814159	0.371283	10.7336
2.63842	1.12959	1.12453	4.2174	1.19243	4.53737	0.0889121	0.783893	3.28431
1.20605	2.75083	2.01538	1.00427	1.45333	0.977116	4.47385	0.358848	5.83948
2.26569	1.55386	1.13228	1.13636	0.523194	0	6.83824	0
1.66453	1.73047	1.35333	1.33438	1.10899	1.9086	2.95472	3.91765	3.82648
3.4992	1.02667	0.826421	1.55067	0.656738	1.75163	3.05116
1.78402	1.03357	1.25342	1.91931	0.52623	1.42697		1.79336	1.48773
1.22132	0.954386	0.782116	0.552258	0		0.276596	0	2.74774
2.0909	2.69288	0.0868612	1.02621	2.99151	6.45509		0.557209
2.31857	1.47253	2.59651	1.71372	0.354689	2.44569	0.448986	2.03684	2.86667
2.04838	1.52168	0.523179	3.7922	0.265748	2.39519	10.6336	2.59076
1.68753	0.760191	1.88388	1.59462		0.141185	1.00752		1.46973
1.39144	14.2891	2.26645	0	0.568027	1.63813	1.1037	8.86852
2.14503	0.798669	1.66273	1.67855	1.91793	1.4608	2.14589	0.707585	2.25595
1.75415	1.04002	1.54994		0.279528			1.01149	1.66502
2.61174	1.58388	1.37817	2.31706	1.70275			3.28303	24.4962
1.1917	1.52518	1.16411	6.36915	1.54226	1.41264	7.48174	0.0549451	1.1419
1.77629	1.52868	1.77958	1.10188	0			1.09664	5.01343
2.16093	1.27243	1.32474	1.07973	2.44225	1.53969	2.46853		2.09375
2.70689	1.69747	1.67059	1.74487	3.00543	0	0	1.11339	1.32676
1.25154	2.74377	1.6377	2.41011	0.635027	1.7051		0.598504	2.48788
2.70515	1.0381	2.52025	0.505769	7.14529	1.44008	0.961317	8.36047
2.59755	1.67418	0.646422	1.70463	1.98709	1.37243	0.421622	0.991566
1.79507	1.02738	1.26375	0.270588	1.5536	0.791572		3.11491	0.602086
1.95979	1.75445	1.50594	0.602358	0.796058		1.23196		1.51483
2.73776	2.0048	0	1.37132	0.597858	2.08761	1.81562		6.40086
0.948616	0.98553	2.92268	1.18196	1.7053	1.12893	0.37271		2.13206
1.39453	1.2739	1.53802	0.500645	0.235714	0.306588		1.09971	4.56186
1.74023	2.13366	3.93118	0		0	0.416871	2.32759
1.83436	1.24177	2.06743	0.846173	0.793659	6.44314	1.80563	3.98678	1.64625
1.8311	1.58342	2.15691	3.25443		1.57037	3.21993	9.31571	0
2.03152	1.47412	1.76842	1.15048	0.0969098			4.51874	0.672962
3.25475	1.63176	0.954085	2.85411	0.578877	0.960766	31.5111	1.03861	3.12073
2.59257	0.630352	0.803135	1.6322	0.846832	0.887516	2.50692	0	0.25885
2.23152	0.0643979	1.08821	1.02547	1.35823	1.64122		7.36025	7.55323
1.75942	1.0636	2.0997		1.46096			1.19808
1.3452	3.03254	2.45719	0.672131	0.935317	0.60639	1.72917
2.20058	1.16771		1.74241	1.21457	4.00552	11.6288	0.185567	0.469945
1.0911	1.59175	1.76978	1.28498	0.210526		0.435374		1.13844
2.54381	1.17025	1.32119	1.01003	4.50058	1.2347	2.68352	1.4858	0.724138
1.06195	2.18831	0.549962	0.0808222	1.49791	2.32982	7.72995		1.99898
4.78015	1.18292	2.65957	1.57089	0	1.12581	3		0.070202
3.46016	2.35498	0.850902	2.56012	1.14	0.534811	1.16812	3.92424	1.78305
0.863193		2.67328	2.39659	0.343709	0.990942	1.83948	15.5717	5.08068
1.57513		1.12424	1.35533	0.369113	0.330878	2.39341	3.43108	9.5058
2.08139		2.11986	1.89143	1.06097	2.97766	0.664241	5.72368
3.11748		2.24105	0.312069	3.09601	0.480608	0.209767		0.980392
1.46408		1.76072	0.892473	0.309765	2.83624		0	1.16599
1.69986		2.23281	1.40335	1.36557	2.15675	0.868432	2.58556	15.2353
1.88869		0.174396	2.00666	0.434337	0.559534	4.58129	20.3333	0.487537
1.04694		2.88535	1.09818	1.54156	3.875	1.68004	2.75596	19.4683
1.47566		1.86614	0.715051	2.5	31.5116	3.27026	0.779841	2.05921
2.60392		1.47909	2.05858	0.522632		0.500914	1.54815	1.61594
1.59526		1.32996	8.57625	1.10032	1.31617	0		4.07912
1.78005		1.30829	0.426994	0.0880435	0.710692		9.05714	0.296961
1.62759		1.5961	2.25339	2.04832	1.01426	1.7318	3.58393	1.85109
5.89147		1.38532	2.08493	0.768116	0.609393	1.48069	0	2.38596
1.66825		1.99338	6.22285	0.93119	1.18735	3.06173	3.38182	6.03319
5.67518		1.39949	2.17439	0.139379	0.251063	0.160267	1.33513	0.895062
1.3805		0.989183	0.0593368	0.0256029	1.07173	3.52372		0.557648
1.44108		0.918915	1.40525		0.762585	1.36307	2.95361	1.65052
1.28575		1.52852	1.2436	0	1.10211	2.46051	2.99324
		1.36293	1.85497	1.55084	1.75094		2.74755	0.661157
		1.14157	1.46009	1.02633	1.5547	6.40909	1.98566	3.41639
		1.85286	1.55383	1.19563	0.394947	1.51774	0.525316	4.70565
		1.46128	3.52576	0.933468	1.29195	2.52667		0.0616523
		1.62229	0.68729	0.944424	0.911075	1.91995	1.38368	3.27979
		1.23755	0.47993	1.69077	1.40612	0.903203	0.514832
		1.46736	1.07216	1.05984	0.928266	4.71028		0.276364
		1.05456	1.21652	2.01198	0	0.248086	0.532099	0.166667
		1.19474	1.9049	1.35889	0.0324773	2.95635		2.0832
		1.00662	1.82333	0.0637681	0.192019	1.53198	2.34904	0.395425
		2.44628	0.811907	1.77709	0.3625	0.434018	2.82224	1.94133
		2.13003	1.52419	0.658653	1.45982	1.30095	13.4839	0.30137
		1.52928	0.937183	0.877853	7.47904	1.5997	0.0559846	16.0347
		1.02266	1.24311	1.05312	1.92775		0.164686	2.07549
		1.8046	1.41462	1.43546	0.753521	0.07625	10.377	5.44965
		0.658247	0.783882	0.800879	0.74073	1.17125	1.50156	4.8361
		2.42201	0.638269	0.663163	0.22897	1.06851	0.438642	3.12468
		0.706795	3.31915	0.603829	2.56725	0.616893	0	1.35455
			3.94524	1.23181	0.701397	2.77778	0.507874	1.46656
			1.37368	1.23682	0	4.06166	14.0263	0.499489
			0.925403	1.45474	0.531466	3.0649		0.501875
			1.13354	2.03649	1.30827	2.15957		0.385502
			1.97209	0.140393	1.43334		1.25744
			0.987719	0.721092	4.57653		0.456311	1.3488
			1.09153	1.40733	0.951613	0
			1.19827	1.53516	0.240642			1.89754
			0.741862			3.71523
			1.32353	2.11847	1.23812	1.48075	0.961761
			1.00777	0.379112		0	0
			1.23953	1.18244		1.87667		1.26595
			0.839054		0.85245	0.408545		0.76937
			1.34644	3.35907	0.608541		1.11325	0.955872
			0.642917	1.62199	0.511827	0.318006	0.509739	1.98216
			3.33993	0.425864	0.542609	2.42401	5.30383	5.16964
			1.12687	0	7.9963		1.45774	3.10066
			3.47882	0.93136	1.68645	0.516908	6.31769	1.06277
			1.44318	0.920166	1.01176	0.953717	0.590723
			2.93539		0		1.44536	1.04907
			1.19262	1.03293		0.592949		0.5
			4.52804	2.41555	0.661885	3.37148	1.72392	0
			1.15016	0.692467	0	0.846553	0.756757	3.52245
			0.976438	2.03692	0.489761	0.439901		0.939886
			1.0271	1.24616	1.59273		1.34953	2.0544
			2.05294	1.61669	1.21514	0.502439	1.55011	1.26017
			1.84973	1.40175	1.8481		1.64137	1.49787
			4.06613	1.09079	1.00628	1.17899	13.7892	0
			1.3537	0	3.48246	0.180243		1.38708
			1.77264	0.688395	0.194827	4.83516	2.45817	1.38425
			1.03207	0.290539	1.29886	0.92389		4.08298
			1.7645	1.54265	1.34066	0	1.96888	3.9008
			2.13844	1.62662	0.970815	9.10563	13.0877	25.6827
			1.32775	3.21	0	0.624528	32.375	4.06025
			1.50864	1.18559	1.62344	1.12146	18.7957	1.2739
			2.23922	0.541333	1.00172	2.05263	1.75813	1.09923
			1.52741	0.300784	0.93487	0.561404		0.612174
			1.73484	0.743823	0.368169	4.08286	0.274454
			1.36884	1.54243		1.74906	1.2875	0.560959
			1.10729	0.145902	0.553094	2.59537	0.486443	2.40597
			3.25373	0.671977	0.128293		0.0779874	0.98343
			0.711772	0.844801	0.849075	1.43896	1.33896	2.75773
			2.08704	0.253541	0.26754	0.299203		0
			1.51095	1.50167	0
			2.5993		0	1.87072	2.32169
			1.21571	0.727308	1.83236	3.085	28.785	3.99428
			1.26338	0.812297	4.71627			2.42126
			1.61121	2.33942	0.586059	1.05775		4.77949
			5.21527	1.75165	0.881838	0	0.859142	3.58696
			2.69227	1.54235	0.957806		3.26203	2.02439
			37.2138	2.0237	1.16763	2.47205
			3.34082	1.1747	1.04436	1.39335	1.93699	1.1691
			1.47389	1.22612	0.94085	2.19577	6.45029	0.637306
			1.33891	0.327579	0.888472	0	1.36744	0.153895
			0.788797	0.331049		1.69105	1.42359	1.80822
			1.87012	1.98482	1.4215	0.744814	4.83035	1.50538
			2.61157	1.00417	0.495253	2.34783	0.622269	1.81092
			0.51	1.05308	3.46434		1.08008	6.85833
			1.19223	0.449669	1.13774		0.774057	3.06321
			2.43775	1.94524	1.59689	0.558411	0.731261	1.64206
				1.81223	0.807203		2.23443	0.835883
			1.55453	0.50557	0.859418		1.82623	1.68536
			1.08752	0.366996	1.53557	1.83311		1.67639
			1.05039	1.91067	1.45834	1.01673	2.32	3.84539
			0.726014	0.63604	0.754551	1.54904		0.363636
			1.98764	2.62422	0.948049	1.0708	2.0905	0.451757
				2.72295	1.33789	2.7525	2.90812	0
				0.539722	1.08812		2.59037	8.72727
				1.27924	0	5.97701		7.17703
				0.562549	5.48419		0.462236	0.80198
				1.55635	2.73144	1.94839		0
				2.1516	1.0754		0.674157	0.434524
				1.56405	1.14962	1.55969		2.61174
				1.8059	5.75109		0.522654	0.925373
				0.198044	3.95286			2.8069
				1.43393	3.20889	3.63796		1.09181
				0.317631		1.65263	1.52045	0.488142
				0.73425	0.920784	3.1592	4.46191	1.62149
				1.02953	1.59901	1.09438	6.32258	0.884487
				1.55439	0.980984	1.8139	3.80676	1.26733
				0	0.453031		1.29268	3.21046
				6.50314	0.893398	0.232841		1.44156
				2.12748		3.28697	2.14286	0.202703
				2.46011	1.04926		0	3.00734
				0.852977		1.52487		1.30912
				2.81874		8.07116	1.8561	0.938008
				1.66623	2.43904	0.8101	1.72308	2.73113
					2.42461	5.61985	6.04605	3.09508
				4.13212	0.996889	0.937378	0.0688259
				0.153264	0.478728	0	2.01036	0.70155
				3.0125	1.42488	1.80228		1.68947
				1.79167	0.883596	1.16403		1.18866
				1.6973	2.08944	0.306408	1.07793
				1.29581	0.811053	1.19806	1.0904	2.59216
				1.31452	0.648148	2.05444	2.23801	0
				1.7905	0.667668	1.88986		2.27473
				0.992645	1.5062	3.03896	0.546362	2.983
				1.23707	6.84655	2.10249	3.1739
				2.27927	2.11335	2.47628
				2.23109	12.4082		3.5141	0.890456
				2.28417	1.16034	1.15684	0.815322	2.9154
				3.10714				1.57355
				0.712719	0.532341	0.911279	1.20679	2.04485
				1.97287	1.25867	1.01866	1.98522
				0.600522	0.252568	0.991637	2.08589	0.921809
				0.573256	1.68343	0.597442	5.71787	1.1208
				2.85888	2.15402	1.37898	3.66716	0.54891
				1.05259	0.976934	1.23196		3.29146
				0.742353	1.48288	3.71239	8.83929	1.55907
				3.56062	0.137631		0.337398	1.51418
				8.74386	1.94097	7.80476	0.985714	1.78095
				1.21808	1.85863	1.30664	4.69542	1.34709
				2.28586	0.715505	1.49903	0.443662	0.871234
				1.10112	0.706169		2.25706	2.94831
				1.66432	0.946184		1.81619	1.04899
				9.62308	4.35261	0.581395	3.29959	3.06323
				1.76869		2.54735	1.45503	1.29749
				1.18484	0.218415	1.80051	5.36143	2.22234
				0.36891	1.26829	2.45012	1.96103	11.8462
				1.17362	1.99311			1.46702
				0.734151	1.43215		0.811286	0.358116
				1.65248	1.77366	0.541756	2.62017	1.83556
				2.39094	1.14552	1.58994	1.88409	1.17982
				1.13268	0.588367	33.8803	17.0614	6.05352
				1.55295	2.73968	16.8533		2.45623
				6.93712	2.10461	1.32701	0.528757	2.30965
				1.21961	0.57731	4.50317	1.56036	1.06796
				2.32701	1.41619	9.04762		1.12046
				1.5379	2.63061	2.43475		1.0663
				1.52643	1.33248	3.09902		1.45935
				1.45999	0.627282		1.22674	6.375
				2.00853	1.91141	0.712896	1.9341	0.88457
				1.28375			1.00525	1.27146
				0.853376	0.885132	2.42219	0	1.08422
				0	0.201238		2.17239	4.66508
				3.25463	0.170264	1.34268	2.66712	3.98958
				0.769608	1.73579	0	0.321593	1.11112
				1.72913	3.13661	3.78919		3.34783
				1.88257	1.5782	2.2704	1.28686	1.23202
				0.905257	0.692225		0.506733	2.71823
				1.76991	7.14563	1.56549	2.15715	2.17349
				2.14178	1.73393	2.22409	0.197002	1.1236
				0.563806	0.848364	0.948461	1.9613	0.979576
				2.81381	3.11466	0.817444	0.554762	6.13333
				1.513	0			1.16237
				1.79183	2.63373	3.85839	5.5179	1.776
				0.398873	1.72408		1.72047	2.09114
				1.23662	1.99074	1.06197	6.84703	1.85369
				1.11861		1.6088	0.929528	13.875
				0		2.3544	5.11598	2.11291
				1.19099		1.2888	3.15947	0.683849
				1.86697	1.26264	3.09843	5.08856	1.69575
				8.00725	0.404062	1.14316	0.0906832	0.671107
				0.532007	2.849	2.70287	1.02108	0.70864
				2.32484	1.25822	4.70799	1.7717	2.56892
				1.37736	1.14644	3.23711
				1.8143	0.31872	2.41015	2.65529	4.03908
				17.1671		2.07805	1.18894	0.493156
				1.04292	0.853455	3.16597	1.25063	1.77409
				3.35507	1.42578	1.41869	1.27316	2.47092
				2.43822	1.66198	1.22059	1.452
				1.08446	1.33004	1.08297	3.63058	5.32897
				1.9709	0.770996	2.34768	2.1094	2.68255
				1.77341		2.06582	1.16289	2.54762
				1.3721	0.417527	2.16989	0.809488	1.78314
				3.00828	1.85258	0.909154	1.8282	2.05738
				0.988577	2.63274	0.377148	1.67749	3.98192
					1.41302	0.574004		1.59701
					2.68966		1.3149	1.28759
					3.63094	3.40051	0.587879	2.36767
					1.03694	1.16991	5.66655	1.05181
					1.31899	0.901421		2.86086
					1.36756	0.148058	1.13095	0
					1.9279	0.918228	1.39574	0.444444
					1.1473	2.18727	0.901904	1.27727
					2.66753	0.00893356	1.60756	19.8993
					3.82771	3.21079		1.8936
						2.89157	1.33439	9.03226
					2.82836	1.09966	1.15038	0.767263
					6.14226		5.21974	3.83238
					0.626188	47.396	0.703886	1.02654
					2.47162	0	0.867357	1.9663
					3.75449	3.71208	1.18364	0.562534
					1.47552	2.53302	0.711101	2.25743
					1.61012	1.37789	3.5289	0.86494
					1.86198	2.0546	7.55612	1.49536
					1.02316	0.431806	3.31609	0.760782
					1.43484	1.16381	0.577199	1.48099
					1.34312	2.70421	1.9928	1.3496
					0.775668	8.24245	0.23211	1.90271
					0.706126	0.842139	1.54024	1.75295
					2.5602	0.966612	0.569228	2.54242
					1.87942	1.07997		1.59397
					2.25655	0.803167	0	2.2197
					2.0703	1.70141	4.5	3.01412
					7.56833	0.773737	1.55113	0.833043
					0.764787	1.62881	3.2285	0.919656
					2.29515		2.2042	2.61867
					0.916582	1.14744	1.60592	2.22198
					2.96687	1.63149	4.26647	1.10148
					1.10095	3.56911	0.354441	2.00303
					1.49329	2.18467		1.36576
					2.58172		7.03448	1.59001
					3.76943			1.3368
					0.961627	0.98009	0.725155	3.49309
					3.08591	0.459768	1.23768	2.87796
					2.64019	2.36953	0.647059	5.58054
					5.44502	2.95795	0.934482	1.91088
					2.85719	1.40578		0
					2.64335	3.1505	0.99231	0.806322
					1.58357	2.04127	2.16692	1.59294
					2.11372	0.840813
					4.58841	1.636	0.968656	1.00797
					1.42015	3.39759	1.04852	5.48759
					3.90441	1.23567	1.32804	4.93939
					2.19807	4.94337	3.06674	2.4966
					0.450522	1.32583	0.844625	0.0920162
					1.40256	0.263473	0.686105	4.83782
					1.9999	1.73769	1.75186	2.33969
					1.61706	1.34041	0.0813743	4.00305
					1.79395	4.06189	0.663466	9.94949
					2.62482	1.82844	3.30443	0.654271
							0.790625	0.708023
					2.63926		2.09579	1.93313
					1.29411	2.16608	3.88663	0.133482
					4.40541		6.0471	5.40789
					6.16093	1.1468	1.8899	1.12151
					3.99605	1.54822	2.07788	1.47732
					7.02026	0.278378	2.04721	0.205405
					35.2048	2.95977	1.00891	16.1821
					4.0553	4.02825	1.49387	2.13379
					5.19347	0.783564	0.690909	1.66077
						2.04846	1.52269	0.731077
					0.806612	2.92038	1.41849	1.32866
						3.04092	3.50317	5.77423
					1.54056	2.14048	1.43605	0.27957
					2.12767	0.778274	0.781636	2.44087
					2.29215	1.76526	1.2344	0.243902
					4.26609		2.37674	3.03943
					1.3924	3.37362	8.75264	12.8325
					1.69955	1.11465	1.21649	0.810839
					0.596566	0.610098		3.99527
					2.79184	1.60113	12.1429
					2.75195	2.07631	1.43223	4.02759
					1.45247	5.50562	1.07634	1.06403
					0.810747	1.74973	0.33167	0.427893
					1.16211		2.2635	1.41038
					2.28548	0.802944	3.70344	6.82115
					1.80322	0.214063	1.48128	6.1072
					1.33297	4.82915	0.828609	0.911552
						1.65266	2.76774	12.5779
							0.765027	1.16505
					9.76855	2.30435	2.46469
					4.4341	0.919819
					1.54177	5.82932	0.706943
					1.80358	0.450773	1.721	1.41772
					3.36254		1.04138
					1.31068	2.53292	0.554215	0.387309
					1.70918	1.64279	3.30494	0.398387
					30.5694	1.13327	0.760265	2.06983
					0.819721	3.69078	0.727125	1.34729
					2.15362	1.24961	2.13217	8.75077
					0.85004	0.627859	5.38007	1.51095
					1.49546	2.1297	1.42017	9.93846
					8.5368	7.76667	0.65876	3.65719
					2.10637	2.37272	11.5085
					1.02516	1.05247		1.28559
					4.48084			2.13397
					2.13536	0.725884	1.46382	1.42116
					2.3464	3.43336	2.54925	0
					1.86127	3.47194	1.01675	3.60048
					1.99267	2.11782	1.83465	0.476126
					0.575758	1.27155	0.499311	1.31776
					2.6466	1.74797	1.38398	1.7997
					2.1769	1.55243	0.46875	16.9506
					1.51829			1.6391
					1.41094	3.36454	1.54115	4.62996
					1.28515	2.17846	2.3697	1.80699
					1.3949	0.311155	0.635879	4.45125
					1.96138	0.871039	0.91671	1.65734
						1.81956	1.5123	1.18194
					3.15918	1.5235	10.8111	0.525781
					1.31612	2.91692	1.56549	1.19302
					2.55959		0.27044	8.736
						1.40809	4.68582	0.954387
					1.1606		2.58378	1.39638
					2.40849	1.46512	1.4008	2.22557
					1.44823	10.1951	1.79874	1.75
					1.51597	26.6667		1.27151
					1.39721	3.19794	1.6773	5.65517
					1.22951	0.504771	0.797619	0.207885
					1.43491	1.57887	2.7	2.4157
						2.00096	2.08323	3.27478
					6.16418	0.889153	6.46888	1.02311
					1.56788	3.32804	6.5779	0.914729
						6.79113	0	0.940177
						3.35	2.43609
						2.12724	1.70791	0.744465
						1.34235		6.18462
						3.11471	1.84624	1.59032
						1.21327	1.3351
						10.8558	2.13743	2.56382
						1.50429	1.76655	3.36102
						2.10679	1.36323	1.58936
						1.23368	1.68478	2.62698
						2.13907	0.648736	3.69275
						3.2314	12.7206	0.877653
						3.13703	0.733451	1.11417
						3.79833	0.103571	4.91103
						2.51074	4.5411
						2.55799	2.49502	1.98608
						1.57853	1.17287	1.56811
						3.47088	2.22496	1.54416
						2.60938	0.409962	1.91469
						4.6902	2.01259	1.28038
							0.886991	2.37594
						1.32537	2.42715	0.961202
						0.116142		2.21534
						2.98692	2.20521	1.70347
						3.96161	1.12071	2.5757
						1.77096	0.11167	2.15419
						1.04912	1.35188	1.18585
						3.93788	4.60328	1.46742
						0.465517	0.275393	1.0474
						1.33355	1.54242	2.47098
						1.71852	1.01303
						36.7049	1.71332	1.92734
						11.1458	1.60417	1.55131
							0.862589
						1.7611	0	0.834651
						12.7198	2.66594	18.8423
						2.71773	1.34302	1.44009
							1.40381
						0.971561	2.65517	0.864813
						1.30932	2.05575	30.6585
						2.08506	2.74186	1.6737
						0.121442	1.58762	2.71135
						0.964928	2.2053	2.89892
						2.40166	2.12923	2.71485
						0.991373	3.59077	1.30322
						1.19907	2.81288	3.745
						1.81457	0.798995
						2.01422	0.782385	0.948972
						0.338152	14.5102	0
						1.50349	2.73471	1.29089
						2.33631	1.5027	3.02532
								1.64269
						2.34893	2.39259	0.931967
						2.20588		3.14416
						7.4716	0.809363	1.65405
						2.60127	1.07568	3.08035
						3.2591		1.53176
						0.995848	6.14362	0.991023
						1.58056		232.588
						0.803885	2.43635	2.32342
						5.90754	1.26488	1.14483
						1.47874	0.428695	9.51042
						0.631118	4.17974	1.89766
						3.70826	1.92722
							1.31853	2.83347
						7.38286	7.02477	1.20264
							4.59664	8.7619
						0	0.314516
						1.69795	1.12813	0.363158
						2.66351	0.74745	3.24841
						5.61263		1.23686
						1.31755	1.0047	2.12837
						1.60729	1.40233	0.889254
						5.56411		1.58294
						2.00521	1.30643	1.92732
						1.56385	1.30735	1.28035
						1.68426	1.42181	2.363
						12.792	2.51543	1.28797
						1.74434	17.8515	2.12155
						0.932916	2.03827	2.29346
						3.29652	1.38771	1.60389
						0.392768	1.70565	1.87094
						1.12606	0.920564	1.53094
						2.4335	2.91625
						0.358661	2.37814	207.758
						27.1163	2.11695
						1.45118	0	2.09688
						2.71108	0.960208	6.17354
						2.36995	0.667732	2.03431
						1.74378	0.0450346	2.78341
						0.464059	2.11809	2.93062
						0.891533	0.948886	1.17678
						2.41104	3.37479	2.01647
						2.12076	0.733333	0.887788
							1.79527	4.34053
						1.46128		0.91849
						4.20386	10.5	0.952475
						1.61166	0.986989	2.72924
						1.42307	2.47772	0.709578
						3.27886	0.89419	4.11024
						1.77898	4.35369	3.05427
						1.72124	1.36306	1.12147
						10.8718	4.26806	1.00623
						10.1852	46.6667
						1.1025	1.57829	0.921271
						1.32306	1.04165	2.39525
							0.311738	2.34301
						5.00606	1.92625	3.57727
						9.06782	2.48887	0.295833
						1.74322	1.53164	1.65752
						4.3781	5.81632	3.27435
						1.63797	2.3653	18.43
						1.74635	0.185294	2.28158
						1.77073	1.37201	1.00454
						1.76628	1.06929	1.36941
						1.84305	1.12005	2.04386
							0.742392	1.86052
						1.9712	1.89194	1.00744
						2.88535	1.90411	0.132203
						0.975366	0.531124	4.44819
						1.06	1.31835	2.53846
						1.25022	3.03875	0.912689
						96.5909	1.26319
						9.12257	0.513314	1.13482
						1.42904	1.34276	0.136029
						14.7288	0.830796	2.02533
							0.998359	1.68734
						5.65527	0.999316	1.0714
						1.59362	1.15807	1.59653
						0	5.39937	1.9782
						1.38026	0.807064	3.9375
						2.68969	1.05644
						2.54535	2.99107	1.59982
						3.47275	1.81721	1.53338
						0.916392	4.01569	0.726281
						3.49368	2.70359	3.25388
						1.16452		2.2973
						1.69653	0	1.68321
						2.54737	0.799798	3.25312
							0.714135	2.55927
						3.1831	0.15712	0.268398
						0.881664	1.33709	0.843537
						1.33931	3.72558	3.35437
						2.56514	0.0582473	2.15043
						6.66223	1.74005	3.05234
						0.766854	1.93465	4.30394
						1.24371	1.50055	2.3438
						0.799839	1.98047	1.42709
						34	2.16849	0.808767
							1.35691	3.66274
						1.6133	1.43422
						2.4295	1.05143	1.01386
						2.94982	0.40976
						2.26655	2.81885	4.55132
						1.40035	0.426322	0.278281
						2.76696	4.56927	1.82223
							1.66653	2.5685
						1.47411	3.31149	3.11287
						4.19843	1.78725	2.75485
						12.614	1.66497	2.2979
						66.4636	1.81538	0.553533
						2.63179	4.73837	0.377093
						2.4329	1.39537	0.632334
						2.04762	1.69511	1.5042
						0.127505	1.50482	2.05452
						10.4618	0.690583	1.75228
						2.16082	13.928	1.81495
						0.592513	0.350654	0.951279
						8.25666	0.713831	1.15333
						2.44408		1.51821
						2.06193	2.06033	6.76667
						5.30314	1.02817	1.46158
						2.51082	1.80823	2.40084
						2.64394	0.400859	3.24839
						1.96221	4.63249	3.32765
						1.38634		1.19941
						2.52018		25.6688
						1.71586	3.05666	1.601
						6.72033	1.67185
						1.90847	1.94613	2.94598
						1.22105	0.294261	0.803025
							0.579717	1.25009
						0.830395	1.78565	1.00326
						1.931	10.445	2.49973
						1.74235	0.170976
						1.92699	0.360656	0.891109
						1.19776	1.21322	3.18587
						2.2015		1.95237
							1.18122	7.36634
						1.50287	8.76067	2.63747
						3.26656	19.0759	2.28552
						2.54627	8.26866	0.973789
						2.75882	5.14787	4.4854
						9.59412	1.30818	0.791857
						1.65017	2.13631	1.86057
						2.94788	1.52632	2.30132
						0.888039	2.04679	4.8818
						0.48737	1.51026	1.7171
						3.93589	1.30577	0.785471
						3.10294	1.40271
						0.432304	1.54167	0.919523
						4.99536	1.80803	39.4691
						1.29211	2.0491	1.95891
						1.66356	0.798712	0.186575
						1.0788	8.31818	0.799758
						2.06517	1.22608	1.33155
						1.77732	0.396552	2.05678
						0.639118	2.02222	2.55136
						7.54789	1.9852	1.77379
						2.69782	2.80933
						1.60134	1.01059	1.6183
						1.28412	4.36591	5.70782
						3.56297	2.15787	1.59246
						1.25023	13.4822	1.01325
						1.51067	1.45187	1.45971
						0.478261	1.17282	1.49667
						2.35154	0.911546
						1.24064	2.74377	2.58293
						4.28822	1.56169	3.35659
						4.80605		1.01096
						2.12616	0.875614	1.00402
						0	2.11998
						2.03202	1.19184	1.64305
						1.80459	2.3483	1.46424
							1.02482	0.857129
						0		2.60385
						2.22961	1.23934	1.0432
						1.44	1.69014	32.4908
						2.87253	2.16358	1.95916
							1.82773	12.7337
								1.89963
						21.8542	0.845213	19.4918
						5.70765	1.72094	14.5521
						1.36247	2.55269	1.17926
						1.56814	1.9769	0.623346
						4.1684	0	16.9016
							0.658593	1.12667
						4.52083	5.97297	0.380186
						1.16928		9.3632
						1.56551	2.97343	6.17553
						0.757228	1.56511	2.43094
						4.39704	9.42302	15.1955
						7.97058	1.73497	1.22368
							10.4717	2.50877
						6.08616	6.14286	2.47691
						0.786772	1.63461	5.32358
						3.62201	8.2602	2.0102
						2.62847	1.00502	23.2619
						2.43343		0.879906
								2.00516
						1.17603	3.50954	2.30955
								5.10865
							3.71023	1.73067
						0.735638	2.14292	1.86961
						1.58344	1.31417
						57.1026	1.86801	1.43777
						41.8745	1.54204	1.99161
						13.6825	3.52843	1.09453
						7.38735	13.9843	2.56391
						1.96762	2.60344	0.859704
						0.921456	0.80809	0
						1.25417	6.44595	1.77519
						1.57659	1.66407	2.1223
						2.38981	0.895871	3.34839
						1.9885	1.79266	1.50718
						2.778		2.24436
						0.843639	6.59649
							6.60898	0.693417
						0.330389	2.93871	8.14286
						3.90516	2.18939	1.04193
						1.02117	3.44946	3.39693
							1.78197
						2.94145	0.75	1.61582
						3.791	2.07354	5.43347
						1.19306	3.55424
						0.541335	1.80216	1.91852
						0.72248	1.92088	2.47698
						2.64961	8.83582	2.345
						4.68493	9.78345
						2.27809	2.46903	1.40187
						25.1366	1.24291	5.71051
								6.46176
							1.56344	1.14369
						1.23121	0.92985	3.45911
						0.987419		1.68245
						1.37419	1.07318	5.41826
						1.93341	2.49077	4.21721
						1.24494	0.745112	1.78066
						8.36104	21.8136	1.23165
						0.148399	2.03615	1.85904
						0.582368	1.32306	1.60114
						0.781399	1.10253	2.58287
						2.5226	3.88703	6.71637
						1.68234		3.03532
						1.5171	1.54334	1.40847
							2.52763	1.71438
						1.03512	2.34307	0.692018
						0.588544	1.21223	4.19317
							3.58996	31.4909
						0.975952	1.906	2.36426
						0.297855	1.3503	1.91088
						4.37724	1.31935	0.459259
						1.50202	1.42496
						6.16572	0	1.12475
						4.51997	1.96822	2.49688
						0.47133	1.67622	1.2235
						1.95634	1.05663	1.97669
						2.5989	0.642651	2.71736
						11.7057	4.42044	3.49328
						1.19293	1.15998	0.936071
						1.47517	1.1082	2.20115
						0.917293	0.954435	1.0203
						16.6061	2.5555	2.64583
						0.456151	1.42858	30.2632
						1.11705		1.31712
						1.23391	5.13592	37.9059
						3.41551		1.33606
							0.741734	0.548549
						6.05242	9.25421	1.18586
						0.923339	1.8733	0.996597
						1.65302	6.21632	4.73469
						10.6103	2.20078	1.77742
							2.64032	8.03704
						1.7227	4.2364	23.9302
						1.98829	0.555333	2.1792
						1.07089	1.35657	1.5008
						1.4003
						1.80266	0.27451	0
						3.42683	0.58931	2.53891
						0.932806	5.64884	4.66387
						1.12869	1.19928	2.15433
						0.212121	2.08512
						1.0261	2.30265	2.93456
						0.892835	0	2.87037
						0.285499	1.83504	1.82482
						0.650963	13.4038
						1.7328	1.25141	4.43768
						0.211966	3.07689	1.97774
						0.488312		0.62963
						15.9668	0	1.93428
						4.5443	0.877119	1.85745
						1.96754	4.04412	0.776088
						2.14564	1.09096	2.28116
						0.943496	3.64979	5.21223
							8.71016	0.901182
							1.65926	1.02193
						0.314576	1.24564	1.76307
						1.13598	9.10727	1.76455
						1.00852	1.63151	1.16244
							1.55568	1.97769
							22.7875	1.29909
							0.471311	3.35191
							5.03078	3.90449
							0.0257271	0.53744
							3.14007	2.47441
							2.06071	2.16821
							1.83665	13.6051
							0.877191	1.13086
							3.50623	0.992587
							2.86182	2.27249
							0.833861	3.44223
							1.44248	1.36535
							2.2157	1.99394
							1.72845
								3.08278
							1.77837	1.97142
							3.42981
							3.43149	0.970807
							8.41621	0.934838
							2.70707	1.6865
							4.03218	4.60338
							0.535938	0.233871
							2.6243
							4.15295	1.60735
							1.25059	5.68715
							1.38754	0.885665
							1.57705	3.02648
							0.780498	2.08529
							1.89267	0.820334
							3.33234	0.884647
							3.82465	1.08329
							0.661576	7.45958
								1.73987
							2.739	1.63259
							0.945443	0.801998
							28.1554	1.89483
							3.18542	0.447508
							4.10416	10.7375
								5.42908
							1.90253	1.16873
							2.16551	1.30408
							3.21592	14.05
							1.43551	5.19245
							4.30997	0.498082
							2.04967	3.63129
								2.41352
								1.12162
							1.11089	1.52356
							7.48677	7.9893
							4.40516	2.37339
							0.794797	2.71291
							0.415652	1.91663
							1.40221	3.7309
							2.58737	4.56024
								0.686846
							3.66909	2.55945
							1.4414	3.27922
							0.7393	1.31091
								4.59807
							1.8908	1.46645
							8.32143	2.90855
							1.82208	1.74395
								0.414579
							3.74946	0.915768
								0
							0.673431	1.10791
							30.6955	1.37761
							5.44473	2.40216
							2.1233	0
							5.42089	2.06265
							0.402853	2.72153
							2.6534	1.88693
							7.69746	3.65142
							2.83022	6.31309
							3.69957	3.56849
							1.71569
							0.844765	2.00514
								1.15777
							6.86138	4.89076
								18.4466
							0
							3.8122	12.2609
								3.13592
							1.53821	2.46328
							11.2573	0
							1.20803	1.43423
							3.80908	0.83234
							6.45559	1.15995
							1.42729	1.23826
							2.88539	1.30015
							3.8255	1.35266
							3.48351	2.79428
							2.87442	2.79666
							0.382941	5.37488
							3.72483	1.26143
							7.75921	9.21537
							3.09544	0.470551
							0.806461	1.76283
							2.68786	2.10217
							4.2246	1.69981
							3.48522	2.32587
								3.56019
							7.16071	1.25651
							3.54515	0.881975
								0.155201
							9.93994	1.12299
								0.735426
								2.08812
							0.955712	2.72436
							3.02935	2.09681
							0.774303	2.85943
							5.28178	1.44168
							1.82244	1.44417
							0.517073	0.179116
							12.9268	2.60853
							0.991453	2.27372
							4.76889
							1.47768
							3.95861	1.83257
								2.78408
							1.28502	0.974194
							0.975575	6.11038
							3.68988	1.08019
							0.416143	1.49289
								11.0469
							3.06188	3.099
							2.9116	0.753912
							1.64211	9.72402
							1.45097	0.580029
							1.7758	2.92476
							10.9947	0.856713
							1.68757	0.754146
							1.06767	1.95714
							0.850223	1.79006
								1.844
							9.46348	1.61473
							1.3913	1.02409
							4.02774	0.279359
							0.349757	4.93239
							2.85611	0.597962
							2.80625	1.40989
							12.2356	3.34257
							1.1498
							4.6996
							8.77885	2.93521
							1.9873	1.0574
							4.58128
							0.594737	0.0164141
							1.17217
							1.07061	1.90411
							2.80748	2.88069
							3.22189	3.48712
							1.38455	0.660259
							2.49368	2.05611
							1.04201
							0.37799	7.40971
							2.75029
							4.13057
							0.412131
							2.86653	0.914858
							1.2291	1.19278
							1.07602	2.34886
							2.86324	1.66275
							4.32639	3.69924
							7.35474	0.553411
							0.502682	0.635381
							1.14048	0.60537
							2.03438	2.01334
							1.31451	1.54478
							1.90958	1.85722
							0.457148	0.617781
							13.7786	1.49847
							5.00198	1.56265
							1.46872	0
							0	1.93688
							1.59122	3.65826
							3.70788
								4.03185
							0.668367	0.951347
							1.78863	0.826797
							4.65771	4.07709
							2.36416	1.12875
							1.05192	1.26072
							77.7391	0.281473
							1.07085
							22.2843	0.841636
							1.25694	1.60076
							1.37897	1.50148
							1.65206	0.612858
							2.35914
							2.90374	3.03902
							1.66166	0.553889
							1.3479	1.90608
							0.0356745	0.95122
							1.28006	0.542857
							0.860208	0.632911
							2.8315	4.56995
							1.54022	2.14841
							1.83456	1.11408
							1.72645	0.728016
							1.45791	13.5521
							1.78794	0.571968
							1.2931	0.845817
							0.899352	1.27887
							1.57195	3.10291
							1.67835	2.10973
							1.23711	8.33488
							5.89865
								2.58069
							32.3836	3.6131
							5.62216	2.53521
							1.97333	3.04271
							1.49924	1.70668
							0.834943	0.333333
							1.96403	8.1373
							0.195021
							1.95209	0.900465
								11.1059
							1.32884	3.06667
							1.84401
							1.72692	6.82663
							1.62919	0.834556
							0.335548	11.2718
							1.21121	0.214219
							1.4674	5.93814
							0.502457	2.92137
							23.3805	1.031
							0.539439	1.22564
							1.12317	3.73894
							1.08388	8.73913
							7.27643	3.08853
							5.99237	8.43375
							79.1322	37.4839
							2.20014
							2.03903
							1.32821
							7.23776
							1.90146
							2.16423
							0
							1.43307
							0.726
							1.14559
							2.16877
							0.554435
							3.13547
							1.97931
							6.21854
							2.05042
							0.208807
							9.09218
							1.55686
							10.0753
							1.66649
							2.79219
							10.7192
							1.02886
							0.0468468
							1.85492
							1.89656
							1.04749
							1.73647
							0.761757
							1.63824
							4.11083
							2.89977
							11.5234
							0.330549
							5.2228
							1.09072
							1.78232
							1.18878
							6.6
							1.03341
							0.949329
							0.617878
							1.73522
							4.12
							1.12119
							1.27758
							1.96379
							1.16465
							1.90894
							5.20228
							1.72
							0
							0.405594
							0.655646
							2.19735
							0.811239
							1.13353
							0.719899
							2.19078
							5.34489
							6.20423
							0.501863
							1.83775
							0.714812
							5.24687
							3.13427
							1.1601
							0.553506
							0.0625528
							2.74098
							0
							0.457707
							2.81278
							0.356875
							0.312454
							1.76788
							1.13656
							0.888514
							0.554942
							0.509459
							1.62174
							0.459448
							2.33548
							3.07745
							0.839341
							2.52214
							0.638987
							0.103858
							1.90278
							1.00857
							0.939027
							0.918894
							0.48822
							0.945471
							8.4955
							0.964478
							0.262295
							2.69519
							1.94118
							3.72082
							0.57767
							3.94501
							1.51101
							1.39811
							0.205403
							1.56127
							4.29008
							2.09326
							3.10955
							7.11868
							0.83926
							9.7599
							0
