# Supplementary material for: In the absence of mitochondrial fusion unequal segregation of mitochondria drives mtDNA loss
Source: EMBO Rep. 2026 May 14;27(12):3359–93. doi: 10.1038/s44319-026-00794-5 (PMC13303861; doi:10.1038/s44319-026-00794-5)
Supplement: Supplementary file 15 — Source data Fig. 7 [file 44319_2026_794_MOESM15_ESM.zip › Source Data Figure 7/Source Data Figure 7F.xlsx]

## Sheet: Sheet1
norm. Atp6 concentration
daughters and grand daughters of mothers with low Atp6 concentrations
mothers	daughters	grand daughters		images and raw data are available on an OMERO server, see data availability statement
0	0	0.042181
0	0	0.242936
0	0	0.121904
0	0	0.0204375
0	0	0.0322167
0	0	0.0730012
0	0	0.00678607
0	0	0.0238402
0	0	0.0283163
0	0	0
0	0	0.140256
0	0	0
0	0	0
0	0	0.384373
0	0	0.0206544
0	0	0
0	0	0
0.00718009	0	0.0301324
0.0221409	0	0.0731139
0.0308756	0	0.0220091
0.0545329	0	0.206328
0.0633056	0	0.0282285
0.0888383	0	0
0.0230365	0.00261684	0.0104575
0.048281	0.00336196	0.188581
0	0.00369156	0.145888
0	0.00397775	0.0218663
0	0.00412883	0.193047
0.050863	0.00525958	0.0392567
0.0281651	0.0053466	0.544924
0.0398415	0.0060438	0.0843488
0	0.00767956	0.03162
0.00164953	0.0081565	0.0695973
0	0.00956856	0.22596
0	0.00958693	0.230617
0.0273715	0.0103455	0.00926241
0	0.0107828	0.0628156
0	0.012371	0.0192722
0.0125779	0.013252	0.0421906
0.0461841	0.0151353	0.168787
0.0627251	0.0158076	0.0584778
0.00734117	0.0169286	0.0621819
0.0700315	0.0187764	0.196725
0	0.0212165	0.0515479
0.0259814	0.0225933	0.191619
0	0.0233693	0.0393952
0.0902211	0.0240245	0.0814988
0.0350548	0.0247159	0.0541584
0.0433359	0.0253476	0.00691001
0	0.0266887	0.459709
0	0.0283232	0.00945362
0.0194045	0.0291236	0.0243865
0.0128843	0.0298127	0.0144625
0.0480817	0.0347098	0.0495938
0	0.0351597	0.0399988
0.0283638	0.0376624	0.105738
0.0623124	0.0397947	0.097466
0	0.0406463	0.0903402
0.0349395	0.0410497	0.112273
0	0.0411067	0.129003
0	0.042181	0.0141779
0	0.0433863	0.378752
0.0167098	0.0439494	0.038726
0.0448347	0.045597	0.040839
0.0072302	0.0480542	0.0327349
0	0.0510898	0.366496
0	0.0526349	0.171288
0.0198392	0.0579193	0.232974
0.013079	0.0586481	0.908953
0.0086313	0.0623124	0.0397947
0.0378141	0.0644828	0.116951
0.0244725	0.065121	0.317752
0	0.0670889	0.0604707
0	0.0688521	0.0118147
0	0.071365	0.0179371
0.0887673	0.0715061	0.085977
0	0.0732103	0.345168
0.0659834	0.0747536	0.0905128
0.029882	0.0755337	0.0727618
0	0.0783161	0.121052
0.0646561	0.0785161	0.00808954
0.0388842	0.0838686	0
0	0.0872895	0.100169
0	0.0886904	0.0302157
0.025248	0.0887673	0.0715061
0.0045866	0.0902559	0.0998815
0.0284621	0.092341	0.0401762
0.0132349	0.0924733	0.06645
0.0291333	0.0950089	0.0340759
0.0638556	0.0989239	0.362081
0.0518181	0.0997578	0.20981
0	0.10077	0.243442
0	0.102577	0.0311028
0.0247606	0.106328	0.0311001
0.0885268	0.107184	0.632001
0	0.112418	0.164232
0.0366328	0.116034	0.0400616
0.069092	0.117959	0.149664
0	0.118049	0.257432
0.0678874	0.120299	0.143624
0.00454957	0.120357	0.0911999
0.0783161	0.121052	0.0305573
0.0865183	0.124022	0.192272
0.0735015	0.126994	0.0194064
0	0.127444	0.0515204
0.00720566	0.130504	0.113267
0.0381191	0.132131	0.136962
0.0828259	0.133411	0.138628
0.089799	0.141639	0.238572
0.0321025	0.143621	0.123026
0.0123948	0.145046	0.132201
0.00369156	0.145888	0.127592
0.0470102	0.148673	0.140954
0.0366434	0.151315	0.155789
0.0181517	0.157099	0.270717
0.0061825	0.170926	0.155869
0.0322133	0.172413	0.563174
0.0832737	0.173019	0.295858
0.0620969	0.173779	0.179667
0.0584801	0.177865	0.210173
0.0606273	0.178439	0.1214
0	0.179041	0.0668821
0.0700439	0.179295	0.127695
0.00336196	0.188581	5.09642
0.0565106	0.191388	0.0786212
0.0208399	0.192977	0.119899
0.0248263	0.194604	0.0155529
0.0426085	0.196334	0.421026
0.0689661	0.204049	0.0371882
0.0297038	0.217711	0.256019
0.0345975	0.218228	0.173066
0.0763087	0.218975	1.94553
0.0247371	0.220394	0.659709
0.036723	0.225884	0.522648
0.0438448	0.230307	0.149576
0.0119274	0.231232	0.149915
0	0.233318	0.0813727
0.0338282	0.235069	0.116625
0.057286	0.237435	0.215901
0.0347154	0.241598	0.0786246
0.0352808	0.26362	0.437107
0	0.272939	0.516754
0	0.286837	0.595513
0.0082353	0.286943	0.183634
0.0641057	0.298659	0.776727
0	0.317916	0.152964
0.00877942	0.31831	0.151013
0.0177139	0.318699	0.674073
0	0.332583	0.676353
0.0443265	0.33309	0.139494
0	0.350516	2.56542
0.0460517	0.412278	0.0576922
0	0.435205	0.473832
0.0481376	0.477271	0.54664
0.0802022	0.499406	0.294117
0.0731149	0.5003	0.12255
0.0831402	0.525475	1.00848
0.0454792	0.654493	1.54066
0.0777983	0.704108	1.50261
0.0730988	0.861198	1.32575
