# Supplementary material for: In the absence of mitochondrial fusion unequal segregation of mitochondria drives mtDNA loss
Source: EMBO Rep. 2026 May 14;27(12):3359–93. doi: 10.1038/s44319-026-00794-5 (PMC13303861; doi:10.1038/s44319-026-00794-5)
Supplement: Supplementary file 15 — Source data Fig. 7 [file 44319_2026_794_MOESM15_ESM.zip › Source Data Figure 7/Source Data Figure 7G.xlsx]

## Sheet: Sheet1
Atp6/Su9 ratio, categorization based on the Atp6 concentration of the mothers divided in 4 groups: very low, low, high, and very high
very low Atp6 concentration of the mother			low Atp6 concentration of the mother			high Atp6 concentration of the mother			very high Atp6 concentration of the mother
mothers	daughters	grand daughters	mothers	daughters	grand daughters	mothers	daughters	grand daughters	mothers	daughters	grand daughters		images and raw data are available on an OMERO server, see data availability statement
	0.185816	0.099648	0.099999	0.102878	0.167457	0.249575	0.34702	0.422081	0.381446	0.221238	0.277581
	0.209845	0.472721	0.173198	0.140885	0.065807	0.362437	0.27673	0.361158	0.592562	0.840225	0.835185
	0.128013	0.053643	0.099585	0.061237	0.090152	0.180688	0.160368	0.954117	0.196492	0.108672	0.102581
	0.134185	0.148014	0.240199	0.181174	0.39899	0.236473	0.323698	0.745751	0.606591	0.519082	0.610061
		0.082248	0.530801	0.727381	0.84109	0.211011	0.301939	0.49252	0.273625	0.196562	0.133397
	0.22027	0.086493	0.336636	0.1997	0.388291	0.277524	0.128785	0.065119	0.289637	0.223072	0.138709
		0.696252	0.255547	0.128862	0.175386	0.122165	0.100253	0.066961	0.24058	0.481006	0.675742
		0.272435	0.36438	0.302022	0.206057	0.470878	0.620301	0.769446	0.382026	0.628865	0.922698
		0.156234	0.318946	0.210323	0.20368	0.314494	0.148722	0.050944	0.320171	0.345185	0.4929
		0.10288	0.173954	0.125119	0.098582	0.419182	0.4647	0.423647	0.573565	0.736248	0.754149
	0.276193	0.225694	0.234291	0.142991	0.084047	0.347173	0.201437	0.137441	0.48349	0.478995	0.480708
	0.326709	0.513234	0.313748	0.361232	0.196739	0.393681	0.393689	0.510618	0.4253	0.318939	0.228289
	0.223259	0.215093	0.155186	0.063895	0.054657	0.502213	0.692688	0.711853	0.467732	0.605744	0.093819
	0.164654	0.145173	0.138767	0.092824	0.039182	0.223557	0.217594	0.198567	0.193341	0.149107	0.089494
		0.443857	0.140054	0.137327		0.399546	0.458265	0.752922	0.651412	0.642857	0.632832
	0.391524	0.16747	0.181199	0.155377	0.090861	0.37341	0.455865	0.714646	0.743499	0.875348	0.740552
	0.221419	0.152061	0.264731	0.465481	0.771713	0.221238	0.277581	0.450695	0.583294	0.740597	0.973089
		0.101922	0.189655	0.101513	0.144143	0.927398	1.1994	1.21151	0.374989	0.372463	0.092729
		0.061102	0.55276	0.344726	0.402795	0.23531	0.175768	0.119468	0.491765	0.591707	0.826746
			0.264779	0.227248	0.088171	0.616886	0.429877	0.313792	0.784888	0.709431	0.743123
	0.173519	0.122639	0.152853	0.115197	0.074177	0.562052	0.573153	0.622427	0.865974	0.824297	0.708539
		0.53438	0.408337	0.229023	0.138792	0.394104	0.500932	0.567471	0.610201	0.736264	0.831885
	0.143374	0.053938	0.121505	0.096613	0.035833	0.442666	0.32951	0.215727	0.561034	0.596241
	0.257667	0.126092	0.381345	0.434653	0.491154	0.131517	0.086635	0.151296	0.292226	0.268645	0.335526
	0.15688	0.073644	0.246823	0.191923	0.114684	0.527801	0.478281	0.611712	0.422374	0.313577	0.208589
	0.567677	0.542549	0.092729	0.122562	0.086827	0.229023	0.138792	0.29507	0.48504	0.524368	0.640791
	0.158552	0.121074	0.386021	0.252637	0.122984	0.581157	0.537347	0.605426	0.447961	0.369276	0.264926
		0.09366	0.120185	0.080717	0.034895	0.214698	0.376968	0.717365	0.542093	0.467732	0.605744
	0.202806	0.089941	0.580826	0.733159	0.910171	0.464275	0.585307	0.590256	0.26771	0.433696	0.752466
		0.089608	0.360843	0.428347	0.516456	0.630247	0.576053	0.551443	0.371424	0.472642	0.51883
	0.203954	0.194334	0.136995	0.078906		0.395452	0.215435	0.087515	0.559141	0.377265	0.51169
	0.461008	0.542516	0.126725	0.10264	0.69478	0.762185	0.684388	0.671801	0.200457	0.236574	0.407881
	0.110024	0.071465	0.476311	0.491917	0.51336	0.218219	0.148637	0.115419	0.313934	0.220835	0.346343
	0.423244	0.505903	0.144019	0.095468	0.058537	0.279126	0.507157	0.653874	0.459109	0.376629	0.381926
	0.283372	0.263694	0.328375	0.289438	0.149329	0.461864	0.450939	0.795072	0.46568	0.270735	0.36377
			0.496926	0.369294	0.779143	0.401301	0.233679	0.141606	0.675569	0.766491	0.837466
			0.169991	0.480033	0.557443	0.333495	0.284144	0.223741	0.352012	0.411722	0.670104
		0.14928	0.515909	0.565549	0.801991	1.04985	0.98016	0.78266	0.255885	0.171611	0.09184
	0.061983	0.051132	0.169857	0.128966	0.031991	0.777206	0.846394	0.952894	0.340874	0.209819	0.116486
			0.646985	0.873406	0.889952	0.354094	0.325384	0.58524	0.321366	0.37303	0.453166
	0.478661	0.292469	0.213585	0.100286	0.03492	0.603886	0.91763	0.898184	0.575233	0.645995	0.319208
	0.104185	0.130472	0.234905	0.16486	0.147031	0.194973	0.123616	0.064811	0.465626	0.382603	0.408426
	0.261721	0.161993	0.247747	0.322227	0.459432	0.316157	0.224964	0.19674	0.330739	0.195295	0.120916
	0.816281	1.06264	0.303059	0.34412	0.392922	0.705282	0.46366	0.762713	0.625449	0.979533	1.16151
	0.125229	0.157984	0.170894	0.280809	0.627031	0.455568	0.399239	0.61164	0.575695	0.579697	0.675114
			0.154249	0.138106	0.090494	1.01186	1.04985	0.98016	0.662081	0.765624	0.835622
	0.255192	0.626407	0.119179	0.0766	0.068715	0.334583	0.432832	0.431492	0.368064	0.475783	0.590639
	0.241982	0.393311	0.207919	0.137095	0.099024	0.241054	0.121505	0.096613	0.340071	0.213635	0.237583
	0.627315	0.747401	0.109609	0.112606	0.074965	0.46656	0.533826	0.226561	0.373651	0.473705	0.542353
	0.131367	0.063143	0.47299	0.252134	0.20395	0.62409	0.737732	0.907791	0.435749	0.284154	0.353045
	0.082248	0.047497	0.166431	0.123275	0.091063	0.71926	0.681594	0.828667	0.583361	0.591106	0.799848
	0.056646	0.050503	0.258879	0.452646	0.616812	0.206436	0.154598	0.074765	0.384066	0.709977	0.86048
	0.149836	0.236007	0.608316	0.503472	0.604467	0.664308	0.518451	0.402586	0.522016	0.506292	0.609988
	0.073123	0.042539	0.197587	0.131754	0.063326	0.557524	0.51666	0.525461	0.415329	0.368647	0.522756
	0.132241	0.049624	0.165608	0.182835	0.205231	0.160346	0.232818	0.466827	0.672526	0.653835	0.872284
	0.034917	0.406566	0.180321	0.515433	0.973588	0.277318	0.183318	0.119772	0.592443	0.527036	0.602544
0.070637	0.025301	0.101608	0.190724	0.128429	0.102663	0.772461	0.396319	0.588863	0.588339	0.760855	0.949261
0.113994	0.168843	0.672301	0.360065	0.16332	0.141057	0.238735	0.166899	0.068894	0.369276	0.264926	0.24837
0.209845	0.472721	0.205106	0.637744	0.60584	0.778304	0.606974	0.396567	0.229455	0.295398	0.174912	0.190636
0.194335	0.183037	0.080338	0.258557	0.571362	0.735957	0.276599	0.161134	0.085118	0.208459	0.172187	0.058766
0.14407	0.096949	0.091512	0.178778	0.184675	0.1913	0.392804	0.619845	0.733619	0.171611	0.09184	0.053449
0.258654	0.263265	0.128936	0.300256	0.255891	0.353556	0.88954	0.90176	1.20528	0.27031	0.237754	0.271259
0.243434		0.091276	0.20555	0.177057	0.14259	0.471074	0.890644	0.999531	0.552991	0.663702	0.738425
0.163866	0.160015	0.13794	0.593845	0.669177	0.893601	0.555249	0.253665	0.286954	0.565856	0.526238	0.403442
0.261029	0.113669	0.070585	0.357977	0.457722	0.719143	0.635318	0.769267	0.854947	0.213035	0.137315	0.445552
0.147523	0.159191	0.078522	0.123771	0.091087	0.071079	0.260516	0.195754	0.071846	0.465655	0.608664	0.952802
0.177031	0.400872	0.153777	0.19179	0.135918	0.109062	0.704561	0.726222	0.730685	0.570281	0.546293	0.66744
0.242841	0.1716	0.073284	0.193381	0.294211	0.440055	0.295306	0.408816	0.576069	0.479623	0.771859	0.730221
0.16898	0.102065	0.058922	0.445923	0.231469	0.061465	0.291583	0.177424	0.345821	0.386769	0.377713	0.359234
0.343241	0.149943	0.146792	0.190001	0.296541	0.38717	0.624633	0.629524	0.579232	0.317622	0.334978	0.445068
0.3346	0.258557	0.571362	0.380142	0.29623	0.258014	1.00333	0.712681	0.917681	0.316687	0.212131	0.14347
0.157255	0.129604	0.05379	0.360238	0.107838	0.060674	0.536059	0.55093	0.450603	0.328959	0.249682	0.312351
0.093898	0.054866	0.080985	0.591254		0.478661	0.224828	0.19985	0.138919	0.576129	0.759304	0.930161
0.319272	0.303324	0.364031	0.705863	0.839017	0.86964	0.280485	0.092678	0.088538	0.624779	0.710837	0.749911
0.148484	0.121167	0.033877	0.269498	0.12169	0.081294	0.459174	0.481212	0.728335	0.47324	0.421734	0.596028
0.131025	0.07035	0.034832	0.164337	0.159118	0.128243	0.42708	0.152828	0.061402	0.43902	0.266548	0.202134
0.323428	0.328601	0.857978	0.600534	0.327232	0.137704	0.639286	0.714307	0.793033	0.539182	0.348388	0.395206
0.189367	0.309385	0.202743	0.568637	0.633143	0.917562	0.132712	0.083598	0.325699	0.720118	0.870414	0.944418
0.195041	0.19758	0.055488	0.245478	0.11962	0.054005	0.249782	0.166734	0.058691	0.53771	0.479623	0.771859
0.245921	0.199241	0.091784	0.483894	0.413633	0.381061	0.735009	0.361993	0.369978	0.726253	0.831906	0.829168
0.133828	0.112312	0.04905	0.282948	0.438503	0.526683	0.399916	0.257222	0.183769	0.492829	0.757126	0.211397
0.192823		0.114988	0.398581	0.302994	0.377179	0.365285	0.455612	0.596123	0.592106	0.492829	0.757126
0.219286	0.066825	0.079193	0.789824	0.836884	0.931262	0.643944	0.800179	0.874555	0.603501	0.700879	0.634947
0.253484	0.437592	0.507383	0.817031	0.815402	0.916057	0.712068	0.565133	0.579906	0.543727	0.316687	0.212131
0.193967	0.254013	0.401908	0.166482	0.131868	0.09967	0.384974	0.224759	0.216792	0.289337	0.245279	0.632035
0.178618	0.16103	0.135726	0.862424	0.944046	1.3044	0.213052	0.151503	0.102959	0.298991	0.217991	0.2871
0.116002	0.094244	0.081117	0.542757	0.741198	1.00867	0.535395	0.791592	0.931895	0.313577	0.208589	0.174545
0.574922	0.731731	0.201442	0.406146	0.360366	0.529793	0.37173	0.409663	0.547895	0.546803	0.478464	0.385205
0.209724	0.097219	0.043799	0.281167	0.269152	0.172073	0.130662	0.104491	0.062113	0.395956	0.258745	0.215069
0.142235	0.163193	0.089022	0.531123	0.606612	0.657281	0.739719	0.598477	0.765641	0.405943	0.672292	0.837127
0.225979	0.17878	0.052079	0.580477	0.343299	0.266981	0.515659	0.740635	0.710591	0.331691	0.355948	0.742372
0.380487	0.141306	0.464921	0.607001	0.813437	0.845098	1.01856	0.859923	0.823946	0.506292	0.609988	0.78895
0.539537	0.246488	0.124259	0.364557	0.549902	0.829284	0.266187	0.180206	0.126805	1.06597	0.93206	1.0432
0.135795	0.07111	0.065326	0.253665	0.286954	0.563747	0.422238	0.353886	0.383135	0.447237	0.449547	0.633786
0.174945	0.114605	0.05472	0.565549	0.801991	0.774651	0.535552	0.696131	0.801868	0.888926	1.01989	0.995682
0.164109	0.090825	0.119983	0.493524	0.287419	0.090444	0.288931	0.21899	0.27027	0.583531	0.596822	0.800199
0.13	0.102098	0.059241	0.179507	0.103225	0.123559	0.487926	0.681372	0.63121	0.572873	0.57255	0.74353
0.232778		0.07374	0.438541	0.371058	0.23113	0.766164	0.575695	0.579697	0.478658	0.505049	0.714262
0.075348	0.095022	0.153114	0.136199	0.256433	0.276524	0.45179	0.470401	0.466069	0.512951	0.606714	0.624223
0.532696	0.389304	0.57331	0.072769	0.070031	0.062599	0.390102	0.301531	0.249305	0.507621	0.308755	0.642666
0.176962	0.129708	0.133463	0.179157	0.132541	0.131806	0.491782	0.694307	0.670764	0.533183	0.621586	0.749927
0.232323	0.145346	0.160062	0.659659	0.471133	0.357223	0.520988	0.491673	0.729721	0.695368	0.804196	0.888048
0.205315	0.115981	0.041888	0.230214	0.2111	0.230012	0.522239	0.355964		0.296489	0.255369	0.486775
0.315887	0.141933	0.150311	0.18636	0.108614	0.099298	0.28408	0.188808	0.127278	0.293915	0.237061	0.180825
0.225167	0.155012	0.087453	0.16001	0.049273	0.053922	0.311004	0.425074	0.496035	0.584762	0.462914	0.675824
0.178291	0.151078	0.087211	0.481708	0.578055	0.585606	0.490958	0.529027	0.534381	0.686776	0.474301	0.730066
0.39273	0.291069	0.423442	0.117831	0.060301	0.074028	0.192525	0.160346	0.232818	0.689688	0.844819	0.976314
0.396406	0.179833	0.062801	0.367215	0.482343	0.586983	0.684854	0.730014	0.090101	0.432773	0.334858	0.600979
0.147294	0.14965	0.167272	0.203061	0.120732	0.059438	0.636422	0.288931	0.21899	1.10034	0.75444	0.839993
0.146763	0.094877	0.095434	0.362585	0.142211	0.06799	0.727381	0.84109	0.867458	0.390122	0.315529	0.533223
0.207032	0.123393	0.08826	0.726755	0.636775	0.598281	0.396673	0.357942	0.191988	0.204706	0.122842	0.103098
0.147296	0.069882		0.221335	0.216425	0.20743	0.436907	0.366895	0.521184	0.428391		0.158552
0.187812	0.114746	0.072108	0.544365	0.519111	0.560923	0.282339	0.407971	0.562468	0.607768	0.758918	0.84866
0.752669	0.743328	0.7382	0.174144	0.124131	0.164843	0.386828	0.242048	0.186134	0.376928	0.571675	0.914944
0.158264	0.118965	0.093153	0.47047	0.581157	0.537347	0.439133	0.284513	0.506161	0.558767	0.504487	0.76443
0.227248	0.088171	0.087433	0.120306	0.095974	0.114293	0.413527	0.336576	0.554651	0.622367	0.619552	0.713431
0.336931	0.224944	0.152206	0.550063	0.421223	0.203792	0.476152	0.535989	0.595344	0.288538	0.235368	0.315148
0.1213	0.069228	0.048955	0.46671	0.241345	0.071068	0.559906	0.73526	0.882963	0.547608	0.375222	0.33547
0.288781	0.535928	0.758372	0.255385	0.147667	0.076264	0.651276	0.676374	0.696425	0.344801	0.594096	0.645633
0.21478	0.177591	0.128953	0.679422	0.957647	0.938596	0.547113	0.646077	0.829512	0.738378	0.728119	0.785997
0.129573	0.104071	0.143152	0.530504	0.757866	0.896989	0.238632	0.288982	0.47237	0.424009	0.217232	0.184428
0.228816	0.15237	0.080488	0.280432	0.243772	0.159009	0.753426	0.836311	1.21581	0.433897	0.853073	1.09503
0.12741	0.118854	0.043129	0.273258	0.129627	0.062528	0.585371	1.13472	0.993191	0.45579	0.31458	0.327893
0.47111	0.44185	0.555717	0.356113	0.227607	0.106313	0.299008	0.367842	0.584282	0.596822	0.800199	0.984221
0.172589	0.113994	0.168843	0.436061	0.41794	0.575243	0.350362	0.619216	0.85851	0.602169	0.484174	0.742151
0.275327	0.098027	0.096881	0.631681	0.750782	0.592074	0.424841	0.476068	0.501628	0.629129	0.837941	1.11293
0.163433	0.117287	0.130345	0.122253	0.081515	0.039081	0.444114	0.623704	0.981514	0.662131	0.759865	0.891997
0.801286		0.566357	0.570097		0.103331	0.419308	0.394791	0.343207	0.735601	0.719695	0.953275
0.128627	0.097301	0.048755	0.234447	0.154888	0.052983	0.669016	0.846988	0.890364	0.391209	0.220216	0.264151
0.208864	0.147686	0.146914	0.237489	0.254898	0.210748	0.431106	0.553389	0.334192	0.397375	0.581751	0.721762
0.285034	0.241854	0.170375	0.432093	0.238735	0.166899	0.564454	0.384974	0.224759	0.372463	0.092729	0.122562
0.501989	0.822262	0.887489	0.319867	0.327303	0.386461	0.491881	0.717706	0.9419	0.614568	0.42271	0.312584
0.230627	0.166482	0.131868	0.40841	0.2928	0.222182	0.17402	0.09688	0.080271	0.544915	0.554825	0.659964
0.136799	0.116573	0.103142	0.408266	0.625324		0.304858	0.496933	0.685183	0.463172	0.391209	0.220216
0.1716	0.073284	0.070084	0.279253	0.256913	0.431935	0.372927	0.191914	0.155264	0.561158	0.629889	0.728418
0.085802	0.080636	0.044682	0.648272	0.441337	0.59685	0.253418	0.214954	0.192047	0.735282	0.629129	0.837941
0.340546		0.154303	0.260941	0.231815	0.20466	0.487521	0.282339	0.407971	0.366827	0.32386	0.673661
0.168544	0.118753	0.116258	1.29528	1.36278	1.5184	0.109036	0.078591	0.056131	0.596216	0.570044	0.846637
0.201674	0.223173	0.362835	0.130771	0.084264	0.066314	0.421951	0.343464	0.133012	0.562714	0.706187	0.924307
0.241932	0.120066	0.03714	0.393744	0.266882	0.13277	0.51666	0.525461	0.744705	0.722925	0.708869	0.929498
0.136678	0.112655	0.07023	0.453464	0.4526	0.439135	0.340113	0.262108	0.23933	0.309588	0.2759	0.538158
0.124038	0.128836	0.105677	0.176446	0.169397	0.334372	0.539367	0.453016	0.469006	0.474301	0.730066	0.916752
0.223393	0.196147	0.118095	0.174579	0.12752	0.093026	0.487291	0.518583	0.945911	0.522038	0.454011	0.476187
0.122513	0.119389	0.14455	0.400835	0.299385	0.227206	0.563828	0.547113	0.646077	0.481546	0.522541	0.61534
0.356212	0.355227	0.119275	0.559333	0.756344	1.06938	0.5995	0.769599	0.954289	0.595022	0.65229	0.8862
0.103138	0.078769	0.066306	0.195754	0.071846	0.091183	0.564192	0.639662	0.741026	0.683816	0.615779	0.649595
0.455407	0.611896	0.696244	0.465643	0.362111	0.688943	0.465116	0.349331	0.266807	0.474348	0.556927	0.713642
0.392046	0.449969	0.076909	0.327338	0.218996	0.081461	0.495526	0.337165	0.194341	0.449547	0.633786	0.684902
0.145255	0.134959	0.057467	0.287984	0.212217	0.169833	0.306408	0.404205	0.453794	0.378224	0.347019	0.37251
0.366296	0.32247	0.631839	0.315558	0.193579	0.079598	0.435428	0.514349	0.682333	0.569315	0.633342	0.720984
0.498187	0.408861	0.744799	0.216264	0.177202	0.157272	0.174912	0.190636	0.495187	0.75444	0.839993	1.06088
0.185816	0.099648	0.051909	0.414272	0.333547	0.453894	0.617246	0.710256	0.813204	0.587759	0.555782	0.516031
0.34754	0.336813	0.462208	0.265058	0.183449	0.134493	0.292251	0.25221	0.143388	0.390813	0.392043	0.545602
0.247027	0.158969	0.05918	0.343473	0.518176	0.625659	0.299036	0.359647	0.453747	0.315529	0.533223	0.60545
0.390007	0.647734	0.707501	0.209489	0.185082	0.098338	0.389865	0.200457	0.236574	0.375222	0.33547	0.595877
0.773175	0.462716	0.298487	0.200413	0.131517	0.086635	0.242048	0.186134	0.155136	0.708869	0.929498	0.992455
0.188544	0.102333	0.07921	0.153051	0.096613	0.072557	0.40696	0.118272	0.075067	0.6972	0.703301	0.834581
0.360493	0.319199	0.592497	0.218234	0.165248	0.070211	0.720725	0.699203	0.731576	0.640699	0.615047	0.670935
0.097219	0.043799	0.046618	0.465139	0.470154	0.568325	0.447565	0.511475	0.774734	0.531719	0.334872	0.648219
0.354049			0.227117	0.154517	0.09511	0.383083	0.19026	0.099512	0.526269	0.393384	0.574872
0.270439	0.308307	0.134529	0.389785	0.633279	0.353285	0.604633	0.726191	0.778775	0.658952	0.685652	0.770759
0.127728	0.12308	0.117913	0.136251	0.11232	0.054625	0.518346	0.570024	0.632956	0.823365	0.687886	0.800293
			0.629398	0.319744	0.715464	0.419314	0.617479	0.767346	0.615047	0.670935	0.755801
			0.576053	0.551443	0.436326				0.703301	0.834581	0.888742
									0.687886	0.800293	0.819648
