# Supplementary material for: In the absence of mitochondrial fusion unequal segregation of mitochondria drives mtDNA loss
Source: EMBO Rep. 2026 May 14;27(12):3359–93. doi: 10.1038/s44319-026-00794-5 (PMC13303861; doi:10.1038/s44319-026-00794-5)
Supplement: Supplementary file 16 — Source data Fig. 8 [file 44319_2026_794_MOESM16_ESM.zip › Source Data Figure 8/Source Data Figure 8.xlsx]

## Sheet: Sheet1
data is number of nucleoids per cell
cell cycles	Control distribution, Control synthesis			Control distribution, Depletion synthesis			Depletion distribution, Control synthesis			Depletion distribution, Depletion synthesis
	Mean	Range	N	Mean	Range	N	Mean	Range	N	Mean	Range	N
0	16	0	100	16	0	100	16	0	100	16	0	100
1	15.0171	0.0181533	100	11.1802	0.0191034	100	14.2388	0.0502929	100	11.4215	0.0413566	100
2	14.4064	0.022963	100	8.47324	0.0194684	100	12.87	0.0681123	100	8.66092	0.0505656	100
3	14.0331	0.0268784	100	7.36951	0.0140104	100	11.7112	0.0876735	100	6.9001	0.0521634	100
4	13.8039	0.0284099	100	7.01998	0.0120241	100	10.6936	0.109541	100	5.71685	0.0533708	100
5	13.6669	0.0255582	100	6.91951	0.0123756	100	9.77854	0.120824	100	4.86418	0.0542132	100
6	13.5832	0.0287068	100	6.88661	0.011876	100	8.95108	0.139275	100	4.2073	0.0548536	100
7	13.5287	0.0284641	100	6.87485	0.0127855	100	8.19701	0.141454	100	3.67882	0.057247	100
8	13.496	0.0285218	100	6.87055	0.0123247	100	7.50509	0.135118	100	3.24815	0.0530204	100
9	13.4769	0.0325274	100	6.86996	0.0133572	100	6.86165	0.133568	100	2.87844	0.0496649	100
10	13.4598	0.0308704	100	6.86531	0.012436	100	6.26807	0.139552	100	2.55309	0.0486721	100
11	13.4495	0.030255	100	6.86148	0.0144471	100	5.73337	0.145864	100	2.27208	0.0485081	100
12	13.4401	0.028278	100	6.8636	0.014013	100	5.24219	0.136627	100	2.02155	0.0514413	100
13	13.4372	0.0314448	100	6.86001	0.0170313	100	4.80623	0.130156	100	1.80181	0.0545792	100
14	13.4346	0.0327801	100	6.85744	0.0135092	100	4.38266	0.132468	100	1.60952	0.0492437	100
15	13.4325	0.0328444	100	6.85634	0.0150236	100	4.01614	0.130414	100	1.43566	0.0479788	100
16	13.427	0.0347772	100	6.8539	0.0159466	100	3.66944	0.121685	100	1.28268	0.0460493	100
17	13.4238	0.0350999	100	6.85437	0.0134569	100	3.36126	0.126566	100	1.14697	0.0472781	100
18	13.4208	0.0320183	100	6.85376	0.0144232	100	3.07395	0.121347	100	1.02568	0.0455848	100
19	13.4174	0.03679	100	6.84829	0.0144158	100	2.80194	0.107435	100	0.917249	0.0428246	100
20	13.4162	0.0371295	100	6.84993	0.0158575	100	2.56202	0.107192	100	0.818285	0.039836	100
21	13.4131	0.0350759	100	6.84716	0.0160635	100	2.34321	0.103677	100	0.732287	0.0411752	100
22	13.4074	0.0389477	100	6.84525	0.0191329	100	2.14392	0.102656	100	0.651283	0.0429925	100
23	13.4065	0.0371303	100	6.84521	0.0186766	100	1.96125	0.106558	100	0.584444	0.0397225	100
24	13.4047	0.0389366	100	6.84294	0.0178757	100	1.79627	0.106947	100	0.523049	0.0366132	100
25	13.4032	0.0423326	100	6.84286	0.0178929	100	1.64662	0.10142	100	0.470114	0.0375298	100
26	13.3976	0.0389791	100	6.8414	0.0197428	100	1.50365	0.102965	100	0.421157	0.0363137	100
27	13.4016	0.0420241	100	6.83796	0.0195188	100	1.37617	0.103217	100	0.376167	0.0351613	100
28	13.4013	0.0426878	100	6.83991	0.0189979	100	1.25185	0.101279	100	0.336213	0.0325438	100
29	13.3935	0.0393781	100	6.83623	0.0188373	100	1.14473	0.0948147	100	0.300358	0.0305684	100
30	13.3857	0.0419792	100	6.83656	0.0188472	100	1.04861	0.0939523	100	0.268435	0.0305159	100
31	13.3826	0.0420895	100	6.83347	0.0210139	100	0.955057	0.0902866	100	0.238435	0.0282327	100
32	13.3844	0.042428	100	6.83191	0.0185034	100	0.876753	0.083941	100	0.214055	0.0274496	100
33	13.3857	0.042454	100	6.82893	0.0194518	100	0.797945	0.0784879	100	0.191494	0.0263539	100
34	13.3763	0.0440489	100	6.83034	0.0200583	100	0.730981	0.0758417	100	0.170223	0.0248383	100
35	13.3715	0.0445733	100	6.82578	0.0190273	100	0.670247	0.0726791	100	0.151181	0.0231035	100
36	13.3729	0.0446823	100	6.82684	0.022826	100	0.611878	0.0754615	100	0.135657	0.0230049	100
37	13.366	0.0429873	100	6.82467	0.0213001	100	0.556994	0.071932	100	0.120196	0.0210086	100
38	13.3664	0.0420622	100	6.82408	0.0193058	100	0.511642	0.0675689	100	0.106412	0.0191679	100
39	13.3658	0.0466985	100	6.82178	0.0224024	100	0.466058	0.0636959	100	0.095594	0.0177077	100
40	13.3598	0.0431833	100	6.8201	0.0243273	100	0.424535	0.0602708	100	0.085831	0.0181263	100
41	13.3551	0.0459677	100	6.81666	0.0245349	100	0.388941	0.0606886	100	0.076672	0.0174987	100
42	13.3551	0.0473128	100	6.81608	0.0236425	100	0.357329	0.0560633	100	0.069097	0.0155663	100
43	13.3569	0.0497555	100	6.81699	0.0230819	100	0.325365	0.0523926	100	0.062094	0.0150268	100
44	13.356	0.0510721	100	6.81472	0.0236575	100	0.297687	0.0470562	100	0.055216	0.0144405	100
45	13.3514	0.051396	100	6.81374	0.0246231	100	0.273473	0.0471791	100	0.049723	0.0142072	100
46	13.3485	0.0512385	100	6.81105	0.0246088	100	0.25056	0.0449464	100	0.044656	0.0134303	100
47	13.3453	0.0514583	100	6.81	0.0268008	100	0.228063	0.0426614	100	0.039917	0.0126349	100
48	13.3418	0.0534084	100	6.81193	0.0274462	100	0.207957	0.0424943	100	0.035437	0.0118559	100
49	13.3377	0.0492521	100	6.80734	0.0282648	100	0.188453	0.0396118	100	0.031672	0.0114725	100
50	13.334	0.056557	100	6.80691	0.0287623	100	0.172919	0.0389236	100	0.028156	0.0100234	100
51	13.3313	0.0581543	100	6.80647	0.0283411	100	0.158927	0.0389197	100	0.025303	0.00958009	100
52	13.3324	0.0611831	100	6.80389	0.0298718	100	0.146106	0.0381279	100	0.022611	0.00897688	100
53	13.3271	0.0572109	100	6.80277	0.0292656	100	0.135218	0.0386229	100	0.020276	0.00848301	100
54	13.3292	0.0629963	100	6.79793	0.0285368	100	0.124222	0.0368123	100	0.018271	0.0082033	100
55	13.3258	0.0675899	100	6.80013	0.0321073	100	0.113385	0.0327904	100	0.016463	0.00790449	100
56	13.3236	0.0662751	100	6.79621	0.0294453	100	0.10553	0.0318132	100	0.014373	0.00743024	100
57	13.3264	0.0670991	100	6.79506	0.032195	100	0.096115	0.0292681	100	0.012761	0.00699987	100
58	13.3223	0.0675658	100	6.79256	0.0331527	100	0.089831	0.0282272	100	0.011222	0.00660931	100
59	13.3186	0.0661587	100	6.78996	0.0325479	100	0.079278	0.0246491	100	0.010059	0.00611594	100
60	13.3191	0.0651795	100	6.78696	0.0328241	100	0.074085	0.0241438	100	0.008868	0.0060925	100
61	13.3164	0.0651141	100	6.78928	0.0314194	100	0.067668	0.0248305	100	0.007871	0.00560148	100
62	13.3133	0.0719697	100	6.78711	0.0341781	100	0.062177	0.0226	100	0.007034	0.00519063	100
63	13.3082	0.0735013	100	6.78502	0.0320322	100	0.057518	0.0226728	100	0.006607	0.00534303	100
64	13.304	0.0692349	100	6.78403	0.036389	100	0.05291	0.0218346	100	0.005604	0.00495635	100
65	13.3046	0.0721103	100	6.78313	0.0345129	100	0.049465	0.0208613	100	0.005082	0.00474755	100
66	13.2985	0.073089	100	6.78125	0.0370746	100	0.045365	0.0198479	100	0.004592	0.00440981	100
67	13.2971	0.0698857	100	6.77956	0.0362157	100	0.041374	0.0197313	100	0.004308	0.00428556	100
68	13.2969	0.0708459	100	6.77755	0.0358268	100	0.038307	0.018205	100	0.003916	0.00399845	100
69	13.2947	0.0730148	100	6.77754	0.0355347	100	0.035671	0.0190183	100	0.003431	0.00368523	100
70	13.2896	0.077437	100	6.775	0.0384557	100	0.032041	0.0162842	100	0.003215	0.00355412	100
71	13.2841	0.0758363	100	6.77311	0.0359258	100	0.02996	0.0154281	100	0.002907	0.00336077	100
72	13.2808	0.0760606	100	6.77217	0.0344335	100	0.027843	0.0144161	100	0.002724	0.00322281	100
73	13.2795	0.0815419	100	6.76969	0.0343212	100	0.024973	0.0141484	100	0.00236	0.00314119	100
74	13.2771	0.0839888	100	6.7662	0.0378399	100	0.022226	0.0133464	100	0.002012	0.00282922	100
75	13.275	0.0831104	100	6.76277	0.0375633	100	0.019927	0.0128295	100	0.001678	0.00250162	100
76	13.2721	0.0840655	100	6.76391	0.0366583	100	0.018352	0.0120828	100	0.001485	0.00231125	100
77	13.2741	0.0867605	100	6.76248	0.0350066	100	0.016601	0.0112893	100	0.001264	0.00199654	100
78	13.2694	0.0856112	100	6.76025	0.0339959	100	0.014897	0.0114054	100	0.001289	0.00206157	100
79	13.2695	0.0867762	100	6.758	0.035878	100	0.013987	0.0109597	100	0.001212	0.00218786	100
80	13.2647	0.0846054	100	6.7557	0.0385656	100	0.012432	0.0104821	100	0.001149	0.0020375	100
81	13.2626	0.0853808	100	6.75486	0.0374851	100	0.011957	0.00960611	100	0.000926	0.00179902	100
82	13.2591	0.0856063	100	6.75321	0.0391697	100	0.011856	0.0103937	100	0.000843	0.00176911	100
83	13.2574	0.0869717	100	6.75117	0.0401557	100	0.010874	0.00976663	100	0.00068	0.00146073	100
84	13.2544	0.0884196	100	6.74939	0.0387173	100	0.010857	0.0101523	100	0.000601	0.00147343	100
85	13.2472	0.0898999	100	6.74898	0.0405397	100	0.010074	0.00938711	100	0.000561	0.00147661	100
86	13.2432	0.0903143	100	6.74875	0.0433581	100	0.009467	0.00914185	100	0.000483	0.00132932	100
87	13.2431	0.0904261	100	6.74449	0.0411274	100	0.007855	0.00821876	100	0.000502	0.00128943	100
88	13.2425	0.0896961	100	6.74307	0.0415538	100	0.006906	0.00714447	100	0.000505	0.00150093	100
89	13.2386	0.0914384	100	6.74211	0.0424372	100	0.006499	0.00707503	100	0.000425	0.00109898	100
90	13.2334	0.0874742	100	6.73707	0.0426005	100	0.006239	0.00705365	100	0.000411	0.00111843	100
91	13.2254	0.0896861	100	6.73747	0.0415348	100	0.005877	0.00706564	100	0.000256	0.000804322	100
92	13.2243	0.0907911	100	6.73549	0.0451518	100	0.005149	0.00651535	100	0.000208	0.000660529	100
93	13.2243	0.0930863	100	6.73288	0.0448919	100	0.005057	0.00647107	100	0.000226	0.000794504	100
94	13.2249	0.0960747	100	6.73142	0.0460846	100	0.0051	0.00719175	100	0.00021	0.000733815	100
95	13.2218	0.0943124	100	6.72952	0.0449615	100	0.004852	0.00719999	100	0.000121	0.000603909	100
96	13.2201	0.0962725	100	6.7311	0.0453624	100	0.004286	0.00681599	100	8.9e-05	0.000397186	100
97	13.2175	0.0995786	100	6.72809	0.0473112	100	0.004248	0.00677362	100	7.7e-05	0.000420403	100
98	13.213	0.0933561	100	6.72526	0.0487156	100	0.003859	0.00672379	100	7.2e-05	0.00042333	100
99	13.2103	0.0957956	100	6.72597	0.0484299	100	0.003901	0.007165	100	7.5e-05	0.000445488	100
100	13.2101	0.100207	100	6.72204	0.0493558	100	0.00337	0.00615084	100	7.8e-05	0.000517683	100
